# Supplementary material for: Unraveling axonal mechanisms of traumatic brain injury
Source: Acta Neuropathol Commun. 2022 Sep 21;10:140. doi: 10.1186/s40478-022-01414-8 (PMC9494812; doi:10.1186/s40478-022-01414-8)
Supplement: Supplementary file 10 — Additional file 10: Table S1. Proteomics original and processed data for both discovery and confirmatory experiments. [file 40478_2022_1414_MOESM10_ESM.xlsx]

## Sheet: Original_MaxQuant_Discovery
Protein IDs	Majority protein IDs	Peptide counts (all)	Peptide counts (razor+unique)	Peptide counts (unique)	Protein names	Gene names	Fasta headers	Number of proteins	Peptides	Razor + unique peptides	Unique peptides	Peptides Axon_Ctrl_1	Peptides Axon_Ctrl_2	Peptides Axon_Ctrl_4	Peptides Axon_Injury_1	Peptides Axon_Injury_3	Peptides Axon_Injury_4	Peptides Soma_Ctrl_1	Peptides Soma_Ctrl_2	Peptides Soma_Ctrl_4	Peptides Soma_Injury_1	Peptides Soma_Injury_2	Peptides Soma_Injury_4	Razor + unique peptides Axon_Ctrl_1	Razor + unique peptides Axon_Ctrl_2	Razor + unique peptides Axon_Ctrl_4	Razor + unique peptides Axon_Injury_1	Razor + unique peptides Axon_Injury_3	Razor + unique peptides Axon_Injury_4	Razor + unique peptides Soma_Ctrl_1	Razor + unique peptides Soma_Ctrl_2	Razor + unique peptides Soma_Ctrl_4	Razor + unique peptides Soma_Injury_1	Razor + unique peptides Soma_Injury_2	Razor + unique peptides Soma_Injury_4	Unique peptides Axon_Ctrl_1	Unique peptides Axon_Ctrl_2	Unique peptides Axon_Ctrl_4	Unique peptides Axon_Injury_1	Unique peptides Axon_Injury_3	Unique peptides Axon_Injury_4	Unique peptides Soma_Ctrl_1	Unique peptides Soma_Ctrl_2	Unique peptides Soma_Ctrl_4	Unique peptides Soma_Injury_1	Unique peptides Soma_Injury_2	Unique peptides Soma_Injury_4	Sequence coverage [%]	Unique + razor sequence coverage [%]
A0A024QZ42;O75340-2;O75340;H0Y9X3;A0A087WZ38	A0A024QZ42;O75340-2;O75340	3;3;3;1;1	3;3;3;1;1	3;3;3;1;1	Programmed cell death protein 6	PDCD6	HCG1985580, isoform CRA_c;Isoform 2 of Programmed cell death protein 6;Programmed cell death protein 6	5	3	3	3	0	0	0	0	0	0	0	0	3	0	0	3	0	0	0	0	0	0	0	0	3	0	0	3	0	0	0	0	0	0	0	0	3	0	0	3	28.1	28.1
E5RIU6;A0A087WZZ9;A0A024QZP7;P06493;P06493-2	E5RIU6;A0A087WZZ9;A0A024QZP7;P06493;P06493-2	4;4;4;4;3	3;3;3;3;3	2;2;2;2;2	Cyclin-dependent kinase 1	CDK1;CDC2	Cyclin-dependent kinase 1 (Fragment);Cyclin-dependent kinase 1;Cell division cycle 2, G1 to S and G2 to M, isoform CRA_a;Cyclin-dependent kinase 1;Isoform 2 of Cyclin-dependent kinase 1	5	4	3	2	0	0	0	0	0	0	4	1	1	3	1	1	0	0	0	0	0	0	3	0	0	2	0	0	0	0	0	0	0	0	2	0	0	1	0	0	14.8	10.6
A0A024QZX5;A0A087X1N8;P35237;A0A2R8YD12;A0A2R8Y6A7;A0A2R8YDD0;A0A2R8Y517;C9JTJ8;C9JVA8	A0A024QZX5;A0A087X1N8;P35237;A0A2R8YD12	8;8;8;7;3;1;1;1;1	8;8;8;7;3;1;1;1;1	7;7;7;6;2;1;1;0;0	Serpin B6	SERPINB6	Serpin B6;Serpin B6;Serpin B6;Serpin B6	9	8	8	7	0	0	0	0	0	0	2	3	4	2	4	5	0	0	0	0	0	0	2	3	4	2	4	5	0	0	0	0	0	0	2	3	3	2	4	4	21.8	21.8
A0A024R4E5;Q00341;Q00341-2;H0Y394;C9JIZ1;C9J5E5;C9JHS7;C9JZI8;C9JES8;C9JHZ8;C9JK79;C9JT62;H7C0A4;C9JHN6;C9JEJ8;C9JBS3;H7C2D1;C9JQ82;C9JMQ6;H7BZC3;C9J739;C9JHS9	A0A024R4E5;Q00341;Q00341-2;H0Y394	19;18;16;11;9;8;6;6;6;6;6;6;5;4;4;4;4;3;3;2;1;1	19;18;16;11;9;8;6;6;6;6;6;6;5;4;4;4;4;3;3;2;1;1	19;18;16;11;9;8;6;6;6;6;6;6;5;4;4;4;4;3;3;2;1;1	Vigilin	HDLBP	High density lipoprotein binding protein (Vigilin), isoform CRA_a;Vigilin;Isoform 2 of Vigilin;Vigilin (Fragment)	22	19	19	19	0	0	0	0	0	0	11	10	5	8	9	7	0	0	0	0	0	0	11	10	5	8	9	7	0	0	0	0	0	0	11	10	5	8	9	7	21.8	21.8
A0A024R571;C9JC03;C9J2Z4;C9JDQ8	A0A024R571;C9JC03	11;6;5;3	1;1;0;0	1;1;0;0		EHD1	EH domain-containing protein 1;EH domain-containing protein 1 (Fragment)	4	11	1	1	1	1	0	0	0	0	4	2	5	4	4	3	1	1	0	0	0	0	0	0	0	0	0	0	1	1	0	0	0	0	0	0	0	0	0	0	36.9	4.6
A0A1B0GVL0;A0A087WZY0;A0A1B0GTR6;A0A1B0GWJ7;A0A1C7CYZ2;A0A1B0GTV7;A0A1B0GUE8;A0A1B0GV94;A0A1B0GWI2;A0A024R644;O75503	A0A1B0GVL0;A0A087WZY0;A0A1B0GTR6;A0A1B0GWJ7;A0A1C7CYZ2;A0A1B0GTV7;A0A1B0GUE8;A0A1B0GV94;A0A1B0GWI2;A0A024R644;O75503	2;2;2;2;2;2;2;2;2;2;2	2;2;2;2;2;2;2;2;2;2;2	2;2;2;2;2;2;2;2;2;2;2	Ceroid-lipofuscinosis neuronal protein 5	CLN5	Ceroid-lipofuscinosis neuronal protein 5 (Fragment);Ceroid-lipofuscinosis neuronal protein 5;Ceroid-lipofuscinosis neuronal protein 5;Uncharacterized protein;Ceroid-lipofuscinosis neuronal protein 5;Ceroid-lipofuscinosis neuronal protein 5;Ceroid-lipofusci	11	2	2	2	0	0	0	0	0	0	2	2	0	1	1	0	0	0	0	0	0	0	2	2	0	1	1	0	0	0	0	0	0	0	2	2	0	1	1	0	29.6	29.6
K7EN05;K7EPC8;A0A024R7E8;K7EQ44;K7EMV4;P60002	K7EN05;K7EPC8;A0A024R7E8;K7EQ44;K7EMV4;P60002	1;1;1;1;1;1	1;1;1;1;1;1	1;1;1;1;1;1	Transcription elongation factor 1 homolog	ELOF1	Transcription elongation factor 1 homolog;Transcription elongation factor 1 homolog;Transcription elongation factor 1 homolog;Transcription elongation factor 1 homolog;Transcription elongation factor 1 homolog;Transcription elongation factor 1 homolog	6	1	1	1	0	0	0	0	0	0	0	0	0	1	0	0	0	0	0	0	0	0	0	0	0	1	0	0	0	0	0	0	0	0	0	0	0	1	0	0	23.7	23.7
A0A024R7W5;A0A087X0Q1;A0A087WY31;Q7Z739;Q9BYJ9	A0A024R7W5;A0A087X0Q1;A0A087WY31;Q7Z739	3;3;3;3;1	3;3;3;3;1	3;3;3;3;1	YTH domain-containing family protein 3	YTHDF3	YTH domain family, member 3, isoform CRA_a;YTH domain-containing family protein 3;YTH domain-containing family protein 3;YTH domain-containing family protein 3	5	3	3	3	0	0	0	0	0	0	0	0	3	0	0	3	0	0	0	0	0	0	0	0	3	0	0	3	0	0	0	0	0	0	0	0	3	0	0	3	8.4	8.4
A0A024RA52;P25787;C9JCK5;H3BT36;H7C402	A0A024RA52;P25787;C9JCK5	9;9;5;2;1	9;9;5;2;1	9;9;5;2;1	Proteasome subunit alpha type;Proteasome subunit alpha type-2	PSMA2	Proteasome subunit alpha type;Proteasome subunit alpha type-2;Proteasome endopeptidase complex	5	9	9	9	1	1	1	0	0	0	4	3	5	3	2	5	1	1	1	0	0	0	4	3	5	3	2	5	1	1	1	0	0	0	4	3	5	3	2	5	49.1	49.1
A0A024RBG1;Q9NZJ9-2;Q9NZJ9;Q9NZJ9-3	A0A024RBG1;Q9NZJ9-2;Q9NZJ9;Q9NZJ9-3	4;4;3;2	3;3;2;2	2;2;1;1	Diphosphoinositol polyphosphate phosphohydrolase 2	NUDT4	Diphosphoinositol polyphosphate phosphohydrolase NUDT4B;Isoform 2 of Diphosphoinositol polyphosphate phosphohydrolase 2;Diphosphoinositol polyphosphate phosphohydrolase 2;Isoform 3 of Diphosphoinositol polyphosphate phosphohydrolase 2	4	4	3	2	0	0	0	0	0	0	0	1	1	2	1	1	0	0	0	0	0	0	0	1	1	1	1	1	0	0	0	0	0	0	0	0	1	1	0	1	26.5	22.7
P46379-3;P46379;P46379-2;A0A0G2JK23;A0A024RCR6;P46379-5;P46379-4;A0A0G2JL47;H0Y710;H0Y4L1;F6S6P2;X6REW1;A0A0G2JJM1;A0A0G2JJR8;A0A1B0GX79;F6X9W3;F6VEM6;F6U341;F6TC96;F6XTU0;F6U1F2;F6UR09;F6WML8	P46379-3;P46379;P46379-2;A0A0G2JK23;A0A024RCR6;P46379-5;P46379-4;A0A0G2JL47	12;12;12;12;12;9;9;9;5;5;4;4;4;2;2;2;2;2;2;2;2;2;2	12;12;12;12;12;9;9;9;5;5;4;4;4;2;2;2;2;2;2;2;2;2;2	12;12;12;12;12;9;9;9;5;5;4;4;4;2;2;2;2;2;2;2;2;2;2	Large proline-rich protein BAG6	BAG6;BAT3	Isoform 3 of Large proline-rich protein BAG6;Large proline-rich protein BAG6;Isoform 2 of Large proline-rich protein BAG6;Large proline-rich protein BAG6;BAG6;Isoform 5 of Large proline-rich protein BAG6;Isoform 4 of Large proline-rich protein BAG6;Large p	23	12	12	12	0	0	0	0	0	0	3	4	4	5	4	3	0	0	0	0	0	0	3	4	4	5	4	3	0	0	0	0	0	0	3	4	4	5	4	3	12.2	12.2
H0Y7V4;A0A075B6F3;Q96JB1-2;Q96JB1	H0Y7V4;A0A075B6F3;Q96JB1-2;Q96JB1	3;3;3;3	3;3;3;3	3;3;3;3	Dynein heavy chain 8, axonemal	DNAH8	Dynein heavy chain 8, axonemal;Dynein heavy chain 8, axonemal;Isoform 2 of Dynein heavy chain 8, axonemal;Dynein heavy chain 8, axonemal	4	3	3	3	2	1	2	1	2	2	0	0	1	0	0	1	2	1	2	1	2	2	0	0	1	0	0	1	2	1	2	1	2	2	0	0	1	0	0	1	1	1
M0R3B2;A0A075B6F9;Q9Y314;A0A075B797;M0R1K2	M0R3B2;A0A075B6F9;Q9Y314;A0A075B797	4;4;4;2;1	4;4;4;2;1	4;4;4;2;1	Nitric oxide synthase-interacting protein	NOSIP	Nitric oxide synthase-interacting protein (Fragment);Nitric oxide synthase-interacting protein;Nitric oxide synthase-interacting protein;Nitric oxide synthase-interacting protein (Fragment)	5	4	4	4	0	0	0	0	1	0	3	1	0	2	2	0	0	0	0	0	1	0	3	1	0	2	2	0	0	0	0	0	1	0	3	1	0	2	2	0	27	27
A0A087WX83;Q5VU43-4;Q5VU43;Q5VU43-3;A0A075B749;Q5VU43-6;Q5VU43-7;Q5VU43-2;Q5VU43-13;E9PQG4;Q5VU43-12;A0A087WYE4;E9PNE0;Q5VU43-8;Q5VU43-9;E9PS60;Q5VU43-10;Q5VU43-11	A0A087WX83;Q5VU43-4;Q5VU43;Q5VU43-3;A0A075B749;Q5VU43-6;Q5VU43-7;Q5VU43-2;Q5VU43-13;E9PQG4	4;4;4;4;4;3;3;2;2;2;1;1;1;1;1;1;1;1	4;4;4;4;4;3;3;2;2;2;1;1;1;1;1;1;1;1	4;4;4;4;4;3;3;2;2;2;1;1;1;1;1;1;1;1	Myomegalin	PDE4DIP	Myomegalin;Isoform 4 of Myomegalin;Myomegalin;Isoform 3 of Myomegalin;Myomegalin;Isoform 6 of Myomegalin;Isoform 7 of Myomegalin;Isoform 2 of Myomegalin;Isoform 13 of Myomegalin;Myomegalin	18	4	4	4	1	0	0	1	1	0	1	1	1	1	2	1	1	0	0	1	1	0	1	1	1	1	2	1	1	0	0	1	1	0	1	1	1	1	2	1	2.8	2.8
A0A075B7B7;Q8NHY3	A0A075B7B7;Q8NHY3	1;1	1;1	1;1	GAS2-like protein 2	GAS2L2	GAS2-like protein 2;GAS2-like protein 2	2	1	1	1	0	0	0	0	1	0	0	0	0	1	0	0	0	0	0	0	1	0	0	0	0	1	0	0	0	0	0	0	1	0	0	0	0	1	0	0	2.1	2.1
A0A075B7D9;Q92804-2;Q92804;A0A075B7F4	A0A075B7D9;Q92804-2;Q92804	3;3;3;1	1;1;1;1	1;1;1;1	TATA-binding protein-associated factor 2N	TAF15	TATA-binding protein-associated factor 2N;Isoform Short of TATA-binding protein-associated factor 2N;TATA-binding protein-associated factor 2N	4	3	1	1	0	0	0	0	0	0	1	1	2	1	1	2	0	0	0	0	0	0	1	1	0	1	1	0	0	0	0	0	0	0	1	1	0	1	1	0	9.1	4
A0A075B7G8;J3KPL8;O00213-2;O00213;V9GY97;A0A087X0V7;A0A087WYH9;O00213-4;O00213-6;O00213-3;O00213-5;V9GYD5	A0A075B7G8;J3KPL8;O00213-2;O00213;V9GY97;A0A087X0V7;A0A087WYH9;O00213-4;O00213-6;O00213-3;O00213-5	5;5;5;5;3;3;3;3;3;3;3;1	5;5;5;5;3;3;3;3;3;3;3;1	5;5;5;5;3;3;3;3;3;3;3;1	Amyloid beta A4 precursor protein-binding family B member 1	APBB1	Amyloid-beta A4 precursor protein-binding family B member 1;Amyloid-beta A4 precursor protein-binding family B member 1;Isoform 2 of Amyloid-beta A4 precursor protein-binding family B member 1;Amyloid-beta A4 precursor protein-binding family B member 1;Amy	12	5	5	5	1	1	0	0	0	0	2	4	0	2	3	0	1	1	0	0	0	0	2	4	0	2	3	0	1	1	0	0	0	0	2	4	0	2	3	0	13.5	13.5
Q16881;Q16881-3;Q16881-4;A0A087WSY9;A0A087WSW9;E9PIR7;Q16881-6;Q16881-2;Q16881-5;A0A182DWI3;F8W809;Q16881-7;E2QRB9;E9PKD3;A0A0B4J225;E9PIZ5;E9PQI3;E9PKI4;E9PLT3;E9PRI8	Q16881;Q16881-3;Q16881-4;A0A087WSY9;A0A087WSW9;E9PIR7;Q16881-6;Q16881-2;Q16881-5;A0A182DWI3;F8W809;Q16881-7;E2QRB9;E9PKD3	18;18;18;18;18;17;17;17;17;17;17;14;14;9;4;4;3;3;3;3	18;18;18;18;18;17;17;17;17;17;17;14;14;9;4;4;3;3;3;3	18;18;18;18;18;17;17;17;17;17;17;14;14;9;4;4;3;3;3;3	Thioredoxin reductase 1, cytoplasmic	TXNRD1	Thioredoxin reductase 1, cytoplasmic;Isoform 3 of Thioredoxin reductase 1, cytoplasmic;Isoform 4 of Thioredoxin reductase 1, cytoplasmic;Thioredoxin reductase 1, cytoplasmic;Thioredoxin reductase 1, cytoplasmic;Thioredoxin reductase 1, cytoplasmic;Isoform	20	18	18	18	1	4	0	0	1	0	9	10	9	9	9	11	1	4	0	0	1	0	9	10	9	9	9	11	1	4	0	0	1	0	9	10	9	9	9	11	38.8	38.8
A0A087WSY5;Q96IY4-2;Q96IY4	A0A087WSY5;Q96IY4-2;Q96IY4	1;1;1	1;1;1	1;1;1	Carboxypeptidase B2	CPB2	Carboxypeptidase B2;Isoform 2 of Carboxypeptidase B2;Carboxypeptidase B2	3	1	1	1	0	1	0	1	0	0	0	0	0	0	0	0	0	1	0	1	0	0	0	0	0	0	0	0	0	1	0	1	0	0	0	0	0	0	0	0	4.1	4.1
A0A087X2I2;A0A087WT12;P36969-2;P36969;K7ERP4;K7EKX7;R4GNE4;K7ENB4;K7EJ20;A0A087X247;A0A0A0MTT1	A0A087X2I2;A0A087WT12;P36969-2;P36969;K7ERP4;K7EKX7;R4GNE4;K7ENB4;K7EJ20	6;6;6;6;4;3;3;3;3;2;1	6;6;6;6;4;3;3;3;3;2;1	6;6;6;6;4;3;3;3;3;2;1	Glutathione peroxidase;Phospholipid hydroperoxide glutathione peroxidase, mitochondrial	GPX4	Glutathione peroxidase;Glutathione peroxidase;Isoform Cytoplasmic of Phospholipid hydroperoxide glutathione peroxidase;Phospholipid hydroperoxide glutathione peroxidase;Glutathione peroxidase (Fragment);Glutathione peroxidase (Fragment);Glutathione peroxid	11	6	6	6	1	2	0	0	1	0	2	2	4	2	1	4	1	2	0	0	1	0	2	2	4	2	1	4	1	2	0	0	1	0	2	2	4	2	1	4	32.1	32.1
A0A087WT30;Q8N5I9	A0A087WT30;Q8N5I9	1;1	1;1	1;1	Uncharacterized protein C12orf45	C12orf45	Uncharacterized protein C12orf45;Uncharacterized protein C12orf45	2	1	1	1	0	0	0	0	0	0	0	0	0	0	1	0	0	0	0	0	0	0	0	0	0	0	1	0	0	0	0	0	0	0	0	0	0	0	1	0	7.6	7.6
A0A087WT45;Q4V328;Q4V328-4;Q4V328-3;Q4V328-2;A0A087WXA6;A0A087WW92	A0A087WT45;Q4V328;Q4V328-4;Q4V328-3;Q4V328-2	18;18;17;10;10;8;1	18;18;17;10;10;8;1	18;18;17;10;10;8;1	GRIP1-associated protein 1	GRIPAP1	GRIP1-associated protein 1;GRIP1-associated protein 1;Isoform 4 of GRIP1-associated protein 1;Isoform 3 of GRIP1-associated protein 1;Isoform 2 of GRIP1-associated protein 1	7	18	18	18	1	0	0	1	0	0	13	12	3	8	10	3	1	0	0	1	0	0	13	12	3	8	10	3	1	0	0	1	0	0	13	12	3	8	10	3	35.6	35.6
A0A087WTD9;A0A087WT49;Q3B7J2-3;Q3B7J2	A0A087WTD9;A0A087WT49;Q3B7J2-3;Q3B7J2	1;1;1;1	1;1;1;1	1;1;1;1	Glucose-fructose oxidoreductase domain-containing protein 2	GFOD2	Glucose-fructose oxidoreductase domain-containing protein 2;Glucose-fructose oxidoreductase domain-containing protein 2;Isoform 3 of Glucose-fructose oxidoreductase domain-containing protein 2;Glucose-fructose oxidoreductase domain-containing protein 2	4	1	1	1	0	0	0	0	0	0	1	0	0	0	1	0	0	0	0	0	0	0	1	0	0	0	1	0	0	0	0	0	0	0	1	0	0	0	1	0	8	8
A0A087WT52;E9PJI4;E9PPA5;E9PKQ3;E7EPP6;O14757-2;O14757-3;O14757	A0A087WT52;E9PJI4;E9PPA5;E9PKQ3;E7EPP6;O14757-2;O14757-3;O14757	1;1;1;1;1;1;1;1	1;1;1;1;1;1;1;1	1;1;1;1;1;1;1;1	Serine/threonine-protein kinase Chk1	CHEK1	Serine/threonine-protein kinase Chk1 (Fragment);Serine/threonine-protein kinase Chk1 (Fragment);Serine/threonine-protein kinase Chk1 (Fragment);Serine/threonine-protein kinase Chk1 (Fragment);Serine/threonine-protein kinase Chk1;Isoform 2 of Serine/threoni	8	1	1	1	0	0	0	0	0	0	0	0	0	1	1	0	0	0	0	0	0	0	0	0	0	1	1	0	0	0	0	0	0	0	0	0	0	1	1	0	14.5	14.5
A0A087WT99;Q9H0W9-3;Q9H0W9;E9PR95;E9PSC3;E9PLC5;E9PLB3;E9PIP1;E9PPB5	A0A087WT99;Q9H0W9-3;Q9H0W9;E9PR95;E9PSC3;E9PLC5;E9PLB3;E9PIP1;E9PPB5	3;3;3;2;2;2;2;2;2	1;1;1;1;1;1;1;1;1	1;1;1;1;1;1;1;1;1	Ester hydrolase C11orf54	C11orf54	Ester hydrolase C11orf54;Isoform 3 of Ester hydrolase C11orf54;Ester hydrolase C11orf54;Ester hydrolase C11orf54 (Fragment);Ester hydrolase C11orf54 (Fragment);Ester hydrolase C11orf54 (Fragment);Ester hydrolase C11orf54 (Fragment);Ester hydrolase C11orf54	9	3	1	1	0	0	0	0	0	0	1	2	0	1	1	2	0	0	0	0	0	0	1	1	0	1	1	0	0	0	0	0	0	0	1	1	0	1	1	0	19.5	8.2
A0A087WTA5;Q9UI10-3;Q9UI10-2;E7ERK9;Q9UI10;A0A087WW69;F8W8L6;H7C2L8	A0A087WTA5;Q9UI10-3;Q9UI10-2;E7ERK9;Q9UI10;A0A087WW69;F8W8L6	6;6;6;5;5;4;4;1	6;6;6;5;5;4;4;1	6;6;6;5;5;4;4;1	Translation initiation factor eIF-2B subunit delta	EIF2B4	Translation initiation factor eIF-2B subunit delta;Isoform 3 of Translation initiation factor eIF-2B subunit delta;Isoform 2 of Translation initiation factor eIF-2B subunit delta;Translation initiation factor eIF-2B subunit delta;Translation initiation fac	8	6	6	6	0	0	0	0	0	0	4	2	1	4	2	0	0	0	0	0	0	0	4	2	1	4	2	0	0	0	0	0	0	0	4	2	1	4	2	0	11.3	11.3
A0A087WTD7;A8MYJ1;Q12802-4;Q12802;Q12802-2;A0A087WY36	A0A087WTD7;A8MYJ1;Q12802-4;Q12802;Q12802-2;A0A087WY36	2;2;2;2;2;1	2;2;2;2;2;1	2;2;2;2;2;1	A-kinase anchor protein 13	AKAP13	A-kinase anchor protein 13;A-kinase anchor protein 13;Isoform 3 of A-kinase anchor protein 13;A-kinase anchor protein 13;Isoform 2 of A-kinase anchor protein 13;A-kinase anchor protein 13 (Fragment)	6	2	2	2	0	0	0	0	0	0	1	1	1	1	1	0	0	0	0	0	0	0	1	1	1	1	1	0	0	0	0	0	0	0	1	1	1	1	1	0	2.4	2.4
F5H5N1;A0A087WXF6;A0A087WTI3;F5GXJ1;O75251-2;O75251	F5H5N1;A0A087WXF6;A0A087WTI3;F5GXJ1;O75251-2;O75251	1;1;1;1;1;1	1;1;1;1;1;1	1;1;1;1;1;1	NADH dehydrogenase [ubiquinone] iron-sulfur protein 7, mitochondrial	NDUFS7	NADH dehydrogenase [ubiquinone] iron-sulfur protein 7, mitochondrial;NADH dehydrogenase [ubiquinone] iron-sulfur protein 7, mitochondrial;NADH dehydrogenase [ubiquinone] iron-sulfur protein 7, mitochondrial;NADH dehydrogenase [ubiquinone] iron-sulfur prote	6	1	1	1	1	0	0	0	0	0	0	0	1	0	0	1	1	0	0	0	0	0	0	0	1	0	0	1	1	0	0	0	0	0	0	0	1	0	0	1	4.9	4.9
A0A087WTL4;A0A087WX97;Q9BXK5-4;Q9BXK5	A0A087WTL4;A0A087WX97;Q9BXK5-4;Q9BXK5	1;1;1;1	1;1;1;1	1;1;1;1	Bcl-2-like protein 13	BCL2L13	Bcl-2-like protein 13;Bcl-2-like protein 13;Isoform 3 of Bcl-2-like protein 13;Bcl-2-like protein 13	4	1	1	1	0	0	0	0	0	0	1	1	0	0	1	0	0	0	0	0	0	0	1	1	0	0	1	0	0	0	0	0	0	0	1	1	0	0	1	0	5.6	5.6
A0A087WTM5;H7BYJ1;Q969K3;Q969K3-2	A0A087WTM5;H7BYJ1;Q969K3;Q969K3-2	1;1;1;1	1;1;1;1	1;1;1;1	E3 ubiquitin-protein ligase RNF34	RNF34	E3 ubiquitin-protein ligase RNF34;E3 ubiquitin-protein ligase RNF34;E3 ubiquitin-protein ligase RNF34;Isoform 2 of E3 ubiquitin-protein ligase RNF34	4	1	1	1	0	0	0	0	0	0	0	0	0	1	0	0	0	0	0	0	0	0	0	0	0	1	0	0	0	0	0	0	0	0	0	0	0	1	0	0	7.2	7.2
H7C324;A0A087WTN6;H0Y7Q1;A0A3B3ISA7;O75689-3;O75689;O75689-2;H7C264	H7C324;A0A087WTN6;H0Y7Q1;A0A3B3ISA7;O75689-3;O75689;O75689-2;H7C264	2;2;2;2;2;2;2;1	2;2;2;2;2;2;2;1	2;2;2;2;2;2;2;1	Arf-GAP with dual PH domain-containing protein 1	ADAP1	Arf-GAP with dual PH domain-containing protein 1 (Fragment);Arf-GAP with dual PH domain-containing protein 1;Arf-GAP with dual PH domain-containing protein 1 (Fragment);Arf-GAP with dual PH domain-containing protein 1;Isoform 3 of Arf-GAP with dual PH doma	8	2	2	2	0	0	0	0	0	0	0	2	0	1	1	0	0	0	0	0	0	0	0	2	0	1	1	0	0	0	0	0	0	0	0	2	0	1	1	0	11.4	11.4
F8W6X9;A0A087WTQ6;Q7Z5N4-3;Q7Z5N4;H7C255;Q7Z5N4-2	F8W6X9;A0A087WTQ6;Q7Z5N4-3;Q7Z5N4	7;7;7;7;1;1	7;7;7;7;1;1	7;7;7;7;1;1	Protein sidekick-1	SDK1	Protein sidekick-1;Protein sidekick-1;Isoform 3 of Protein sidekick-1;Protein sidekick-1	6	7	7	7	0	0	0	0	0	0	1	3	0	6	1	0	0	0	0	0	0	0	1	3	0	6	1	0	0	0	0	0	0	0	1	3	0	6	1	0	5.7	5.7
A0A087X0S7;A0A0C4DH00;A0A087WTU1;A0A0B4J2G4;Q15345-3;Q15345	A0A087X0S7;A0A0C4DH00;A0A087WTU1;A0A0B4J2G4;Q15345-3;Q15345	1;1;1;1;1;1	1;1;1;1;1;1	1;1;1;1;1;1	Leucine-rich repeat-containing protein 41	LRRC41	Leucine-rich repeat-containing protein 41;Leucine-rich repeat-containing protein 41;Leucine-rich repeat-containing protein 41;Leucine-rich repeat-containing protein 41;Isoform 3 of Leucine-rich repeat-containing protein 41;Leucine-rich repeat-containing pr	6	1	1	1	0	0	0	0	0	0	0	1	0	0	1	0	0	0	0	0	0	0	0	1	0	0	1	0	0	0	0	0	0	0	0	1	0	0	1	0	2.9	2.9
A0A087WTU3;Q9Y6I9;C9JL43;C9JUC3;C9J7N0;C9JXQ7;C9JHH5	A0A087WTU3;Q9Y6I9;C9JL43;C9JUC3;C9J7N0;C9JXQ7;C9JHH5	2;2;1;1;1;1;1	2;2;1;1;1;1;1	2;2;1;1;1;1;1	Testis-expressed sequence 264 protein	TEX264	Testis-expressed protein 264;Testis-expressed protein 264;Testis-expressed protein 264 (Fragment);Testis-expressed protein 264 (Fragment);Testis-expressed protein 264 (Fragment);Testis-expressed protein 264 (Fragment);Testis-expressed protein 264 (Fragment	7	2	2	2	0	0	0	0	0	0	1	2	0	0	1	0	0	0	0	0	0	0	1	2	0	0	1	0	0	0	0	0	0	0	1	2	0	0	1	0	10	10
A0A087WWG9;A0A087WVR3;A0A087WTW0;Q96T88;Q96T88-2	A0A087WWG9;A0A087WVR3;A0A087WTW0;Q96T88;Q96T88-2	2;2;2;2;2	2;2;2;2;2	2;2;2;2;2	E3 ubiquitin-protein ligase UHRF1	UHRF1	E3 ubiquitin-protein ligase UHRF1 (Fragment);E3 ubiquitin-protein ligase UHRF1;E3 ubiquitin-protein ligase UHRF1;E3 ubiquitin-protein ligase UHRF1;Isoform 2 of E3 ubiquitin-protein ligase UHRF1	5	2	2	2	0	0	0	0	1	0	0	0	0	1	0	0	0	0	0	0	1	0	0	0	0	1	0	0	0	0	0	0	1	0	0	0	0	1	0	0	7.5	7.5
A0A087WTW5;Q9UKL3	A0A087WTW5;Q9UKL3	1;1	1;1	1;1	CASP8-associated protein 2	CASP8AP2	CASP8-associated protein 2;CASP8-associated protein 2	2	1	1	1	0	0	1	0	0	0	0	0	0	0	0	0	0	0	1	0	0	0	0	0	0	0	0	0	0	0	1	0	0	0	0	0	0	0	0	0	0.5	0.5
A0A087WTY9;Q9Y605;Q96HT8	A0A087WTY9;Q9Y605;Q96HT8	2;2;1	2;2;1	2;2;1	MORF4 family-associated protein 1;MORF4 family-associated protein 1-like 1	MRFAP1;MRFAP1L1	MORF4 family-associated protein 1;MORF4 family-associated protein 1;MORF4 family-associated protein 1-like 1	3	2	2	2	0	0	1	0	0	0	1	0	0	0	1	0	0	0	1	0	0	0	1	0	0	0	1	0	0	0	1	0	0	0	1	0	0	0	1	0	35	35
A0A3B3IRY5;A0A087WU07;R4GMY4;R4GNA1;Q5TGZ0	A0A3B3IRY5;A0A087WU07;R4GMY4;R4GNA1;Q5TGZ0	2;2;2;2;2	2;2;2;2;2	2;2;2;2;2	MICOS complex subunit MIC10	MINOS1;MINOS1-NBL1	MICOS complex subunit MIC10;MICOS complex subunit MIC10;MICOS complex subunit MIC10;MICOS complex subunit MIC10 (Fragment);MICOS complex subunit MIC10	5	2	2	2	0	0	0	0	0	0	1	1	0	1	1	0	0	0	0	0	0	0	1	1	0	1	1	0	0	0	0	0	0	0	1	1	0	1	1	0	100	100
A0A087WU08;A0A0C4DGL8;J3QLC9;J3QR68;H0Y300;P00738-2;P00738;H3BS21;A0A0A0MRD9;P00739;P00739-2	A0A087WU08;A0A0C4DGL8;J3QLC9;J3QR68;H0Y300;P00738-2;P00738;H3BS21	6;6;6;6;6;6;6;3;1;1;1	6;6;6;6;6;6;6;3;1;1;1	6;6;6;6;6;6;6;3;1;1;1	Haptoglobin;Haptoglobin alpha chain;Haptoglobin beta chain	HP	Haptoglobin;Haptoglobin;Haptoglobin (Fragment);Haptoglobin (Fragment);Haptoglobin;Isoform 2 of Haptoglobin;Haptoglobin;Haptoglobin (Fragment)	11	6	6	6	5	5	0	4	4	0	0	1	0	0	1	0	5	5	0	4	4	0	0	1	0	0	1	0	5	5	0	4	4	0	0	1	0	0	1	0	28.8	28.8
A0A087WU53;Q9H0U3-2;Q9H0U3	A0A087WU53;Q9H0U3-2;Q9H0U3	1;1;1	1;1;1	1;1;1	Magnesium transporter protein 1	MAGT1	Magnesium transporter protein 1;Isoform 2 of Magnesium transporter protein 1;Magnesium transporter protein 1	3	1	1	1	0	0	0	0	0	0	0	0	1	0	0	1	0	0	0	0	0	0	0	0	1	0	0	1	0	0	0	0	0	0	0	0	1	0	0	1	2.7	2.7
E7ER32;A0A087X287;A0A087WVL2;A0A087WU73;A0A494BZX7;W0Z7M9;B0QY83;A0A499FIJ6;Q969V6;A0A494C1G6;B0QY84	E7ER32;A0A087X287;A0A087WVL2;A0A087WU73;A0A494BZX7;W0Z7M9;B0QY83;A0A499FIJ6;Q969V6;A0A494C1G6;B0QY84	2;2;2;2;2;2;2;2;2;1;1	1;1;1;1;1;1;1;1;1;0;0	1;1;1;1;1;1;1;1;1;0;0	MKL/myocardin-like protein 1;Phosphatase and actin regulator	MKL1;mkl1	Myocardin-related transcription factor A;Myocardin-related transcription factor A;Myocardin-related transcription factor A;Myocardin-related transcription factor A;Myocardin-related transcription factor A;Mkl1 variant 1 Mkl1_S;Myocardin-related transcripti	11	2	1	1	0	0	0	0	0	0	1	2	0	1	2	0	0	0	0	0	0	0	0	1	0	0	1	0	0	0	0	0	0	0	0	1	0	0	1	0	3.5	1.9
A0A087WUB9;Q8WYA6;Q8WYA6-4;Q8WYA6-3;Q8WYA6-2;A2A2P1	A0A087WUB9;Q8WYA6;Q8WYA6-4;Q8WYA6-3;Q8WYA6-2	8;8;6;4;4;2	8;8;6;4;4;2	8;8;6;4;4;2	Beta-catenin-like protein 1	CTNNBL1	Beta-catenin-like protein 1;Beta-catenin-like protein 1;Isoform 4 of Beta-catenin-like protein 1;Isoform 3 of Beta-catenin-like protein 1;Isoform 2 of Beta-catenin-like protein 1	6	8	8	8	0	0	0	0	0	0	2	3	1	2	3	2	0	0	0	0	0	0	2	3	1	2	3	2	0	0	0	0	0	0	2	3	1	2	3	2	15.3	15.3
E9PL01;A0A087WUC6;E9PI68;Q15005;E9PRB9;H0YE04	E9PL01;A0A087WUC6;E9PI68;Q15005;E9PRB9	4;4;4;4;3;1	4;4;4;4;3;1	4;4;4;4;3;1	Signal peptidase complex subunit 2	SPCS2	Signal peptidase complex subunit 2;Signal peptidase complex subunit 2;Signal peptidase complex subunit 2;Signal peptidase complex subunit 2;Signal peptidase complex subunit 2	6	4	4	4	0	0	0	0	0	0	1	1	2	3	1	2	0	0	0	0	0	0	1	1	2	3	1	2	0	0	0	0	0	0	1	1	2	3	1	2	25.5	25.5
A0A087WUD3;Q9NRP0;Q9NRP0-2	A0A087WUD3;Q9NRP0;Q9NRP0-2	1;1;1	1;1;1	1;1;1	Oligosaccharyltransferase complex subunit OSTC	OSTC	Oligosaccharyltransferase complex subunit;Oligosaccharyltransferase complex subunit OSTC;Isoform 2 of Oligosaccharyltransferase complex subunit OSTC	3	1	1	1	0	0	0	0	0	0	0	0	0	1	1	0	0	0	0	0	0	0	0	0	0	1	1	0	0	0	0	0	0	0	0	0	0	1	1	0	14.5	14.5
B0QZ55;A4PB68;A0A087WUE6;Q9H869-5;Q9H869-6;Q9H869-4;Q9H869-3;Q9H869-2;Q9H869;Q9H869-8;Q9H869-9;Q3T8J9-2;Q3T8J9-3;Q3T8J9	B0QZ55;A4PB68;A0A087WUE6;Q9H869-5;Q9H869-6;Q9H869-4;Q9H869-3;Q9H869-2;Q9H869;Q9H869-8;Q9H869-9;Q3T8J9-2;Q3T8J9-3;Q3T8J9	1;1;1;1;1;1;1;1;1;1;1;1;1;1	1;1;1;1;1;1;1;1;1;1;1;1;1;1	1;1;1;1;1;1;1;1;1;1;1;1;1;1	YY1-associated protein 1;GON-4-like protein	YY1AP1;GON4L	YY1-associated protein 1;GON-4-like protein;GON-4-like protein;Isoform 5 of YY1-associated protein 1;Isoform 6 of YY1-associated protein 1;Isoform 4 of YY1-associated protein 1;Isoform 3 of YY1-associated protein 1;Isoform 2 of YY1-associated protein 1;YY1	14	1	1	1	0	0	0	0	0	0	1	0	0	0	0	0	0	0	0	0	0	0	1	0	0	0	0	0	0	0	0	0	0	0	1	0	0	0	0	0	2.6	2.6
F5GYK0;Q5VT61;A0A0A0MS35;A0A087WUH1;Q7Z4K8-5;Q7Z4K8;Q7Z4K8-2;Q7Z4K8-4;Q7Z4K8-3	F5GYK0;Q5VT61;A0A0A0MS35;A0A087WUH1;Q7Z4K8-5;Q7Z4K8	7;7;7;7;7;7;3;2;2	7;7;7;7;7;7;3;2;2	7;7;7;7;7;7;3;2;2	Tripartite motif-containing protein 46	TRIM46	Tripartite motif-containing protein 46;Tripartite motif-containing 46, isoform CRA_c;Tripartite motif-containing protein 46;Tripartite motif-containing protein 46;Isoform 5 of Tripartite motif-containing protein 46;Tripartite motif-containing protein 46	9	7	7	7	0	0	0	0	0	0	2	6	1	3	5	0	0	0	0	0	0	0	2	6	1	3	5	0	0	0	0	0	0	0	2	6	1	3	5	0	19	19
A0A087WUI8;Q96IJ6;Q96IJ6-2;A0A0U1RRC2;C9J255;F8WD54	A0A087WUI8;Q96IJ6;Q96IJ6-2;A0A0U1RRC2;C9J255;F8WD54	2;2;2;1;1;1	2;2;2;1;1;1	2;2;2;1;1;1	Mannose-1-phosphate guanyltransferase alpha	GMPPA	Mannose-1-phosphate guanyltransferase alpha;Mannose-1-phosphate guanyltransferase alpha;Isoform 2 of Mannose-1-phosphate guanyltransferase alpha;Mannose-1-phosphate guanyltransferase alpha (Fragment);Mannose-1-phosphate guanyltransferase alpha (Fragment);M	6	2	2	2	0	0	0	0	0	0	1	1	1	0	1	1	0	0	0	0	0	0	1	1	1	0	1	1	0	0	0	0	0	0	1	1	1	0	1	1	7.8	7.8
A0A087WZG9;B4DSP0;A0A087WUL4;A0A087WX23;A0A087WXK2;Q86TG7-2;Q86TG7;A0A087WYS2	A0A087WZG9;B4DSP0;A0A087WUL4;A0A087WX23;A0A087WXK2;Q86TG7-2;Q86TG7	8;8;8;8;7;7;7;1	8;8;8;8;7;7;7;1	8;8;8;8;7;7;7;1	Retrotransposon-derived protein PEG10	PEG10	Retrotransposon-derived protein PEG10;HCG1642748, isoform CRA_b;Retrotransposon-derived protein PEG10;Retrotransposon-derived protein PEG10;Retrotransposon-derived protein PEG10;Isoform 2 of Retrotransposon-derived protein PEG10;Retrotransposon-derived pro	8	8	8	8	0	0	0	0	0	0	3	3	1	4	5	2	0	0	0	0	0	0	3	3	1	4	5	2	0	0	0	0	0	0	3	3	1	4	5	2	34.5	34.5
A0A087WUQ6;P07203;A0A2R8Y6B6;A0A494C1C9;A0A494C118;P07203-2	A0A087WUQ6;P07203;A0A2R8Y6B6	9;9;7;3;3;3	9;9;7;3;3;3	9;9;7;3;3;3	Glutathione peroxidase;Glutathione peroxidase 1	GPX1	Glutathione peroxidase;Glutathione peroxidase 1;Glutathione peroxidase 1	6	9	9	9	0	0	0	0	0	0	3	5	5	1	3	6	0	0	0	0	0	0	3	5	5	1	3	6	0	0	0	0	0	0	3	5	5	1	3	6	68.3	68.3
A0A087WUR6;Q8IU85-2;Q8IU85	A0A087WUR6;Q8IU85-2;Q8IU85	1;1;1	1;1;1	1;1;1	Calcium/calmodulin-dependent protein kinase type 1D	CAMK1D	Calcium/calmodulin-dependent protein kinase type 1D;Isoform 2 of Calcium/calmodulin-dependent protein kinase type 1D;Calcium/calmodulin-dependent protein kinase type 1D	3	1	1	1	0	0	0	0	0	0	0	0	1	0	0	1	0	0	0	0	0	0	0	0	1	0	0	1	0	0	0	0	0	0	0	0	1	0	0	1	3.8	3.8
A0A087WUT6;O60841	A0A087WUT6;O60841	10;10	10;10	10;10	Eukaryotic translation initiation factor 5B	EIF5B	Eukaryotic translation initiation factor 5B;Eukaryotic translation initiation factor 5B	2	10	10	10	0	0	0	0	0	0	3	1	5	4	2	3	0	0	0	0	0	0	3	1	5	4	2	3	0	0	0	0	0	0	3	1	5	4	2	3	12.9	12.9
C9JN51;A0A087X0G7;A0A087WUW6;A0A087X1B1;Q9Y6K9;Q9Y6K9-2;A0A087WV30;C9JCG6;C9JH59;C9J2V2;Q9Y6K9-3	C9JN51;A0A087X0G7;A0A087WUW6;A0A087X1B1;Q9Y6K9;Q9Y6K9-2;A0A087WV30	3;3;3;3;3;3;2;1;1;1;1	3;3;3;3;3;3;2;1;1;1;1	3;3;3;3;3;3;2;1;1;1;1	NF-kappa-B essential modulator	IKBKG	NF-kappa-B essential modulator (Fragment);NF-kappa-B essential modulator;NF-kappa-B essential modulator;NF-kappa-B essential modulator;NF-kappa-B essential modulator;Isoform 2 of NF-kappa-B essential modulator;NF-kappa-B essential modulator (Fragment)	11	3	3	3	0	0	0	0	0	0	3	1	0	2	1	0	0	0	0	0	0	0	3	1	0	2	1	0	0	0	0	0	0	0	3	1	0	2	1	0	24	24
A0A087WUW9;Q9NXU5	A0A087WUW9;Q9NXU5	1;1	1;1	1;1	ADP-ribosylation factor-like protein 15	ARL15	ADP-ribosylation factor-like protein 15;ADP-ribosylation factor-like protein 15	2	1	1	1	0	0	0	0	0	0	0	1	0	1	1	0	0	0	0	0	0	0	0	1	0	1	1	0	0	0	0	0	0	0	0	1	0	1	1	0	4.4	4.4
E9PFX6;A0A087WV00;E7EM72;E7EWQ4;O75912	E9PFX6;A0A087WV00;E7EM72;E7EWQ4;O75912	1;1;1;1;1	1;1;1;1;1	1;1;1;1;1	Diacylglycerol kinase;Diacylglycerol kinase iota	DGKI	Diacylglycerol kinase;Diacylglycerol kinase;Diacylglycerol kinase;Diacylglycerol kinase;Diacylglycerol kinase iota	5	1	1	1	0	0	0	0	0	0	0	0	0	1	0	0	0	0	0	0	0	0	0	0	0	1	0	0	0	0	0	0	0	0	0	0	0	1	0	0	2.2	2.2
A0A087WV05;Q99417	A0A087WV05;Q99417	1;1	1;1	1;1	C-Myc-binding protein	MYCBP	Uncharacterized protein;c-Myc-binding protein	2	1	1	1	0	0	0	0	0	0	0	1	0	1	1	0	0	0	0	0	0	0	0	1	0	1	1	0	0	0	0	0	0	0	0	1	0	1	1	0	12.7	12.7
Q6IS24;A0A087WV18;H7BZX9	Q6IS24;A0A087WV18;H7BZX9	2;2;1	2;2;1	2;2;1	Putative polypeptide N-acetylgalactosaminyltransferase-like protein 3;Polypeptide N-acetylgalactosaminyltransferase	WBSCR17	Polypeptide N-acetylgalactosaminyltransferase 17;Polypeptide N-acetylgalactosaminyltransferase;Polypeptide N-acetylgalactosaminyltransferase 17 (Fragment)	3	2	2	2	0	0	0	0	0	0	1	2	0	2	0	0	0	0	0	0	0	0	1	2	0	2	0	0	0	0	0	0	0	0	1	2	0	2	0	0	3.3	3.3
G3V112;A0A087WV61;Q8NE09-3;Q8NE09	G3V112;A0A087WV61;Q8NE09-3;Q8NE09	1;1;1;1	1;1;1;1	1;1;1;1	Regulator of G-protein signaling 22	RGS22	Regulator of G-protein signalling 22, isoform CRA_c;Regulator of G-protein-signaling 22;Isoform 3 of Regulator of G-protein signaling 22;Regulator of G-protein signaling 22	4	1	1	1	0	0	0	0	0	0	1	1	0	0	1	0	0	0	0	0	0	0	1	1	0	0	1	0	0	0	0	0	0	0	1	1	0	0	1	0	2	2
A0A087WV97;Q8WU79-3;Q8WU79-2;Q8WU79;X6RCC3	A0A087WV97;Q8WU79-3;Q8WU79-2;Q8WU79;X6RCC3	3;3;3;3;2	3;3;3;3;2	3;3;3;3;2	Stromal membrane-associated protein 2	SMAP2	Stromal membrane-associated protein 2;Isoform 3 of Stromal membrane-associated protein 2;Isoform 2 of Stromal membrane-associated protein 2;Stromal membrane-associated protein 2;Stromal membrane-associated protein 2 (Fragment)	5	3	3	3	0	0	0	0	0	0	2	1	0	0	2	0	0	0	0	0	0	0	2	1	0	0	2	0	0	0	0	0	0	0	2	1	0	0	2	0	9.4	9.4
A0A087WVC1;Q9BQ39	A0A087WVC1;Q9BQ39	1;1	1;1	1;1	ATP-dependent RNA helicase DDX50	DDX50	ATP-dependent RNA helicase DDX50;ATP-dependent RNA helicase DDX50	2	1	1	1	0	1	0	0	1	0	0	0	0	1	0	0	0	1	0	0	1	0	0	0	0	1	0	0	0	1	0	0	1	0	0	0	0	1	0	0	2.2	2.2
P22694-2;P22694-7;A0A0A0MS54;A0A087WVC4;P22694-9;P22694-6;P22694-5;P22694-4;P22694;P22694-3;P22694-10;P22694-8;B1APG3;B1APF9;B1APF8;B1APG2;B1APG0;B1APG1;B1APF7	P22694-2;P22694-7;A0A0A0MS54;A0A087WVC4;P22694-9;P22694-6;P22694-5;P22694-4;P22694;P22694-3;P22694-10	12;12;12;12;12;12;12;12;12;12;12;4;4;4;4;4;2;2;2	1;1;1;1;1;1;1;1;1;1;1;0;0;0;0;0;0;0;0	1;1;1;1;1;1;1;1;1;1;1;0;0;0;0;0;0;0;0	cAMP-dependent protein kinase catalytic subunit beta	PRKACB	Isoform 2 of cAMP-dependent protein kinase catalytic subunit beta;Isoform 7 of cAMP-dependent protein kinase catalytic subunit beta;cAMP-dependent protein kinase catalytic subunit beta;cAMP-dependent protein kinase catalytic subunit beta;Isoform 9 of cAMP-	19	12	1	1	0	0	0	0	1	0	3	5	5	6	5	6	0	0	0	0	0	0	1	1	0	1	1	0	0	0	0	0	0	0	1	1	0	1	1	0	27.1	2
A0A087WY94;A0A087WVD7;Q9Y3D8	A0A087WY94;A0A087WVD7;Q9Y3D8	1;1;1	1;1;1	1;1;1	Adenylate kinase isoenzyme 6	TAF9;AK6	Adenylate kinase isoenzyme 6;Adenylate kinase isoenzyme 6;Adenylate kinase isoenzyme 6	3	1	1	1	0	0	0	0	0	0	1	1	0	1	1	0	0	0	0	0	0	0	1	1	0	1	1	0	0	0	0	0	0	0	1	1	0	1	1	0	34	34
A0A087WVE9;Q9HBZ2;Q9HBZ2-2;H0YKW1	A0A087WVE9;Q9HBZ2;Q9HBZ2-2	10;10;8;1	10;10;8;1	10;10;8;1	Aryl hydrocarbon receptor nuclear translocator 2	ARNT2	Aryl hydrocarbon receptor nuclear translocator 2;Aryl hydrocarbon receptor nuclear translocator 2;Isoform 2 of Aryl hydrocarbon receptor nuclear translocator 2	4	10	10	10	1	0	0	0	1	0	6	4	0	6	4	0	1	0	0	0	1	0	6	4	0	6	4	0	1	0	0	0	1	0	6	4	0	6	4	0	27.2	27.2
A0A087WVI0;Q8WTW3	A0A087WVI0;Q8WTW3	1;1	1;1	1;1	Conserved oligomeric Golgi complex subunit 1	COG1	Conserved oligomeric Golgi complex subunit 1;Conserved oligomeric Golgi complex subunit 1	2	1	1	1	0	0	0	0	0	0	0	1	0	1	0	1	0	0	0	0	0	0	0	1	0	1	0	1	0	0	0	0	0	0	0	1	0	1	0	1	1.2	1.2
A0A087WVP1;Q14517	A0A087WVP1;Q14517	2;2	2;2	2;2	Protocadherin Fat 1;Protocadherin Fat 1, nuclear form	FAT1	Protocadherin Fat 1;Protocadherin Fat 1	2	2	2	2	0	0	0	0	0	0	2	1	0	1	1	0	0	0	0	0	0	0	2	1	0	1	1	0	0	0	0	0	0	0	2	1	0	1	1	0	0.7	0.7
A0A087WVQ6;Q00610-2;Q00610;J3KS13;K7EJJ5;J3KSQ2;J3KRF5;J3QL20;F5H5N6;A0A087WV74;A0A087WXH4	A0A087WVQ6;Q00610-2;Q00610	80;80;80;32;10;5;5;3;1;1;1	80;80;80;32;10;5;5;3;1;1;1	65;65;65;30;10;4;5;3;0;0;0	Clathrin heavy chain;Clathrin heavy chain 1	CLTC	Clathrin heavy chain;Isoform 2 of Clathrin heavy chain 1;Clathrin heavy chain 1	11	80	80	65	2	3	5	2	4	2	33	32	50	31	38	63	2	3	5	2	4	2	33	32	50	31	38	63	2	3	4	2	3	1	24	24	41	25	30	50	54.1	54.1
A0A087WZC4;A0A087WVW4;A0A087WVS3;O43548-2;O43548	A0A087WZC4;A0A087WVW4;A0A087WVS3;O43548-2;O43548	1;1;1;1;1	1;1;1;1;1	1;1;1;1;1	Protein-glutamine gamma-glutamyltransferase 5	TGM5	Protein-glutamine gamma-glutamyltransferase 5;Protein-glutamine gamma-glutamyltransferase 5;Protein-glutamine gamma-glutamyltransferase 5;Isoform Short of Protein-glutamine gamma-glutamyltransferase 5;Protein-glutamine gamma-glutamyltransferase 5	5	1	1	1	0	0	0	0	0	0	0	1	0	0	0	0	0	0	0	0	0	0	0	1	0	0	0	0	0	0	0	0	0	0	0	1	0	0	0	0	2.5	2.5
A0A087WVT1;Q96MX3	A0A087WVT1;Q96MX3	2;2	2;2	2;2	Zinc finger protein 48	ZNF48	Zinc finger protein 48;Zinc finger protein 48	2	2	2	2	0	0	0	0	0	0	1	0	0	1	1	0	0	0	0	0	0	0	1	0	0	1	1	0	0	0	0	0	0	0	1	0	0	1	1	0	6.3	6.3
A0A087WVY1	A0A087WVY1	1	1	1		MLLT6	Protein AF-17 (Fragment)	1	1	1	1	0	0	0	0	0	0	1	0	0	0	1	0	0	0	0	0	0	0	1	0	0	0	1	0	0	0	0	0	0	0	1	0	0	0	1	0	6.3	6.3
A0A087WVY3;H7C5P4;P35250-2;P35250	A0A087WVY3;H7C5P4;P35250-2;P35250	2;1;1;1	2;1;1;1	2;1;1;1	Replication factor C subunit 2	RFC2	Replication factor C subunit 2;Replication factor C subunit 2 (Fragment);Isoform 2 of Replication factor C subunit 2;Replication factor C subunit 2	4	2	2	2	0	0	1	0	0	0	0	1	0	1	1	0	0	0	1	0	0	0	0	1	0	1	1	0	0	0	1	0	0	0	0	1	0	1	1	0	12.4	12.4
A0A087WVZ6;Q9ULU4-8;Q9ULU4-22;Q9ULU4-16;Q9ULU4-13;Q9ULU4-7;A0A087WYS3;H7C4X9;Q9ULU4-9;Q9ULU4-11;Q9ULU4-19;Q9ULU4-6;Q9ULU4-23;A0A087WV57;Q5TH12	A0A087WVZ6;Q9ULU4-8;Q9ULU4-22;Q9ULU4-16;Q9ULU4-13;Q9ULU4-7;A0A087WYS3;H7C4X9;Q9ULU4-9;Q9ULU4-11;Q9ULU4-19;Q9ULU4-6;Q9ULU4-23;A0A087WV57	6;6;6;6;6;6;5;5;5;5;5;4;4;3;1	6;6;6;6;6;6;5;5;5;5;5;4;4;3;1	2;2;2;2;2;2;2;2;2;2;2;2;2;0;0	Protein kinase C-binding protein 1	ZMYND8	Protein kinase C-binding protein 1;Isoform 8 of Protein kinase C-binding protein 1;Isoform 22 of Protein kinase C-binding protein 1;Isoform 16 of Protein kinase C-binding protein 1;Isoform 13 of Protein kinase C-binding protein 1;Isoform 7 of Protein kinas	15	6	6	2	0	0	0	0	0	0	1	0	1	4	1	0	0	0	0	0	0	0	1	0	1	4	1	0	0	0	0	0	0	0	1	0	1	0	0	0	11.7	11.7
A0A087WW06;Q96AY4	A0A087WW06;Q96AY4	3;3	3;3	3;3	Tetratricopeptide repeat protein 28	TTC28	Tetratricopeptide repeat protein 28;Tetratricopeptide repeat protein 28	2	3	3	3	0	0	0	0	0	0	2	1	0	1	1	0	0	0	0	0	0	0	2	1	0	1	1	0	0	0	0	0	0	0	2	1	0	1	1	0	2.4	2.4
C9JAG1;A0A087WW58;Q9C0D9	C9JAG1;A0A087WW58;Q9C0D9	1;1;1	1;1;1	1;1;1	Ethanolaminephosphotransferase 1	EPT1	Ethanolaminephosphotransferase 1 (Fragment);Ethanolaminephosphotransferase 1;Ethanolaminephosphotransferase 1	3	1	1	1	0	0	0	0	0	0	1	1	0	1	0	0	0	0	0	0	0	0	1	1	0	1	0	0	0	0	0	0	0	0	1	1	0	1	0	0	10	10
O00555;B5TYJ1;A0A1C7CYY9;A0A1B0GTN7;A0A1B0GU81;A0A1B0GUS3;A0A1B0GTW2;A0A590UJK2;A0A1B0GU74;A0A1B0GTI4;A0A384DVW2;A0A087WW63;O00555-2;O00555-3;O00555-6;O00555-5;O00555-4;K7EQ95;A0A1B0GVX1;K7EKF7;A0A1B0GUM7;I3L391	O00555;B5TYJ1;A0A1C7CYY9;A0A1B0GTN7;A0A1B0GU81;A0A1B0GUS3;A0A1B0GTW2;A0A590UJK2;A0A1B0GU74;A0A1B0GTI4;A0A384DVW2;A0A087WW63;O00555-2;O00555-3;O00555-6;O00555-5;O00555-4;K7EQ95;A0A1B0GVX1	3;3;3;3;3;3;3;3;3;3;3;3;3;3;3;3;3;2;2;1;1;1	3;3;3;3;3;3;3;3;3;3;3;3;3;3;3;3;3;2;2;1;1;1	3;3;3;3;3;3;3;3;3;3;3;3;3;3;3;3;3;2;2;1;1;1	Voltage-dependent P/Q-type calcium channel subunit alpha-1A	CACNA1A	Voltage-dependent P/Q-type calcium channel subunit alpha-1A;Voltage-dependent P/Q-type calcium channel subunit alpha;Voltage-dependent P/Q-type calcium channel subunit alpha;Voltage-dependent P/Q-type calcium channel subunit alpha;Voltage-dependent P/Q-typ	22	3	3	3	0	0	0	0	0	0	1	1	1	0	1	2	0	0	0	0	0	0	1	1	1	0	1	2	0	0	0	0	0	0	1	1	1	0	1	2	2.3	2.3
A0A590UJS8;B4DGL8;A0A087WW65;A0A5F9ZA98;O75027-3;O75027;O75027-2	A0A590UJS8;B4DGL8;A0A087WW65;A0A5F9ZA98;O75027-3;O75027;O75027-2	1;1;1;1;1;1;1	1;1;1;1;1;1;1	1;1;1;1;1;1;1	ATP-binding cassette sub-family B member 7, mitochondrial	ABCB7	ATP-binding cassette sub-family B member 7, mitochondrial;ATP-binding cassette sub-family B member 7, mitochondrial (Fragment);ATP-binding cassette sub-family B member 7, mitochondrial;ATP-binding cassette sub-family B member 7, mitochondrial;Isoform 3 of	7	1	1	1	0	0	0	0	0	0	1	1	0	0	1	0	0	0	0	0	0	0	1	1	0	0	1	0	0	0	0	0	0	0	1	1	0	0	1	0	3.5	3.5
A0A087WW86;A0A0A0MRI1;Q8IXQ4-4;Q8IXQ4	A0A087WW86;A0A0A0MRI1;Q8IXQ4-4;Q8IXQ4	1;1;1;1	1;1;1;1	1;1;1;1	GPALPP motifs-containing protein 1	GPALPP1	GPALPP motifs-containing protein 1;GPALPP motifs-containing protein 1;Isoform 4 of GPALPP motifs-containing protein 1;GPALPP motifs-containing protein 1	4	1	1	1	0	0	0	0	0	0	0	0	0	1	0	0	0	0	0	0	0	0	0	0	0	1	0	0	0	0	0	0	0	0	0	0	0	1	0	0	12	12
A0A087WWA3;Q4R9M9;O60333-2;O60333;O60333-4;A0A0U1RQL3;O43896	A0A087WWA3;Q4R9M9;O60333-2;O60333;O60333-4	10;10;10;10;10;1;1	7;7;7;7;7;1;0	2;2;2;2;2;1;0	Kinesin-like protein;Kinesin-like protein KIF1B	KIF1B;KIF1Bbeta	Kinesin-like protein KIF1B;Kinesin family member 1Bbeta isoform II;Isoform 2 of Kinesin-like protein KIF1B;Kinesin-like protein KIF1B;Isoform 4 of Kinesin-like protein KIF1B	7	10	7	2	1	1	0	0	1	0	6	5	1	6	6	1	1	1	0	0	1	0	4	3	0	5	4	0	0	0	0	0	0	0	0	1	0	2	0	0	9.6	6.4
A0A2R8Y7T6;A0A087WWK8;A0A3B3IRZ4;Q6DN90;Q6DN90-2;A0A3B3IU98;A0A0C4DGT3;A0A2R8Y695;A0A1W2PQS2;A0A1W2PPE7;A0A1W2PQ34;A0A1W2PPU7;A0A1W2PRJ5;A0A1W2PR28;Q5JU85-3;Q5JU85	A0A2R8Y7T6;A0A087WWK8;A0A3B3IRZ4;Q6DN90;Q6DN90-2;A0A3B3IU98;A0A0C4DGT3;A0A2R8Y695	11;11;11;11;10;9;9;7;1;1;1;1;1;1;1;1	11;11;11;11;10;9;9;7;1;1;1;1;1;1;1;1	11;11;11;11;10;9;9;7;1;1;1;1;1;1;1;1	IQ motif and SEC7 domain-containing protein 1	IQSEC1	IQ motif and SEC7 domain-containing protein 1;IQ motif and SEC7 domain-containing protein 1;IQ motif and SEC7 domain-containing protein 1;IQ motif and SEC7 domain-containing protein 1;Isoform 2 of IQ motif and SEC7 domain-containing protein 1;IQ motif and	16	11	11	11	0	1	1	0	1	0	5	8	0	6	9	2	0	1	1	0	1	0	5	8	0	6	9	2	0	1	1	0	1	0	5	8	0	6	9	2	18.9	18.9
A0A087WYS5;A0A087WWM0;O43617-2;O43617	A0A087WYS5;A0A087WWM0;O43617-2;O43617	1;1;1;1	1;1;1;1	1;1;1;1	Trafficking protein particle complex subunit 3	TRAPPC3	Trafficking protein particle complex subunit 3;Trafficking protein particle complex subunit;Isoform 2 of Trafficking protein particle complex subunit 3;Trafficking protein particle complex subunit 3	4	1	1	1	0	0	0	0	0	0	0	1	0	1	1	0	0	0	0	0	0	0	0	1	0	1	1	0	0	0	0	0	0	0	0	1	0	1	1	0	9.6	9.6
H0YLB8;H0YMB3;H0YLV5;A0A087WWM4;F8WAN9;H0YNJ6;Q9P2T1-3;Q9P2T1;Q9P2T1-2;H0YNS9;H0YK13;H0YK71;H0YKE1;H0YNH0	H0YLB8;H0YMB3;H0YLV5;A0A087WWM4;F8WAN9;H0YNJ6;Q9P2T1-3;Q9P2T1;Q9P2T1-2;H0YNS9	5;5;5;5;5;5;5;5;5;4;2;2;1;1	5;5;5;5;5;5;5;5;5;4;2;2;1;1	5;5;5;5;5;5;5;5;5;4;2;2;1;1	GMP reductase;GMP reductase 2	GMPR2	GMP reductase 2 (Fragment);GMP reductase;GMP reductase;GMP reductase;GMP reductase;GMP reductase;Isoform 3 of GMP reductase 2;GMP reductase 2;Isoform 2 of GMP reductase 2;GMP reductase 2 (Fragment)	14	5	5	5	0	0	0	0	1	0	1	1	2	1	2	3	0	0	0	0	1	0	1	1	2	1	2	3	0	0	0	0	1	0	1	1	2	1	2	3	42.6	42.6
E7EQL6;A0A087WWM6;O43272-2;O43272-1;O43272	E7EQL6;A0A087WWM6;O43272-2;O43272-1;O43272	2;2;2;2;2	2;2;2;2;2	2;2;2;2;2	Proline dehydrogenase 1, mitochondrial	PRODH	Proline dehydrogenase;Proline dehydrogenase;Isoform 2 of Proline dehydrogenase 1, mitochondrial;Isoform 3 of Proline dehydrogenase 1, mitochondrial;Proline dehydrogenase 1, mitochondrial	5	2	2	2	0	0	0	1	0	0	1	2	0	0	2	0	0	0	0	1	0	0	1	2	0	0	2	0	0	0	0	1	0	0	1	2	0	0	2	0	7.1	7.1
A0A494C001;A0A499FJY3;A0A087WWP4;Q96T37-4;Q96T37-2;Q96T37-3;Q96T37	A0A494C001;A0A499FJY3;A0A087WWP4;Q96T37-4;Q96T37-2;Q96T37-3;Q96T37	3;3;3;3;3;3;3	3;3;3;3;3;3;3	3;3;3;3;3;3;3	Putative RNA-binding protein 15	RBM15	RNA-binding protein 15;RNA-binding protein 15;RNA-binding protein 15;Isoform 4 of RNA-binding protein 15;Isoform 2 of RNA-binding protein 15;Isoform 3 of RNA-binding protein 15;RNA-binding protein 15	7	3	3	3	0	0	0	0	0	0	1	1	1	2	2	1	0	0	0	0	0	0	1	1	1	2	2	1	0	0	0	0	0	0	1	1	1	2	2	1	6.6	6.6
A0A0C4DGT8;A0A087WWP8;Q5VWQ0	A0A0C4DGT8;A0A087WWP8;Q5VWQ0	2;2;2	2;2;2	2;2;2	Round spermatid basic protein 1	RSBN1	Lysine-specific demethylase 9;Lysine-specific demethylase 9;Lysine-specific demethylase 9	3	2	2	2	0	0	0	0	0	0	2	1	0	2	2	0	0	0	0	0	0	0	2	1	0	2	2	0	0	0	0	0	0	0	2	1	0	2	2	0	7	7
A0A087WWQ5;P36575-2;P36575	A0A087WWQ5;P36575-2;P36575	1;1;1	1;1;1	1;1;1	Arrestin-C	ARR3	Arrestin-C;Isoform 2 of Arrestin-C;Arrestin-C	3	1	1	1	0	0	0	0	0	0	0	0	1	0	0	1	0	0	0	0	0	0	0	0	1	0	0	1	0	0	0	0	0	0	0	0	1	0	0	1	2.6	2.6
F2Z329;A0A087WWU1;Q96Q45-2;Q96Q45;Q96Q45-5;Q96Q45-3	F2Z329;A0A087WWU1;Q96Q45-2;Q96Q45;Q96Q45-5;Q96Q45-3	1;1;1;1;1;1	1;1;1;1;1;1	1;1;1;1;1;1	Transmembrane protein 237	TMEM237	Transmembrane protein 237;Transmembrane protein 237;Isoform 2 of Transmembrane protein 237;Transmembrane protein 237;Isoform 5 of Transmembrane protein 237;Isoform 3 of Transmembrane protein 237	6	1	1	1	0	0	0	0	0	0	1	0	0	0	0	0	0	0	0	0	0	0	1	0	0	0	0	0	0	0	0	0	0	0	1	0	0	0	0	0	14.6	14.6
A0A2U3TZN1;A0A087WWU9;P09132-2;P09132;D6RBG4;A0A2R8Y4M3;A0A087WYR0	A0A2U3TZN1;A0A087WWU9;P09132-2;P09132;D6RBG4;A0A2R8Y4M3;A0A087WYR0	5;5;5;5;3;3;3	5;5;5;5;3;3;3	5;5;5;5;3;3;3	Signal recognition particle 19 kDa protein	SRP19	HCG2040106;HCG2039564, isoform CRA_a;Isoform 2 of Signal recognition particle 19 kDa protein;Signal recognition particle 19 kDa protein;Signal recognition particle 19 kDa protein;Signal recognition particle 19 kDa protein;Signal recognition particle 19 kDa	7	5	5	5	0	1	0	0	0	0	2	3	0	5	2	0	0	1	0	0	0	0	2	3	0	5	2	0	0	1	0	0	0	0	2	3	0	5	2	0	46.5	46.5
A0A087WWW9;O95999	A0A087WWW9;O95999	1;1	1;1	1;1	B-cell lymphoma/leukemia 10	BCL10	B-cell lymphoma/leukemia 10;B-cell lymphoma/leukemia 10	2	1	1	1	0	0	0	0	0	0	0	1	0	1	0	0	0	0	0	0	0	0	0	1	0	1	0	0	0	0	0	0	0	0	0	1	0	1	0	0	5.9	5.9
Q13148;A0A087WX29;A0A087WYY0;A0A087X260;G3V162;B1AKP7;A0A0A0N0M3;K7EJM5;A0A1W2PNU8;K7EN94;Q13148-4;A0A087WXQ5;A0A087WV68;A0A087WX67;A0A087WXV3;A0A087WW61;A0A0A0MSV7;K7EJ99;K7EL26;A0A087WZC9;A0A087WYE7;A0A087WTZ4	Q13148;A0A087WX29;A0A087WYY0;A0A087X260;G3V162;B1AKP7;A0A0A0N0M3;K7EJM5;A0A1W2PNU8;K7EN94;Q13148-4	10;10;8;8;8;8;7;7;5;5;5;4;4;3;3;3;2;2;1;1;1;1	10;10;8;8;8;8;7;7;5;5;5;4;4;3;3;3;2;2;1;1;1;1	10;10;8;8;8;8;7;7;5;5;5;4;4;3;3;3;2;2;1;1;1;1	TAR DNA-binding protein 43	TARDBP;TDP43	TAR DNA-binding protein 43;TAR DNA-binding protein 43 (Fragment);TAR DNA-binding protein 43;TAR DNA-binding protein 43;TAR DNA binding protein, isoform CRA_d;TAR DNA-binding protein 43;TAR DNA-binding protein 43;TAR DNA-binding protein 43 (Fragment);TAR DN	22	10	10	10	0	0	0	0	1	0	5	5	5	7	6	5	0	0	0	0	1	0	5	5	5	7	6	5	0	0	0	0	1	0	5	5	5	7	6	5	24.6	24.6
P13591;A0A087WX77;P13591-1;A0A087WWD4;A0A087WV75;A0A087WTF6;P13591-4;A0A087WTE4;P13591-3;P13591-5;P13591-6;A0A087WWJ5;A0A087WVU1;A0A087X1V2;A0A087WZS4;A0A0C4DGS4;A0A087WTR3;A0A087WVD0	P13591;A0A087WX77;P13591-1;A0A087WWD4;A0A087WV75;A0A087WTF6;P13591-4;A0A087WTE4;P13591-3;P13591-5	32;32;31;31;31;31;28;28;28;22;15;15;12;10;7;5;4;1	32;32;31;31;31;31;28;28;28;22;15;15;12;10;7;5;4;1	1;1;0;0;0;0;0;0;0;1;0;0;0;0;0;0;0;0	Neural cell adhesion molecule 1	NCAM1	Neural cell adhesion molecule 1;Neural cell adhesion molecule 1;Isoform 2 of Neural cell adhesion molecule 1;Neural cell adhesion molecule 1;Neural cell adhesion molecule 1;Neural cell adhesion molecule 1;Isoform 4 of Neural cell adhesion molecule 1;Neural	18	32	32	1	2	4	1	1	5	1	14	25	15	18	25	15	2	4	1	1	5	1	14	25	15	18	25	15	0	1	0	0	0	0	1	1	0	1	1	0	42	42
A0A087WX99;P55283-2;P55283;A0A0G2JRA4	A0A087WX99;P55283-2;P55283;A0A0G2JRA4	8;8;8;4	7;7;7;3	7;7;7;3	Cadherin-4	CDH4	Cadherin-4;Isoform 2 of Cadherin-4;Cadherin-4;Cadherin-4 (Fragment)	4	8	7	7	0	0	0	0	0	0	6	4	2	3	6	2	0	0	0	0	0	0	5	4	1	3	5	1	0	0	0	0	0	0	5	4	1	3	5	1	17.2	15.2
A0A087WXC5;E7ESZ7;O95299;O95299-2;H7C2W5;H7C1Y7;H7C2X4;Q8N1B9;C9J6X0	A0A087WXC5;E7ESZ7;O95299;O95299-2;H7C2W5;H7C1Y7;H7C2X4	5;5;5;5;3;3;3;1;1	5;5;5;5;3;3;3;1;1	5;5;5;5;3;3;3;1;1	NADH dehydrogenase [ubiquinone] 1 alpha subcomplex subunit 10, mitochondrial	NDUFA10	NADH dehydrogenase [ubiquinone] 1 alpha subcomplex subunit 10, mitochondrial;NADH dehydrogenase [ubiquinone] 1 alpha subcomplex subunit 10, mitochondrial;NADH dehydrogenase [ubiquinone] 1 alpha subcomplex subunit 10, mitochondrial;Isoform 2 of NADH dehydro	9	5	5	5	0	0	0	0	0	0	1	1	1	3	1	2	0	0	0	0	0	0	1	1	1	3	1	2	0	0	0	0	0	0	1	1	1	3	1	2	14.1	14.1
A0A087WXD2;H7C4U7;H7C535;Q96QZ7-3;Q96QZ7-5;Q96QZ7;H7C5T8;A0A087WT53;Q96QZ7-6;Q96QZ7-2;Q96QZ7-4;Q96QZ7-7;H7C4S7	A0A087WXD2;H7C4U7;H7C535;Q96QZ7-3;Q96QZ7-5;Q96QZ7;H7C5T8;A0A087WT53;Q96QZ7-6;Q96QZ7-2;Q96QZ7-4;Q96QZ7-7	13;13;13;13;13;13;12;12;12;12;11;11;2	13;13;13;13;13;13;12;12;12;12;11;11;2	12;12;12;12;12;12;11;11;11;11;10;10;1	Membrane-associated guanylate kinase, WW and PDZ domain-containing protein 1	MAGI1	Membrane-associated guanylate kinase, WW and PDZ domain-containing protein 1;Membrane-associated guanylate kinase, WW and PDZ domain-containing protein 1 (Fragment);Membrane-associated guanylate kinase, WW and PDZ domain-containing protein 1 (Fragment);Iso	13	13	13	12	0	1	0	0	0	0	9	8	3	9	10	4	0	1	0	0	0	0	9	8	3	9	10	4	0	0	0	0	0	0	8	7	3	8	9	4	19.6	19.6
A0A087WXI2;Q9Y6R7	A0A087WXI2;Q9Y6R7	1;1	1;1	1;1	IgGFc-binding protein	FCGBP	IgGFc-binding protein;IgGFc-binding protein	2	1	1	1	0	0	0	0	0	0	0	1	0	0	1	0	0	0	0	0	0	0	0	1	0	0	1	0	0	0	0	0	0	0	0	1	0	0	1	0	0.6	0.6
B7Z879;A0A087WXL6;Q9H270;A0A0G2JS92	B7Z879;A0A087WXL6;Q9H270;A0A0G2JS92	2;2;2;1	2;2;2;1	2;2;2;1	Vacuolar protein sorting-associated protein 11 homolog	VPS11	Vacuolar protein sorting-associated protein 11 homolog;Vacuolar protein sorting-associated protein 11 homolog;Vacuolar protein sorting-associated protein 11 homolog;Vacuolar protein sorting-associated protein 11 homolog	4	2	2	2	0	0	0	0	0	0	1	2	1	2	2	1	0	0	0	0	0	0	1	2	1	2	2	1	0	0	0	0	0	0	1	2	1	2	2	1	2.6	2.6
A0A087WXM6;J3QQT2;J3KRX5;A0A0A6YYL6;P18621;P18621-3;J3KRB3;A0A087WWH0;J3QS96;J3KSJ0;A0A087WY81;J3QLC8;A0A0A0MRF8;P18621-2	A0A087WXM6;J3QQT2;J3KRX5;A0A0A6YYL6;P18621;P18621-3;J3KRB3;A0A087WWH0;J3QS96;J3KSJ0;A0A087WY81;J3QLC8;A0A0A0MRF8;P18621-2	8;8;8;8;8;8;5;5;5;4;4;4;4;4	8;8;8;8;8;8;5;5;5;4;4;4;4;4	8;8;8;8;8;8;5;5;5;4;4;4;4;4	60S ribosomal protein L17	RPL17;RPL17-C18orf32	60S ribosomal protein L17 (Fragment);60S ribosomal protein L17 (Fragment);60S ribosomal protein L17 (Fragment);Protein RPL17-C18orf32;60S ribosomal protein L17;Isoform 3 of 60S ribosomal protein L17;60S ribosomal protein L17 (Fragment);60S ribosomal protei	14	8	8	8	0	0	0	0	1	0	4	4	2	6	4	4	0	0	0	0	1	0	4	4	2	6	4	4	0	0	0	0	1	0	4	4	2	6	4	4	37.3	37.3
U3KQN7;V9GY12;A0A087WXN0;Q9H0B3-2;Q9H0B3-5;Q9H0B3;Q9H0B3-4	U3KQN7;V9GY12;A0A087WXN0;Q9H0B3-2;Q9H0B3-5;Q9H0B3;Q9H0B3-4	1;1;1;1;1;1;1	1;1;1;1;1;1;1	1;1;1;1;1;1;1	Uncharacterized protein KIAA1683	KIAA1683	IQ domain-containing protein N (Fragment);IQ domain-containing protein N (Fragment);IQ domain-containing protein N;Isoform 2 of IQ domain-containing protein N;Isoform 5 of IQ domain-containing protein N;IQ domain-containing protein N;Isoform 4 of IQ domain	7	1	1	1	0	0	1	0	0	0	0	0	0	0	0	0	0	0	1	0	0	0	0	0	0	0	0	0	0	0	1	0	0	0	0	0	0	0	0	0	23.4	23.4
A0A087WXN9;Q765P7	A0A087WXN9;Q765P7	3;3	3;3	3;3	MTSS1-like protein	MTSS1L	Protein MTSS 2;Protein MTSS 2	2	3	3	3	0	0	0	0	0	0	1	1	1	2	2	0	0	0	0	0	0	0	1	1	1	2	2	0	0	0	0	0	0	0	1	1	1	2	2	0	9.7	9.7
A0A0B4J2F4;A0A087WXS9	A0A0B4J2F4;A0A087WXS9	1;1	1;1	1;1	TBC1 domain family member 3I	TBC1D3I	TBC1 domain family member 3I;TBC1 domain family member 3I	2	1	1	1	0	0	1	0	0	0	0	0	0	0	0	0	0	0	1	0	0	0	0	0	0	0	0	0	0	0	1	0	0	0	0	0	0	0	0	0	5.5	5.5
H0YFS7;E7EW59;A9JR48;A0A087WXW6;F5H433;H3BSM9;A0A140TA74;A0A140TA70;Q9Y467;Q9BXA9-3;Q9BXA9-4;Q9NSC2-2;Q9BXA9-2;Q9BXA9;Q9NSC2	H0YFS7;E7EW59;A9JR48;A0A087WXW6;F5H433;H3BSM9;A0A140TA74;A0A140TA70;Q9Y467;Q9BXA9-3;Q9BXA9-4;Q9NSC2-2;Q9BXA9-2;Q9BXA9;Q9NSC2	1;1;1;1;1;1;1;1;1;1;1;1;1;1;1	1;1;1;1;1;1;1;1;1;1;1;1;1;1;1	1;1;1;1;1;1;1;1;1;1;1;1;1;1;1	Sal-like protein 2;Sal-like protein 3;Sal-like protein 1	SALL2;SALL3;SALL1	Sal-like protein 2 (Fragment);Sal-like protein 2;SALL3 protein;Sal-like protein 3;Sal-like protein 2;Sal-like protein 1 (Fragment);Sal-like protein 3 (Fragment);Sal-like protein 3;Sal-like protein 2;Isoform 2 of Sal-like protein 3;Isoform 4 of Sal-like pro	15	1	1	1	0	0	0	0	0	0	1	0	0	1	0	0	0	0	0	0	0	0	1	0	0	1	0	0	0	0	0	0	0	0	1	0	0	1	0	0	1.4	1.4
A0A087WXZ1;A0A087WT22;P04637-8;A0A087X1Q1;P04637-5;P04637-2	A0A087WXZ1;A0A087WT22;P04637-8;A0A087X1Q1;P04637-5;P04637-2	2;1;1;1;1;1	2;1;1;1;1;1	2;1;1;1;1;1	Cellular tumor antigen p53	TP53	Cellular tumor antigen p53;Cellular tumor antigen p53;Isoform 8 of Cellular tumor antigen p53;Cellular tumor antigen p53;Isoform 5 of Cellular tumor antigen p53;Isoform 2 of Cellular tumor antigen p53	6	2	2	2	1	0	0	1	1	0	1	1	0	0	1	0	1	0	0	1	1	0	1	1	0	0	1	0	1	0	0	1	1	0	1	1	0	0	1	0	18.7	18.7
A0A087WY00;Q9Y4I1-2;G3V394;E7ERV5;G3V3C9;H0YMK3;H0YM93;H0YM96	A0A087WY00;Q9Y4I1-2;G3V394	40;40;38;10;5;2;1;1	40;40;38;10;5;2;1;1	1;1;1;1;0;0;0;0	Unconventional myosin-Va	MYO5A	Unconventional myosin-Va;Isoform 2 of Unconventional myosin-Va;Unconventional myosin-Va	8	40	40	1	0	0	1	0	1	1	14	19	18	14	22	18	0	0	1	0	1	1	14	19	18	14	22	18	0	0	0	0	0	0	1	1	0	0	1	0	24.2	24.2
A0A087WY55;Q9NP79;Q5TGM0;Q9NP79-2	A0A087WY55;Q9NP79	9;9;4;4	9;9;4;4	9;9;4;4	Vacuolar protein sorting-associated protein VTA1 homolog	VTA1	Chromosome 6 open reading frame 55, isoform CRA_b;Vacuolar protein sorting-associated protein VTA1 homolog	4	9	9	9	0	0	0	0	0	0	5	4	2	5	6	4	0	0	0	0	0	0	5	4	2	5	6	4	0	0	0	0	0	0	5	4	2	5	6	4	39.3	39.3
A0A087WY61;Q14980-2;Q14980;Q14980-4;Q14980-3;H0YFY6;Q14980-5;K4DIE0;F5H4J1;F5H6Y5	A0A087WY61;Q14980-2;Q14980;Q14980-4;Q14980-3;H0YFY6	19;19;19;14;14;12;9;4;3;1	19;19;19;14;14;12;9;4;3;1	19;19;19;14;14;12;9;4;3;1	Nuclear mitotic apparatus protein 1	NUMA1	Nuclear mitotic apparatus protein 1;Isoform 2 of Nuclear mitotic apparatus protein 1;Nuclear mitotic apparatus protein 1;Isoform 4 of Nuclear mitotic apparatus protein 1;Isoform 3 of Nuclear mitotic apparatus protein 1;Nuclear mitotic apparatus protein 1 (	10	19	19	19	1	0	0	0	0	0	6	4	0	14	7	2	1	0	0	0	0	0	6	4	0	14	7	2	1	0	0	0	0	0	6	4	0	14	7	2	13.3	13.3
A0A087WY71;E9PFW3;Q96CW1-2;Q96CW1;C9JJ47;C9JTK4;C9JGT8;C9JJD3;H7C4C3;C9JPV8	A0A087WY71;E9PFW3;Q96CW1-2;Q96CW1;C9JJ47	15;15;15;15;8;3;3;2;2;2	15;15;15;15;8;3;3;2;2;2	15;15;15;15;8;3;3;2;2;2	AP-2 complex subunit mu	AP2M1	AP-2 complex subunit mu;AP-2 complex subunit mu;Isoform 2 of AP-2 complex subunit mu;AP-2 complex subunit mu;AP-2 complex subunit mu (Fragment)	10	15	15	15	0	0	0	0	1	0	7	10	5	8	7	6	0	0	0	0	1	0	7	10	5	8	7	6	0	0	0	0	1	0	7	10	5	8	7	6	39.6	39.6
D6RAW0;D6RFM0;D6RAH7;H9KV45;A0A0A0MQU3;A0A087WY85;P62837-2;P62837;P61077;P61077-2;P61077-3	D6RAW0;D6RFM0;D6RAH7;H9KV45;A0A0A0MQU3;A0A087WY85;P62837-2;P62837;P61077;P61077-2;P61077-3	1;1;1;1;1;1;1;1;1;1;1	1;1;1;1;1;1;1;1;1;1;1	1;1;1;1;1;1;1;1;1;1;1	Ubiquitin-conjugating enzyme E2 D2;Ubiquitin-conjugating enzyme E2 D3	UBE2D3;UBE2D2	Ubiquitin-conjugating enzyme E2 D3 (Fragment);Ubiquitin-conjugating enzyme E2 D2 (Fragment);Ubiquitin-conjugating enzyme E2 D3;Ubiquitin-conjugating enzyme E2 D3;Ubiquitin-conjugating enzyme E2 D2;Ubiquitin-conjugating enzyme E2 D3;Isoform 2 of Ubiquitin-c	11	1	1	1	0	0	0	0	0	0	0	0	1	0	0	1	0	0	0	0	0	0	0	0	1	0	0	1	0	0	0	0	0	0	0	0	1	0	0	1	15.3	15.3
A0A087WYC8;Q9BZI7-2;Q9BZI7	A0A087WYC8;Q9BZI7-2;Q9BZI7	1;1;1	1;1;1	1;1;1	Regulator of nonsense transcripts 3B	UPF3B	Regulator of nonsense transcripts 3B;Isoform 2 of Regulator of nonsense transcripts 3B;Regulator of nonsense transcripts 3B	3	1	1	1	0	0	0	0	0	0	0	0	0	0	0	1	0	0	0	0	0	0	0	0	0	0	0	1	0	0	0	0	0	0	0	0	0	0	0	1	5.5	5.5
Q6UXV4;A0A087WYF7;A0A087WUX8	Q6UXV4;A0A087WYF7;A0A087WUX8	5;5;4	5;5;4	5;5;4	MICOS complex subunit MIC27	APOOL	MICOS complex subunit MIC27;MICOS complex subunit;MICOS complex subunit	3	5	5	5	0	0	0	1	1	0	4	5	0	3	5	0	0	0	0	1	1	0	4	5	0	3	5	0	0	0	0	1	1	0	4	5	0	3	5	0	26.9	26.9
E9PFH7;A0A087WYG2;Q9UPT6;Q9UPT6-2	E9PFH7;A0A087WYG2;Q9UPT6;Q9UPT6-2	11;11;11;6	10;10;10;5	10;10;10;5	C-Jun-amino-terminal kinase-interacting protein 3	MAPK8IP3	C-Jun-amino-terminal kinase-interacting protein 3;C-Jun-amino-terminal kinase-interacting protein 3;C-Jun-amino-terminal kinase-interacting protein 3;Isoform 2 of C-Jun-amino-terminal kinase-interacting protein 3	4	11	10	10	0	0	0	0	0	0	4	3	4	4	2	4	0	0	0	0	0	0	4	3	3	4	2	3	0	0	0	0	0	0	4	3	3	4	2	3	11.7	10.9
A0A087WYH0;J3KRC8;Q96N06;Q96N06-2	A0A087WYH0;J3KRC8;Q96N06;Q96N06-2	2;2;2;2	2;2;2;2	2;2;2;2	Spermatogenesis-associated protein 33	SPATA33	Spermatogenesis-associated protein 33;Spermatogenesis-associated protein 33 (Fragment);Spermatogenesis-associated protein 33;Isoform 2 of Spermatogenesis-associated protein 33	4	2	2	2	0	0	0	0	0	0	2	1	0	2	2	0	0	0	0	0	0	0	2	1	0	2	2	0	0	0	0	0	0	0	2	1	0	2	2	0	22.9	22.9
A0A087WYJ0;Q9UGI6	A0A087WYJ0;Q9UGI6	2;2	2;2	2;2	Small conductance calcium-activated potassium channel protein 3	KCNN3	Small conductance calcium-activated potassium channel protein 3;Small conductance calcium-activated potassium channel protein 3	2	2	2	2	0	0	0	0	0	0	0	2	0	0	1	0	0	0	0	0	0	0	0	2	0	0	1	0	0	0	0	0	0	0	0	2	0	0	1	0	4	4
M0QXE6;A0A2R8Y705;M0QZR8;A0A087WYJ2;M0R2B7;P28340;M0QXQ2	M0QXE6;A0A2R8Y705;M0QZR8;A0A087WYJ2;M0R2B7;P28340;M0QXQ2	2;2;2;2;2;2;1	2;2;2;2;2;2;1	2;2;2;2;2;2;1	DNA polymerase;DNA polymerase delta catalytic subunit	POLD1	DNA polymerase delta catalytic subunit (Fragment);DNA polymerase (Fragment);DNA polymerase;DNA polymerase;DNA polymerase;DNA polymerase delta catalytic subunit;DNA polymerase delta catalytic subunit (Fragment)	7	2	2	2	1	0	0	0	0	0	0	1	0	1	1	0	1	0	0	0	0	0	0	1	0	1	1	0	1	0	0	0	0	0	0	1	0	1	1	0	12.1	12.1
F5GWT2;J3QK82;A0A087WYJ3;F5H4V9;Q16342-5;Q16342-2;Q16342-4;Q16342-3;Q16342	F5GWT2;J3QK82;A0A087WYJ3;F5H4V9;Q16342-5;Q16342-2;Q16342-4;Q16342-3;Q16342	1;1;1;1;1;1;1;1;1	1;1;1;1;1;1;1;1;1	1;1;1;1;1;1;1;1;1	Programmed cell death protein 2	PDCD2	Programmed cell death protein 2;Programmed cell death 2, isoform CRA_a;Programmed cell death protein 2;Programmed cell death protein 2;Isoform 5 of Programmed cell death protein 2;Isoform 2 of Programmed cell death protein 2;Isoform 4 of Programmed cell de	9	1	1	1	0	0	0	0	0	0	1	0	0	1	1	0	0	0	0	0	0	0	1	0	0	1	1	0	0	0	0	0	0	0	1	0	0	1	1	0	20.2	20.2
A0A087WYK2;Q9BYP7-3;Q9BYP7-4;Q9BYP7-2;Q9BYP7;B1AQN8	A0A087WYK2;Q9BYP7-3;Q9BYP7-4;Q9BYP7-2;Q9BYP7	4;4;4;4;4;1	4;4;4;4;4;1	4;4;4;4;4;1	Serine/threonine-protein kinase WNK3	WNK3	Serine/threonine-protein kinase WNK3;Isoform 3 of Serine/threonine-protein kinase WNK3;Isoform 4 of Serine/threonine-protein kinase WNK3;Isoform 2 of Serine/threonine-protein kinase WNK3;Serine/threonine-protein kinase WNK3	6	4	4	4	0	0	0	0	0	0	2	2	0	4	2	0	0	0	0	0	0	0	2	2	0	4	2	0	0	0	0	0	0	0	2	2	0	4	2	0	3.2	3.2
A0A087WYL5;Q6UXD5-6;Q6UXD5-2;Q6UXD5-3;Q6UXD5-5;Q6UXD5;Q6UXD5-4;H3BN26	A0A087WYL5;Q6UXD5-6;Q6UXD5-2;Q6UXD5-3;Q6UXD5-5;Q6UXD5;Q6UXD5-4;H3BN26	6;6;6;6;6;6;5;4	6;6;6;6;6;6;5;4	6;6;6;6;6;6;5;4	Seizure 6-like protein 2	SEZ6L2	Seizure 6-like protein 2;Isoform 6 of Seizure 6-like protein 2;Isoform 2 of Seizure 6-like protein 2;Isoform 3 of Seizure 6-like protein 2;Isoform 5 of Seizure 6-like protein 2;Seizure 6-like protein 2;Isoform 4 of Seizure 6-like protein 2;Seizure 6-like p	8	6	6	6	0	0	0	0	0	0	3	4	1	2	4	0	0	0	0	0	0	0	3	4	1	2	4	0	0	0	0	0	0	0	3	4	1	2	4	0	12.7	12.7
A0A494C0Z1;A0A494C075;A0A087WYM5;A0A494C0M8;A0A494C171;Q9BVV6-2;Q9BVV6-4;Q9BVV6;Q9BVV6-3	A0A494C0Z1;A0A494C075;A0A087WYM5;A0A494C0M8;A0A494C171;Q9BVV6-2;Q9BVV6-4;Q9BVV6;Q9BVV6-3	2;2;2;2;2;2;2;2;2	2;2;2;2;2;2;2;2;2	2;2;2;2;2;2;2;2;2	Protein TALPID3	KIAA0586	Protein TALPID3;Protein TALPID3 (Fragment);Protein TALPID3;Protein TALPID3;Protein TALPID3;Isoform 2 of Protein TALPID3;Isoform 4 of Protein TALPID3;Protein TALPID3;Isoform 3 of Protein TALPID3	9	2	2	2	0	0	2	0	0	2	0	0	1	0	0	1	0	0	2	0	0	2	0	0	1	0	0	1	0	0	2	0	0	2	0	0	1	0	0	1	5.1	5.1
A0A087WYN9;Q7Z478	A0A087WYN9;Q7Z478	4;4	4;4	4;4	ATP-dependent RNA helicase DHX29	DHX29	ATP-dependent RNA helicase DHX29;ATP-dependent RNA helicase DHX29	2	4	4	4	0	0	0	0	0	0	3	2	0	1	2	2	0	0	0	0	0	0	3	2	0	1	2	2	0	0	0	0	0	0	3	2	0	1	2	2	5.3	5.3
A0A087WYP2;Q8IZQ5;H0YE28	A0A087WYP2;Q8IZQ5;H0YE28	6;5;4	6;5;4	6;5;4	Selenoprotein H	C11orf31;SELH	Selenoprotein H;Selenoprotein H;Selenoprotein H (Fragment)	3	6	6	6	0	0	0	0	0	0	2	3	1	4	2	2	0	0	0	0	0	0	2	3	1	4	2	2	0	0	0	0	0	0	2	3	1	4	2	2	71.9	71.9
D6RID1;A0A087WYP9;D6RJC6;D6RCT8;A6NFV8;Q96EV8-3;Q96EV8-2;Q96EV8	D6RID1;A0A087WYP9;D6RJC6;D6RCT8;A6NFV8;Q96EV8-3;Q96EV8-2;Q96EV8	2;2;1;1;1;1;1;1	2;2;1;1;1;1;1;1	2;2;1;1;1;1;1;1	Dysbindin	DTNBP1	Dysbindin (Fragment);Dysbindin;Dysbindin;Dysbindin;Dysbindin;Isoform 3 of Dysbindin;Isoform 2 of Dysbindin;Dysbindin	8	2	2	2	0	0	0	0	0	0	0	1	0	2	1	0	0	0	0	0	0	0	0	1	0	2	1	0	0	0	0	0	0	0	0	1	0	2	1	0	17	17
A0A087WYR3;O43399-2;O43399-4;O43399;O43399-3;O43399-5;O43399-7;A0A087WZ51;O43399-6	A0A087WYR3;O43399-2;O43399-4;O43399;O43399-3;O43399-5;O43399-7;A0A087WZ51;O43399-6	4;4;4;4;4;4;4;3;2	4;4;4;4;4;4;4;3;2	4;4;4;4;4;4;4;3;2	Tumor protein D54	TPD52L2	Tumor protein D54;Isoform 2 of Tumor protein D54;Isoform 4 of Tumor protein D54;Tumor protein D54;Isoform 3 of Tumor protein D54;Isoform 5 of Tumor protein D54;Isoform 7 of Tumor protein D54;Tumor protein D54;Isoform 6 of Tumor protein D54	9	4	4	4	0	1	0	0	0	0	3	3	2	2	2	2	0	1	0	0	0	0	3	3	2	2	2	2	0	1	0	0	0	0	3	3	2	2	2	2	35.1	35.1
A0A087WYT3;Q15185-4;Q15185;Q15185-3;Q15185-2;B4DDC6	A0A087WYT3;Q15185-4;Q15185;Q15185-3	10;10;10;9;3;2	10;10;10;9;3;2	10;10;10;9;3;2	Prostaglandin E synthase 3	PTGES3	Prostaglandin E synthase 3;Isoform 4 of Prostaglandin E synthase 3;Prostaglandin E synthase 3;Isoform 3 of Prostaglandin E synthase 3	6	10	10	10	0	0	0	0	0	0	7	8	2	7	7	6	0	0	0	0	0	0	7	8	2	7	7	6	0	0	0	0	0	0	7	8	2	7	7	6	39	39
A0A087WYT5;P20338	A0A087WYT5;P20338	1;1	1;1	1;1	Ras-related protein Rab-4A	RAB4A	Ras-related protein Rab-4A;Ras-related protein Rab-4A	2	1	1	1	0	0	0	0	0	0	1	1	0	0	1	0	0	0	0	0	0	0	1	1	0	0	1	0	0	0	0	0	0	0	1	1	0	0	1	0	13.3	13.3
H3BS73;H3BRT2;H3BQ55;H3BNT3;H3BNB2;H3BMF3;A0A087WYU2;Q96S19-3;Q96S19-5;Q96S19-2;Q96S19-6;Q96S19;Q96S19-4	H3BS73;H3BRT2;H3BQ55;H3BNT3;H3BNB2;H3BMF3;A0A087WYU2;Q96S19-3;Q96S19-5;Q96S19-2;Q96S19-6;Q96S19;Q96S19-4	2;2;2;2;2;2;2;2;2;2;2;2;2	2;2;2;2;2;2;2;2;2;2;2;2;2	2;2;2;2;2;2;2;2;2;2;2;2;2	UPF0585 protein C16orf13	C16orf13	Methyltransferase-like 26;Methyltransferase-like 26 (Fragment);Methyltransferase-like 26 (Fragment);Methyltransferase-like 26 (Fragment);Methyltransferase-like 26 (Fragment);Methyltransferase-like 26 (Fragment);Methyltransferase-like 26;Isoform 3 of Methyl	13	2	2	2	0	0	0	0	0	0	1	2	0	2	2	0	0	0	0	0	0	0	1	2	0	2	2	0	0	0	0	0	0	0	1	2	0	2	2	0	31.1	31.1
A0A087WZ13;E9PAU2;Q8IY67-2;K7EKR9;K7EQG2;Q8IY67-3	A0A087WZ13;E9PAU2;Q8IY67-2	3;3;3;1;1;1	3;3;3;1;1;1	2;2;2;0;1;0	Ribonucleoprotein PTB-binding 1	RAVER1	Ribonucleoprotein PTB-binding 1;Ribonucleoprotein PTB-binding 1;Isoform 2 of Ribonucleoprotein PTB-binding 1	6	3	3	2	0	0	0	0	0	0	2	1	0	3	2	0	0	0	0	0	0	0	2	1	0	3	2	0	0	0	0	0	0	0	1	1	0	2	2	0	6	6
H0YCW6;A0A087WZ62;Q9H6U8-2;Q9H6U8-4;Q9H6U8;Q9H6U8-3	H0YCW6;A0A087WZ62;Q9H6U8-2;Q9H6U8-4;Q9H6U8;Q9H6U8-3	2;2;2;2;2;2	2;2;2;2;2;2	2;2;2;2;2;2	Alpha-1,2-mannosyltransferase ALG9	ALG9	Mannosyltransferase (Fragment);Mannosyltransferase;Isoform 2 of Alpha-1,2-mannosyltransferase ALG9;Isoform 4 of Alpha-1,2-mannosyltransferase ALG9;Alpha-1,2-mannosyltransferase ALG9;Isoform 3 of Alpha-1,2-mannosyltransferase ALG9	6	2	2	2	0	0	0	0	0	0	2	1	0	1	1	1	0	0	0	0	0	0	2	1	0	1	1	1	0	0	0	0	0	0	2	1	0	1	1	1	14.5	14.5
K7EIS6;A0A087WZD4;K7ENL9;Q96DM3	K7EIS6;A0A087WZD4;K7ENL9;Q96DM3	1;1;1;1	1;1;1;1	1;1;1;1	Uncharacterized protein C18orf8	C18orf8	Regulator of MON1-CCZ1 complex;Regulator of MON1-CCZ1 complex;Regulator of MON1-CCZ1 complex;Regulator of MON1-CCZ1 complex	4	1	1	1	0	0	0	0	0	0	0	1	0	0	0	0	0	0	0	0	0	0	0	1	0	0	0	0	0	0	0	0	0	0	0	1	0	0	0	0	3.9	3.9
A0A087WZF1;Q93052;C9JUT4;C9JXK9;C9JE51;C9J2R5;C9JIY7;C9JT42;C9J3U9;C9J1K7;C9J5C8;C9J4E3	A0A087WZF1;Q93052	12;12;5;4;1;1;1;1;1;1;1;1	12;12;5;4;1;1;1;1;1;1;1;1	12;12;5;4;1;1;1;1;1;1;1;1	Lipoma-preferred partner	LPP	Lipoma-preferred partner;Lipoma-preferred partner	12	12	12	12	0	0	0	0	0	0	7	11	0	10	11	0	0	0	0	0	0	0	7	11	0	10	11	0	0	0	0	0	0	0	7	11	0	10	11	0	35.8	35.8
M0QZS0;A0A590UK10;A0A3B3IPE9;A0A087WZG4;Q6ZSZ5-2;Q6ZSZ5-1;Q6ZSZ5-6;Q6ZSZ5-5;Q6ZSZ5	M0QZS0;A0A590UK10;A0A3B3IPE9;A0A087WZG4;Q6ZSZ5-2;Q6ZSZ5-1;Q6ZSZ5-6;Q6ZSZ5-5;Q6ZSZ5	4;4;4;4;4;4;4;4;4	4;4;4;4;4;4;4;4;4	4;4;4;4;4;4;4;4;4	Rho guanine nucleotide exchange factor 18	ARHGEF18	Rho guanine nucleotide exchange factor 18 (Fragment);Rho guanine nucleotide exchange factor 18 (Fragment);Rho guanine nucleotide exchange factor 18;Rho guanine nucleotide exchange factor 18;Isoform 4 of Rho guanine nucleotide exchange factor 18;Isoform 5 o	9	4	4	4	0	0	0	0	0	0	3	1	0	2	1	0	0	0	0	0	0	0	3	1	0	2	1	0	0	0	0	0	0	0	3	1	0	2	1	0	10.3	10.3
A0A087WZK9;B3KS98;O15372;E5RJT0;E5RGU4	A0A087WZK9;B3KS98;O15372;E5RJT0	4;4;4;2;1	4;4;4;2;1	4;4;4;2;1	Eukaryotic translation initiation factor 3 subunit H	EIF3H	Eukaryotic translation initiation factor 3 subunit H;Eukaryotic translation initiation factor 3 subunit H;Eukaryotic translation initiation factor 3 subunit H;Eukaryotic translation initiation factor 3 subunit H (Fragment)	5	4	4	4	0	0	0	0	0	0	1	0	2	0	0	3	0	0	0	0	0	0	1	0	2	0	0	3	0	0	0	0	0	0	1	0	2	0	0	3	14.6	14.6
A0A0K2YUJ3;A0A087WZL3;Q9UM73;H7BZ33	A0A0K2YUJ3;A0A087WZL3;Q9UM73;H7BZ33	2;2;2;1	1;1;1;1	1;1;1;1	Tyrosine-protein kinase receptor;ALK tyrosine kinase receptor	ALK	Tyrosine-protein kinase receptor;Tyrosine-protein kinase receptor;ALK tyrosine kinase receptor;ALK tyrosine kinase receptor (Fragment)	4	2	1	1	0	0	0	0	0	0	0	1	0	0	2	0	0	0	0	0	0	0	0	0	0	0	1	0	0	0	0	0	0	0	0	0	0	0	1	0	6.9	5.4
A0A087WZN3;Q6UWP2-2;Q6UWP2	A0A087WZN3;Q6UWP2-2;Q6UWP2	2;2;2	2;2;2	2;2;2	Dehydrogenase/reductase SDR family member 11	DHRS11	Dehydrogenase/reductase SDR family member 11 (Fragment);Isoform 2 of Dehydrogenase/reductase SDR family member 11;Dehydrogenase/reductase SDR family member 11	3	2	2	2	0	0	0	0	0	0	1	1	0	2	1	0	0	0	0	0	0	0	1	1	0	2	1	0	0	0	0	0	0	0	1	1	0	2	1	0	22	22
A0A087WZR3;H9KVA9;A0A0D9SF50;P46736-2;P46736-3;P46736;P46736-4;X6RJS7;P46736-5	A0A087WZR3;H9KVA9;A0A0D9SF50;P46736-2;P46736-3;P46736;P46736-4;X6RJS7	5;5;5;5;5;5;4;3;1	5;5;5;5;5;5;4;3;1	5;5;5;5;5;5;4;3;1	Lys-63-specific deubiquitinase BRCC36	BRCC3	Lys-63-specific deubiquitinase BRCC36;Lys-63-specific deubiquitinase BRCC36;Lys-63-specific deubiquitinase BRCC36;Isoform 1 of Lys-63-specific deubiquitinase BRCC36;Isoform 3 of Lys-63-specific deubiquitinase BRCC36;Lys-63-specific deubiquitinase BRCC36;Is	9	5	5	5	0	0	0	0	0	0	2	4	0	2	3	0	0	0	0	0	0	0	2	4	0	2	3	0	0	0	0	0	0	0	2	4	0	2	3	0	15	15
A0A087WZV0;O43314-2;O43314;D6RFG4;H0Y9M0;A0A087WWN8;D6RBU4	A0A087WZV0;O43314-2;O43314	4;4;4;1;1;1;1	4;4;4;1;1;1;1	4;4;4;1;1;1;1	Inositol hexakisphosphate and diphosphoinositol-pentakisphosphate kinase 2	PPIP5K2	Inositol hexakisphosphate and diphosphoinositol-pentakisphosphate kinase;Isoform 2 of Inositol hexakisphosphate and diphosphoinositol-pentakisphosphate kinase 2;Inositol hexakisphosphate and diphosphoinositol-pentakisphosphate kinase 2	7	4	4	4	0	0	0	0	0	1	1	2	0	1	2	0	0	0	0	0	0	1	1	2	0	1	2	0	0	0	0	0	0	1	1	2	0	1	2	0	4.1	4.1
A0A087WZX2;O95139	A0A087WZX2;O95139	1;1	1;1	1;1	NADH dehydrogenase [ubiquinone] 1 beta subcomplex subunit 6	NDUFB6	NADH dehydrogenase [ubiquinone] 1 beta subcomplex subunit 6;NADH dehydrogenase [ubiquinone] 1 beta subcomplex subunit 6	2	1	1	1	1	0	0	0	0	0	1	1	0	1	1	0	1	0	0	0	0	0	1	1	0	1	1	0	1	0	0	0	0	0	1	1	0	1	1	0	25.8	25.8
J3KPF9;A0A087X011;E9PES4;Q9Y496;H7C2F6;Q5JRK0;H0Y718;Q6ZMV9-3;Q6ZMV9;O95239-2;O95239;Q2VIQ3	J3KPF9;A0A087X011;E9PES4;Q9Y496	9;9;9;9;3;1;1;1;1;1;1;1	9;9;9;9;3;1;1;1;1;1;1;1	8;8;8;8;3;1;1;1;1;1;1;1	Kinesin-like protein;Kinesin-like protein KIF3A	KIF3A	Kinesin-like protein;Kinesin-like protein;Kinesin-like protein;Kinesin-like protein KIF3A	12	9	9	8	0	0	0	0	0	0	5	6	0	2	5	3	0	0	0	0	0	0	5	6	0	2	5	3	0	0	0	0	0	0	5	5	0	2	5	3	13.8	13.8
A0A087X014;Q7Z570	A0A087X014;Q7Z570	1;1	1;1	1;1	Zinc finger protein 804A	ZNF804A	Zinc finger protein 804A;Zinc finger protein 804A	2	1	1	1	0	0	0	0	0	0	1	1	0	0	1	0	0	0	0	0	0	0	1	1	0	0	1	0	0	0	0	0	0	0	1	1	0	0	1	0	2	2
Q9Y3A5;A0A087X020;F8WE72	Q9Y3A5;A0A087X020;F8WE72	5;5;3	5;5;3	5;5;3	Ribosome maturation protein SBDS	SBDS	Ribosome maturation protein SBDS;Ribosome maturation protein SBDS;Ribosome maturation protein SBDS	3	5	5	5	0	0	0	0	0	0	2	4	1	5	3	1	0	0	0	0	0	0	2	4	1	5	3	1	0	0	0	0	0	0	2	4	1	5	3	1	28.4	28.4
A0A087X054;A0A494C039;Q9Y4L1;E9PJ21;A0A087WWI4;K7EQK2;Q9Y4L1-2;J3KTF1;Q9BST8;J3QQH7;J3QLE9;J3QL06;A0A087X214;A0A087WW13;A0A2R8Y358;Q9BXT5	A0A087X054;A0A494C039;Q9Y4L1;E9PJ21;A0A087WWI4;K7EQK2	35;35;35;22;22;22;17;8;7;7;7;7;5;5;1;1	35;35;35;22;22;22;17;8;7;7;7;7;5;5;1;1	34;34;34;22;22;22;17;8;7;7;7;7;5;5;0;0	Hypoxia up-regulated protein 1	HYOU1	Hypoxia up-regulated protein 1;Hypoxia up-regulated protein 1;Hypoxia up-regulated protein 1;Hypoxia up-regulated protein 1 (Fragment);Hypoxia up-regulated protein 1;Hypoxia up-regulated protein 1	16	35	35	34	2	2	3	0	3	0	10	10	19	12	12	23	2	2	3	0	3	0	10	10	19	12	12	23	2	2	3	0	3	0	10	10	18	12	12	22	44.5	44.5
A0A0C4DGY4;A0A087X083;H0Y330	A0A0C4DGY4;A0A087X083;H0Y330	1;1;1	1;1;1	1;1;1		LHX9	LIM/homeobox protein Lhx9 (Fragment);LIM/homeobox protein Lhx9 (Fragment);LIM homeobox 9, isoform CRA_c	3	1	1	1	0	0	0	0	0	0	0	1	0	0	1	0	0	0	0	0	0	0	0	1	0	0	1	0	0	0	0	0	0	0	0	1	0	0	1	0	88.5	88.5
B4DIB3;A0A087X0I6;Q9P0L2-2;Q9P0L2-3;Q9P0L2	B4DIB3;A0A087X0I6;Q9P0L2-2;Q9P0L2-3;Q9P0L2	3;3;3;3;3	3;3;3;3;3	3;3;3;3;3	Serine/threonine-protein kinase MARK1	MARK1	Non-specific serine/threonine protein kinase;Non-specific serine/threonine protein kinase;Isoform 2 of Serine/threonine-protein kinase MARK1;Isoform 3 of Serine/threonine-protein kinase MARK1;Serine/threonine-protein kinase MARK1	5	3	3	3	0	0	0	0	0	0	1	1	0	2	1	0	0	0	0	0	0	0	1	1	0	2	1	0	0	0	0	0	0	0	1	1	0	2	1	0	5.9	5.9
A0A087X0M4;Q9BWU0;A0A087WWF4	A0A087X0M4;Q9BWU0	3;2;1	3;2;1	3;2;1	Kanadaptin	SLC4A1AP	Kanadaptin;Kanadaptin	3	3	3	3	0	0	0	0	0	0	3	2	0	1	2	0	0	0	0	0	0	0	3	2	0	1	2	0	0	0	0	0	0	0	3	2	0	1	2	0	8.9	8.9
A0A087X0M8;O00533;O00533-2;C9J905;C9JEY3;C9JH37;C9JW79	A0A087X0M8;O00533;O00533-2	9;9;9;2;1;1;1	9;9;9;2;1;1;1	9;9;9;2;1;1;1	Neural cell adhesion molecule L1-like protein;Processed neural cell adhesion molecule L1-like protein	CHL1	Neural cell adhesion molecule L1-like protein;Neural cell adhesion molecule L1-like protein;Isoform 2 of Neural cell adhesion molecule L1-like protein	7	9	9	9	0	0	0	0	0	0	6	6	1	4	7	1	0	0	0	0	0	0	6	6	1	4	7	1	0	0	0	0	0	0	6	6	1	4	7	1	12.4	12.4
A0A087X0R6;Q9UMY4;Q9UMY4-1;Q9UMY4-3	A0A087X0R6;Q9UMY4;Q9UMY4-1;Q9UMY4-3	7;7;7;6	7;7;7;6	6;6;6;6	Sorting nexin-12	SNX12	Sorting nexin-12;Sorting nexin-12;Isoform 1 of Sorting nexin-12;Isoform 3 of Sorting nexin-12	4	7	7	6	1	0	0	0	1	0	2	4	1	2	2	2	1	0	0	0	1	0	2	4	1	2	2	2	1	0	0	0	1	0	1	3	1	1	2	2	56.4	56.4
A0A087X0S5;P12109	A0A087X0S5;P12109	4;4	4;4	4;4	Collagen alpha-1(VI) chain	COL6A1	Collagen alpha-1(VI) chain;Collagen alpha-1(VI) chain	2	4	4	4	0	0	0	0	0	0	2	3	1	1	2	2	0	0	0	0	0	0	2	3	1	1	2	2	0	0	0	0	0	0	2	3	1	1	2	2	4.6	4.6
A0A087X0T8;A0A087X1W8;A0A0A0MTJ8;X5DQS5;Q9BY67-2;Q9BY67-5;Q9BY67;Q9BY67-4;Q9BY67-3;F5H8J9	A0A087X0T8;A0A087X1W8;A0A0A0MTJ8;X5DQS5;Q9BY67-2;Q9BY67-5;Q9BY67;Q9BY67-4;Q9BY67-3	3;3;3;3;3;3;3;3;3;1	3;3;3;3;3;3;3;3;3;1	3;3;3;3;3;3;3;3;3;1	Cell adhesion molecule 1	CADM1	Cell adhesion molecule 1;Cell adhesion molecule 1;Cell adhesion molecule 1 (Fragment);Cell adhesion molecule 1 (Fragment);Isoform 2 of Cell adhesion molecule 1;Isoform 5 of Cell adhesion molecule 1;Cell adhesion molecule 1;Isoform 4 of Cell adhesion molecu	10	3	3	3	0	1	0	0	0	0	3	3	0	3	3	0	0	1	0	0	0	0	3	3	0	3	3	0	0	1	0	0	0	0	3	3	0	3	3	0	21.4	21.4
Q7Z776;A0A087X0U2;A0A1B0GUZ5;P0DPB5;P0DPB6	Q7Z776;A0A087X0U2;A0A1B0GUZ5;P0DPB5;P0DPB6	1;1;1;1;1	1;1;1;1;1	1;1;1;1;1		POLR1D	POLR1D protein;HCG2020048, isoform CRA_c;Protein POLR1D, isoform 2;Protein POLR1D, isoform 2;DNA-directed RNA polymerases I and III subunit RPAC2	5	1	1	1	0	0	0	0	0	0	1	1	0	1	1	0	0	0	0	0	0	0	1	1	0	1	1	0	0	0	0	0	0	0	1	1	0	1	1	0	30.3	30.3
A0A087X0U3;P43003-2;P43003;A0A087WT87;E7EUS7;E7EUV6;M0QY32;M0R106;M0R063;P48664-2;P48664	A0A087X0U3;P43003-2;P43003;A0A087WT87	5;5;5;3;1;1;1;1;1;1;1	5;5;5;3;1;1;1;1;1;1;1	5;5;5;3;1;1;1;1;1;1;1	Amino acid transporter;Excitatory amino acid transporter 1	SLC1A3	Amino acid transporter;Isoform 2 of Excitatory amino acid transporter 1;Excitatory amino acid transporter 1;Amino acid transporter	11	5	5	5	0	1	1	1	1	0	0	0	3	0	0	5	0	1	1	1	1	0	0	0	3	0	0	5	0	1	1	1	1	0	0	0	3	0	0	5	19.5	19.5
Q2TAM5;E9PKH5;A0A087X0W8;Q04206-3;Q04206-4;Q04206;E9PM47;E9PNK5;E9PN69;E9PNV4;E9PMD5;E9PKV4;A0A087WVP0;Q04206-2	Q2TAM5;E9PKH5;A0A087X0W8;Q04206-3;Q04206-4;Q04206;E9PM47;E9PNK5;E9PN69;E9PNV4;E9PMD5;E9PKV4;A0A087WVP0;Q04206-2	2;2;2;2;2;2;1;1;1;1;1;1;1;1	2;2;2;2;2;2;1;1;1;1;1;1;1;1	2;2;2;2;2;2;1;1;1;1;1;1;1;1	Transcription factor p65	RELA	RELA protein;Transcription factor p65 (Fragment);Transcription factor p65;Isoform 3 of Transcription factor p65;Isoform 4 of Transcription factor p65;Transcription factor p65;Transcription factor p65;Transcription factor p65;Transcription factor p65;Transc	14	2	2	2	0	0	0	0	0	0	2	2	1	2	1	1	0	0	0	0	0	0	2	2	1	2	1	1	0	0	0	0	0	0	2	2	1	2	1	1	11.1	11.1
A0A087X0X3;P52272-2;P52272;M0QZM1;M0R019;M0R2I7;M0R0N3;M0R2T0;M0QYQ7;M0QY96;M0R0Y6;M0QYL3	A0A087X0X3;P52272-2;P52272	30;30;30;14;12;10;9;9;8;6;4;2	30;30;30;14;12;10;9;9;8;6;4;2	30;30;30;14;12;10;9;9;8;6;4;2	Heterogeneous nuclear ribonucleoprotein M	HNRNPM	Heterogeneous nuclear ribonucleoprotein M;Isoform 2 of Heterogeneous nuclear ribonucleoprotein M;Heterogeneous nuclear ribonucleoprotein M	12	30	30	30	4	2	2	0	2	1	17	19	18	20	20	20	4	2	2	0	2	1	17	19	18	20	20	20	4	2	2	0	2	1	17	19	18	20	20	20	49	49
A0A087X142;A6NMH6;A6NFQ9;F8W8I8;Q92599-2;Q92599-4;Q92599	A0A087X142;A6NMH6;A6NFQ9;F8W8I8;Q92599-2;Q92599-4;Q92599	7;7;7;7;7;7;7	3;3;3;3;3;3;3	2;2;2;2;2;2;2	Septin-8	2008-09-01	Septin-8;Septin-8;Septin-8;Septin-8;Isoform 2 of Septin-8;Isoform 4 of Septin-8;Septin-8	7	7	3	2	0	0	0	0	0	0	3	7	1	3	7	2	0	0	0	0	0	0	1	3	0	1	3	1	0	0	0	0	0	0	0	2	0	0	2	1	24.2	14.3
A0A087X165;Q9C0H9;A0A087WVV7;A0A590UJ70;Q9C0H9-2;A0A087WU33;Q9C0H9-4	A0A087X165;Q9C0H9;A0A087WVV7;A0A590UJ70;Q9C0H9-2	17;17;14;14;14;6;2	17;17;14;14;14;6;2	17;17;14;14;14;6;2	SRC kinase signaling inhibitor 1	SRCIN1	SRC kinase-signaling inhibitor 1;SRC kinase signaling inhibitor 1;SRC kinase-signaling inhibitor 1 (Fragment);SRC kinase-signaling inhibitor 1;Isoform 2 of SRC kinase signaling inhibitor 1	7	17	17	17	0	0	0	0	0	0	8	13	1	9	13	0	0	0	0	0	0	0	8	13	1	9	13	0	0	0	0	0	0	0	8	13	1	9	13	0	20.7	20.7
A0A087X186	A0A087X186	1	1	1		ZNF658	Zinc finger protein 658 (Fragment)	1	1	1	1	0	0	0	0	0	0	0	0	0	0	1	0	0	0	0	0	0	0	0	0	0	0	1	0	0	0	0	0	0	0	0	0	0	0	1	0	11	11
A0A087X192	A0A087X192	1	1	1		ALDH3B1	Aldehyde dehydrogenase family 3 member B1 (Fragment)	1	1	1	1	0	0	1	0	0	1	0	0	0	0	0	0	0	0	1	0	0	1	0	0	0	0	0	0	0	0	1	0	0	1	0	0	0	0	0	0	10	10
A0A087X1A5;O95793-2;O95793;Q5JW30;O95793-3;Q5JW28;F6UDC6	A0A087X1A5;O95793-2;O95793;Q5JW30;O95793-3	9;9;9;8;8;2;1	9;9;9;8;8;2;1	9;9;9;8;8;2;1	Double-stranded RNA-binding protein Staufen homolog 1	STAU1	Double-stranded RNA-binding protein Staufen homolog 1;Isoform Short of Double-stranded RNA-binding protein Staufen homolog 1;Double-stranded RNA-binding protein Staufen homolog 1;Double-stranded RNA-binding protein Staufen homolog 1;Isoform 3 of Double-str	7	9	9	9	0	0	0	0	0	0	3	2	2	5	2	2	0	0	0	0	0	0	3	2	2	5	2	2	0	0	0	0	0	0	3	2	2	5	2	2	21.7	21.7
P54252-1;A0A2R8Y3X7;G3V4U9;D3VVH9;A0A0A0MS38;G3V3R7;A0A087X1A8;F5H211;P54252-4;P54252;P54252-5;G3V328;P54252-3;G3V3T6;G3V2G2;C9JQV6;G3V2G1;A0A087WXY4;E9PJN5;G3V3A6;D3VVP3;G3V526;S4R399;G3V4F4;G3V4F5;G3V3S5;G3V4B1;G3V390;D6R9I5;G3V5H3	P54252-1;A0A2R8Y3X7;G3V4U9;D3VVH9;A0A0A0MS38;G3V3R7;A0A087X1A8;F5H211;P54252-4;P54252;P54252-5;G3V328;P54252-3;G3V3T6;G3V2G2;C9JQV6;G3V2G1;A0A087WXY4;E9PJN5	4;4;4;4;4;4;4;4;4;4;3;3;3;3;3;3;3;2;2;1;1;1;1;1;1;1;1;1;1;1	4;4;4;4;4;4;4;4;4;4;3;3;3;3;3;3;3;2;2;1;1;1;1;1;1;1;1;1;1;1	4;4;4;4;4;4;4;4;4;4;3;3;3;3;3;3;3;2;2;1;1;1;1;1;1;1;1;1;1;1	Ataxin-3	ATXN3	Isoform 1 of Ataxin-3;Ataxin-3;Ataxin-3 (Fragment);Ataxin 3 variant m;Ataxin-3;Ataxin-3 (Fragment);Ataxin-3;Ataxin-3;Isoform 4 of Ataxin-3;Ataxin-3;Isoform 5 of Ataxin-3;Ataxin-3 (Fragment);Isoform 3 of Ataxin-3;Ataxin-3 (Fragment);Ataxin-3 (Fragment);Atax	30	4	4	4	0	0	0	0	1	0	0	2	0	3	2	1	0	0	0	0	1	0	0	2	0	3	2	1	0	0	0	0	1	0	0	2	0	3	2	1	12.1	12.1
A0A087X1B3;H3BS89	A0A087X1B3;H3BS89	1;1	1;1	1;1	Transmembrane protein 178B	TMEM178B	Transmembrane protein 178B;Transmembrane protein 178B	2	1	1	1	0	0	0	0	0	0	1	1	0	0	1	0	0	0	0	0	0	0	1	1	0	0	1	0	0	0	0	0	0	0	1	1	0	0	1	0	4.1	4.1
A0A087X1B7;X6R700;Q9Y3Y2-4;Q9Y3Y2;Q9Y3Y2-3;Q5T7Y7	A0A087X1B7;X6R700;Q9Y3Y2-4;Q9Y3Y2;Q9Y3Y2-3;Q5T7Y7	2;2;2;2;2;1	2;2;2;2;2;1	2;2;2;2;2;1	Chromatin target of PRMT1 protein	CHTOP	Chromatin target of PRMT1 protein;Chromatin target of PRMT1 protein;Isoform 3 of Chromatin target of PRMT1 protein;Chromatin target of PRMT1 protein;Isoform 2 of Chromatin target of PRMT1 protein;Chromatin target of PRMT1 protein	6	2	2	2	0	0	0	0	0	0	0	0	1	1	0	1	0	0	0	0	0	0	0	0	1	1	0	1	0	0	0	0	0	0	0	0	1	1	0	1	38.2	38.2
A0A087X1E4;P53365-2;P53365-3;P53365;E9PRV8	A0A087X1E4;P53365-2;P53365-3;P53365	3;3;3;3;1	3;3;3;3;1	3;3;3;3;1	Arfaptin-2	ARFIP2	Arfaptin-2;Isoform 2 of Arfaptin-2;Isoform 3 of Arfaptin-2;Arfaptin-2	5	3	3	3	0	0	0	0	0	0	0	0	2	0	0	2	0	0	0	0	0	0	0	0	2	0	0	2	0	0	0	0	0	0	0	0	2	0	0	2	14.4	14.4
A0A087X1G7;O60613;A0A3B3IT39;A0A0J9YX89;A0A087WXL0;A8MZD0;O60613-2	A0A087X1G7;O60613;A0A3B3IT39	4;4;2;1;1;1;1	4;4;2;1;1;1;1	4;4;2;1;1;1;1	15 kDa selenoprotein	2015-09-01	Selenoprotein F;Selenoprotein F;Selenoprotein F	7	4	4	4	0	0	0	0	0	0	0	0	1	0	1	3	0	0	0	0	0	0	0	0	1	0	1	3	0	0	0	0	0	0	0	0	1	0	1	3	22.6	22.6
E5RJ48;E5RI35;A0A087X1K9;B4DP64;E5RGR0;O75608-2;O75608	E5RJ48;E5RI35;A0A087X1K9;B4DP64;E5RGR0;O75608-2;O75608	1;1;1;1;1;1;1	1;1;1;1;1;1;1	1;1;1;1;1;1;1	Acyl-protein thioesterase 1	LYPLA1	Acyl-protein thioesterase 1 (Fragment);Acyl-protein thioesterase 1 (Fragment);Acyl-protein thioesterase 1;Acyl-protein thioesterase 1;Acyl-protein thioesterase 1 (Fragment);Isoform 2 of Acyl-protein thioesterase 1;Acyl-protein thioesterase 1	7	1	1	1	0	0	0	0	0	0	0	0	1	0	0	1	0	0	0	0	0	0	0	0	1	0	0	1	0	0	0	0	0	0	0	0	1	0	0	1	8.9	8.9
A0A087X1N7;P20929-4;P20929;P20929-3;P20929-2	A0A087X1N7;P20929-4;P20929;P20929-3;P20929-2	3;3;3;3;3	3;3;3;3;3	3;3;3;3;3	Nebulin	NEB	Nebulin;Isoform 4 of Nebulin;Nebulin;Isoform 3 of Nebulin;Isoform 2 of Nebulin	5	3	3	3	1	1	1	0	1	1	1	1	2	0	0	0	1	1	1	0	1	1	1	1	2	0	0	0	1	1	1	0	1	1	1	1	2	0	0	0	0.8	0.8
J3QT73;A0A087X1P5;J3KQ34;Q9H9Q2-2;Q9H9Q2	J3QT73;A0A087X1P5;J3KQ34;Q9H9Q2-2;Q9H9Q2	3;3;3;3;3	3;3;3;3;3	3;3;3;3;3	COP9 signalosome complex subunit 7b	COPS7B	COP9 signalosome complex subunit 7b (Fragment);COP9 signalosome complex subunit 7b;COP9 signalosome complex subunit 7b;Isoform 2 of COP9 signalosome complex subunit 7b;COP9 signalosome complex subunit 7b	5	3	3	3	0	0	0	0	0	0	1	0	1	2	2	1	0	0	0	0	0	0	1	0	1	2	2	1	0	0	0	0	0	0	1	0	1	2	2	1	23.3	23.3
A0A087X1U5;F5H7T0;F6RJM5;Q96S38-2;Q96S38	A0A087X1U5;F5H7T0;F6RJM5;Q96S38-2;Q96S38	2;2;2;2;2	2;2;2;2;2	2;2;2;2;2	Ribosomal protein S6 kinase delta-1	RPS6KC1	Ribosomal protein S6 kinase delta-1;Ribosomal protein S6 kinase delta-1;Ribosomal protein S6 kinase delta-1;Isoform 2 of Ribosomal protein S6 kinase delta-1;Ribosomal protein S6 kinase delta-1	5	2	2	2	0	0	0	0	0	0	1	2	0	1	1	0	0	0	0	0	0	0	1	2	0	1	1	0	0	0	0	0	0	0	1	2	0	1	1	0	3.8	3.8
A0A087X1X7;E9PRY8;P29692-2;H0YCK7;A0A0J9YXU2;E9PRL0;E9PQR8	A0A087X1X7;E9PRY8;P29692-2;H0YCK7	12;12;12;8;1;1;1	2;2;2;1;1;1;1	2;2;2;1;1;1;1	Elongation factor 1-delta	EEF1D	Elongation factor 1-delta;Elongation factor 1-delta;Isoform 2 of Elongation factor 1-delta;Elongation factor 1-delta (Fragment)	7	12	2	2	0	0	0	0	0	0	9	7	6	6	6	7	0	0	0	0	0	0	2	2	0	1	2	0	0	0	0	0	0	0	2	2	0	1	2	0	24.7	4.9
H0YM70;A0A087X1Z3;Q9UL46	H0YM70;A0A087X1Z3;Q9UL46	1;1;1	1;1;1	1;1;1	Proteasome activator complex subunit 2	PSME2	Proteasome activator complex subunit 2;Proteasome activator complex subunit 2;Proteasome activator complex subunit 2	3	1	1	1	0	0	0	0	0	0	1	0	0	0	0	0	0	0	0	0	0	0	1	0	0	0	0	0	0	0	0	0	0	0	1	0	0	0	0	0	6.6	6.6
A0A087X256;Q2M389;F8W1W1;Q2M389-2	A0A087X256;Q2M389;F8W1W1;Q2M389-2	2;2;1;1	2;2;1;1	2;2;1;1	WASH complex subunit 7	KIAA1033	WASH complex subunit 4;WASH complex subunit 4;WASH complex subunit 4 (Fragment);Isoform 2 of WASH complex subunit 4	4	2	2	2	0	1	0	0	0	0	0	0	0	0	0	1	0	1	0	0	0	0	0	0	0	0	0	1	0	1	0	0	0	0	0	0	0	0	0	1	2	2
A0A087X294;O75914-2;O75914;O75914-4;O75914-3;B1AKS5	A0A087X294;O75914-2;O75914;O75914-4;O75914-3	16;16;16;16;16;4	4;4;4;4;4;1	4;4;4;4;4;1	Non-specific serine/threonine protein kinase;Serine/threonine-protein kinase PAK 3	PAK3	Non-specific serine/threonine protein kinase;Isoform 2 of Serine/threonine-protein kinase PAK 3;Serine/threonine-protein kinase PAK 3;Isoform 4 of Serine/threonine-protein kinase PAK 3;Isoform 3 of Serine/threonine-protein kinase PAK 3	6	16	4	4	2	2	0	0	2	1	6	9	5	5	10	8	0	1	0	0	0	0	1	3	0	0	4	0	0	1	0	0	0	0	1	3	0	0	4	0	37.9	15.3
E9PDU5;A0A087X295;Q9NNW5;Q6PKC6;E9PBK6	E9PDU5;A0A087X295;Q9NNW5;Q6PKC6;E9PBK6	2;2;2;1;1	2;2;2;1;1	2;2;2;1;1	WD repeat-containing protein 6	WDR6	WD repeat-containing protein 6;WD repeat-containing protein 6;WD repeat-containing protein 6;WD repeat-containing protein 6;WD repeat-containing protein 6	5	2	2	2	0	0	0	0	0	0	2	1	0	1	0	0	0	0	0	0	0	0	2	1	0	1	0	0	0	0	0	0	0	0	2	1	0	1	0	0	5	5
A0A087X2B4;Q8IY31-4;Q8IY31;Q8IY31-3	A0A087X2B4;Q8IY31-4;Q8IY31;Q8IY31-3	1;1;1;1	1;1;1;1	1;1;1;1	Intraflagellar transport protein 20 homolog	IFT20	Intraflagellar transport 20 homolog (Chlamydomonas), isoform CRA_b;Isoform 4 of Intraflagellar transport protein 20 homolog;Intraflagellar transport protein 20 homolog;Isoform 3 of Intraflagellar transport protein 20 homolog	4	1	1	1	0	0	0	0	0	0	1	1	0	0	1	0	0	0	0	0	0	0	1	1	0	0	1	0	0	0	0	0	0	0	1	1	0	0	1	0	25.7	25.7
A0A087X2B5;P35613-2;P35613;I3L192;P35613-4;A0A087WUV8;P35613-3;R4GMX5;R4GN83;A0A2R8YDZ0	A0A087X2B5;P35613-2;P35613;I3L192;P35613-4;A0A087WUV8;P35613-3;R4GMX5	9;9;9;8;7;6;6;5;4;2	9;9;9;8;7;6;6;5;4;2	9;9;9;8;7;6;6;5;4;2	Basigin	BSG	Basigin (Fragment);Isoform 2 of Basigin;Basigin;Basigin (Fragment);Isoform 4 of Basigin;Basigin;Isoform 3 of Basigin;Basigin (Fragment)	10	9	9	9	1	2	0	0	1	0	5	6	4	9	7	4	1	2	0	0	1	0	5	6	4	9	7	4	1	2	0	0	1	0	5	6	4	9	7	4	48.9	48.9
A0A087X2D0;P84103-2;P84103	A0A087X2D0;P84103-2;P84103	6;6;6	5;5;5	5;5;5	Serine/arginine-rich splicing factor 3	SRSF3	Serine/arginine-rich-splicing factor 3;Isoform 2 of Serine/arginine-rich splicing factor 3;Serine/arginine-rich splicing factor 3	3	6	5	5	1	1	2	1	1	0	4	5	3	5	4	3	1	1	1	1	1	0	4	4	2	5	4	2	1	1	1	1	1	0	4	4	2	5	4	2	54.7	54.7
A0A087X2D5;Q9BRJ2;A0A0G2JMS5;A0A087WU62	A0A087X2D5;Q9BRJ2;A0A0G2JMS5;A0A087WU62	5;5;4;4	5;5;4;4	5;5;4;4	39S ribosomal protein L45, mitochondrial	MRPL45	39S ribosomal protein L45, mitochondrial;39S ribosomal protein L45, mitochondrial;39S ribosomal protein L45, mitochondrial;39S ribosomal protein L45, mitochondrial	4	5	5	5	0	0	0	0	0	0	4	3	0	3	4	0	0	0	0	0	0	0	4	3	0	3	4	0	0	0	0	0	0	0	4	3	0	3	4	0	28.8	28.8
A0A087X2D8;O60271-4;O60271-2;O60271;O60271-5;O60271-3;O60271-9;D6RHI8;H0YBE9;H0YBS5	A0A087X2D8;O60271-4;O60271-2;O60271;O60271-5;O60271-3;O60271-9	20;20;20;19;17;16;15;2;2;1	20;20;20;19;17;16;15;2;2;1	19;19;19;18;16;15;15;2;2;1	C-Jun-amino-terminal kinase-interacting protein 4	SPAG9	C-Jun-amino-terminal kinase-interacting protein 4;Isoform 4 of C-Jun-amino-terminal kinase-interacting protein 4;Isoform 2 of C-Jun-amino-terminal kinase-interacting protein 4;C-Jun-amino-terminal kinase-interacting protein 4;Isoform 5 of C-Jun-amino-termi	10	20	20	19	0	0	0	0	0	0	12	14	7	12	12	9	0	0	0	0	0	0	12	14	7	12	12	9	0	0	0	0	0	0	12	14	6	12	12	8	22.9	22.9
A0A087X2I1;P62333;H0YJC0;H0YJS8;H0YJX2;H0YJE9;H0YJT1	A0A087X2I1;P62333	16;16;6;5;1;1;1	16;16;6;5;1;1;1	16;16;6;5;1;1;1	26S protease regulatory subunit 10B	PSMC6	26S proteasome regulatory subunit 10B;26S proteasome regulatory subunit 10B	7	16	16	16	0	0	0	0	0	0	6	7	8	7	10	11	0	0	0	0	0	0	6	7	8	7	10	11	0	0	0	0	0	0	6	7	8	7	10	11	46.9	46.9
A0A087X2I5;Q9UK45	A0A087X2I5;Q9UK45	1;1	1;1	1;1	U6 snRNA-associated Sm-like protein LSm7	LSM7	U6 snRNA-associated Sm-like protein LSm7;U6 snRNA-associated Sm-like protein LSm7	2	1	1	1	0	0	0	0	0	0	1	1	0	1	1	0	0	0	0	0	0	0	1	1	0	1	1	0	0	0	0	0	0	0	1	1	0	1	1	0	16.3	16.3
Q6ZSL5;A0A088AWN3	Q6ZSL5;A0A088AWN3	1;1	1;1	1;1		DOCK9	Dedicator of cytokinesis protein 9;Dedicator of cytokinesis protein 9	2	1	1	1	0	0	1	0	0	1	0	0	0	0	0	0	0	0	1	0	0	1	0	0	0	0	0	0	0	0	1	0	0	1	0	0	0	0	0	0	0.8	0.8
A0A096LNH6;Q14185	A0A096LNH6;Q14185	4;4	4;4	4;4	Dedicator of cytokinesis protein 1	DOCK1	Dedicator of cytokinesis protein 1;Dedicator of cytokinesis protein 1	2	4	4	4	0	0	0	0	0	0	1	1	3	1	1	1	0	0	0	0	0	0	1	1	3	1	1	1	0	0	0	0	0	0	1	1	3	1	1	1	2	2
A0A096LNT6;A0A3B3IUG4;B4DLW3;H7BYE5;A0A3B3ISA8;H7C384;B7Z1T1;A0A3B3ISE9;A0A3B3ITX9;O00258-2;O00258	A0A096LNT6;A0A3B3IUG4;B4DLW3;H7BYE5;A0A3B3ISA8;H7C384;B7Z1T1;A0A3B3ISE9;A0A3B3ITX9;O00258-2;O00258	1;1;1;1;1;1;1;1;1;1;1	1;1;1;1;1;1;1;1;1;1;1	1;1;1;1;1;1;1;1;1;1;1	Tail-anchored protein insertion receptor WRB	WRB	Guided entry of tail-anchored proteins factor 1;Guided entry of tail-anchored proteins factor 1 (Fragment);Guided entry of tail-anchored proteins factor 1;Guided entry of tail-anchored proteins factor 1 (Fragment);Guided entry of tail-anchored proteins fac	11	1	1	1	0	0	0	0	0	0	0	0	0	1	0	0	0	0	0	0	0	0	0	0	0	1	0	0	0	0	0	0	0	0	0	0	0	1	0	0	30.4	30.4
A0A096LNU0;D6REY2;P23508;P23508-2	A0A096LNU0;D6REY2;P23508;P23508-2	2;2;2;2	2;2;2;2	2;2;2;2	Colorectal mutant cancer protein	MCC	Colorectal mutant cancer protein;Colorectal mutant cancer protein;Colorectal mutant cancer protein;Isoform 2 of Colorectal mutant cancer protein	4	2	2	2	0	0	0	0	0	0	1	0	0	1	1	0	0	0	0	0	0	0	1	0	0	1	1	0	0	0	0	0	0	0	1	0	0	1	1	0	4.6	4.6
Q13098-7;Q13098;Q13098-5;A8K070;A0A096LPJ3;A0A096LP07;C9JFE4;Q13098-6;J3KRJ4;J3QQX0;J3KSA5;J3QLT0;J3KRE8;J3QS84;J3QLE8;J3KTB0;J3QS88;J3QL53	Q13098-7;Q13098;Q13098-5;A8K070;A0A096LPJ3;A0A096LP07;C9JFE4;Q13098-6	9;9;9;9;9;9;9;7;3;3;3;3;1;1;1;1;1;1	9;9;9;9;9;9;9;7;3;3;3;3;1;1;1;1;1;1	9;9;9;9;9;9;9;7;3;3;3;3;1;1;1;1;1;1	COP9 signalosome complex subunit 1	GPS1	Isoform 2 of COP9 signalosome complex subunit 1;COP9 signalosome complex subunit 1;Isoform 4 of COP9 signalosome complex subunit 1;COP9 signalosome complex subunit 1;COP9 signalosome complex subunit 1;COP9 signalosome complex subunit 1;COP9 signalosome com	18	9	9	9	0	0	0	0	0	0	2	2	2	2	2	7	0	0	0	0	0	0	2	2	2	2	2	7	0	0	0	0	0	0	2	2	2	2	2	7	25	25
A0A096LP12;F2Z2Q0;A0A096LP73;A0A2R8YDR7;A0A2R8Y6K9;A0A096LNJ1	A0A096LP12;F2Z2Q0;A0A096LP73;A0A2R8YDR7;A0A2R8Y6K9;A0A096LNJ1	10;9;8;8;7;6	1;0;0;0;0;0	1;0;0;0;0;0		C21orf33	Glutamine amidotransferase-like class 1 domain-containing protein 3A, mitochondrial (Fragment);Glutamine amidotransferase-like class 1 domain-containing protein 3A, mitochondrial;Glutamine amidotransferase-like class 1 domain-containing protein 3B, mitocho	6	10	1	1	0	0	0	0	0	0	5	7	2	5	7	5	0	0	0	0	0	0	0	0	0	0	0	1	0	0	0	0	0	0	0	0	0	0	0	1	58	10.3
A0A096LP25;Q6ZSR9;A0A096LNZ0;A0A096LP60	A0A096LP25;Q6ZSR9;A0A096LNZ0	7;6;5;1	6;6;4;0	6;6;4;0	Uncharacterized protein FLJ45252	AAK1	AP2-associated protein kinase 1 (Fragment);Uncharacterized protein FLJ45252;AP2-associated protein kinase 1 (Fragment)	4	7	6	6	0	0	0	0	0	0	4	4	1	4	3	1	0	0	0	0	0	0	4	4	0	3	3	0	0	0	0	0	0	0	4	4	0	3	3	0	22.1	19.6
H7C5A6;G5E9D8;A0A096LP62;C9J2H1;Q86UX2-2;Q86UX2-3;Q86UX2	H7C5A6;G5E9D8;A0A096LP62;C9J2H1;Q86UX2-2;Q86UX2-3;Q86UX2	1;1;1;1;1;1;1	1;1;1;1;1;1;1	1;1;1;1;1;1;1	Inter-alpha-trypsin inhibitor heavy chain H5	ITIH5	Inter-alpha-trypsin inhibitor heavy chain H5 (Fragment);Inter-alpha (Globulin) inhibitor H5, isoform CRA_e;Inter-alpha-trypsin inhibitor heavy chain H5;Inter-alpha-trypsin inhibitor heavy chain H5;Isoform 2 of Inter-alpha-trypsin inhibitor heavy chain H5;I	7	1	1	1	0	0	0	0	0	0	1	0	0	0	0	0	0	0	0	0	0	0	1	0	0	0	0	0	0	0	0	0	0	0	1	0	0	0	0	0	23.5	23.5
J3KP36;A0A096LPC5;Q9Y4E1-3;Q9Y4E1-6;Q9Y4E1-2;Q9Y4E1-1;Q9Y4E1;A0A0A0MR88;Q9Y4E1-5;Q5SRD0;B1AP61;A0A0A0MT65	J3KP36;A0A096LPC5;Q9Y4E1-3;Q9Y4E1-6;Q9Y4E1-2;Q9Y4E1-1;Q9Y4E1;A0A0A0MR88;Q9Y4E1-5	18;18;18;18;18;18;18;17;16;6;3;2	4;4;4;4;4;4;4;3;4;3;0;0	4;4;4;4;4;4;4;3;4;3;0;0	WASH complex subunit FAM21C	FAM21C	WASH complex subunit 2C;WASH complex subunit 2C;Isoform 3 of WASH complex subunit 2C;Isoform 6 of WASH complex subunit 2C;Isoform 2 of WASH complex subunit 2C;Isoform 4 of WASH complex subunit 2C;WASH complex subunit 2C;WASH complex subunit 2C;Isoform 5 of	12	18	4	4	1	0	0	0	0	0	14	9	1	12	11	2	0	0	0	0	0	0	3	1	1	3	0	1	0	0	0	0	0	0	3	1	1	3	0	1	22.8	5.6
A0A096LPC8;Q96SU4-5;Q96SU4-4;Q96SU4-3;Q96SU4-7;Q96SU4-2;Q96SU4;Q96SU4-6	A0A096LPC8;Q96SU4-5;Q96SU4-4;Q96SU4-3;Q96SU4-7;Q96SU4-2;Q96SU4;Q96SU4-6	3;3;3;3;3;3;3;3	3;3;3;3;3;3;3;3	3;3;3;3;3;3;3;3	Oxysterol-binding protein-related protein 9	OSBPL9	Oxysterol-binding protein-related protein 9 (Fragment);Isoform 5 of Oxysterol-binding protein-related protein 9;Isoform 4 of Oxysterol-binding protein-related protein 9;Isoform 3 of Oxysterol-binding protein-related protein 9;Isoform 7 of Oxysterol-binding	8	3	3	3	0	0	0	0	0	0	3	2	0	3	2	0	0	0	0	0	0	0	3	2	0	3	2	0	0	0	0	0	0	0	3	2	0	3	2	0	32.6	32.6
A2A2L5;A0A0A0MQR2;Q9BY42	A2A2L5;A0A0A0MQR2;Q9BY42	1;1;1	1;1;1	1;1;1	Protein RTF2 homolog	RTFDC1	Replication termination factor 2 (Fragment);Replication termination factor 2;Replication termination factor 2	3	1	1	1	0	0	0	0	0	0	1	0	0	1	1	0	0	0	0	0	0	0	1	0	0	1	1	0	0	0	0	0	0	0	1	0	0	1	1	0	6.9	6.9
B5MD87;A0A0A0MQS1;Q53H96-2;Q53H96	B5MD87;A0A0A0MQS1;Q53H96-2;Q53H96	1;1;1;1	1;1;1;1	1;1;1;1	Pyrroline-5-carboxylate reductase;Pyrroline-5-carboxylate reductase 3	PYCRL	Pyrroline-5-carboxylate reductase 3;Pyrroline-5-carboxylate reductase;Isoform 2 of Pyrroline-5-carboxylate reductase 3;Pyrroline-5-carboxylate reductase 3	4	1	1	1	0	0	0	0	0	0	0	0	0	0	0	1	0	0	0	0	0	0	0	0	0	0	0	1	0	0	0	0	0	0	0	0	0	0	0	1	9.5	9.5
A0A0A0MTC7;A0A0A0MQS9;Q16363-2;Q16363	A0A0A0MTC7;A0A0A0MQS9;Q16363-2;Q16363	1;1;1;1	1;1;1;1	1;1;1;1	Laminin subunit alpha-4	LAMA4	Laminin subunit alpha-4;Laminin subunit alpha-4;Isoform 2 of Laminin subunit alpha-4;Laminin subunit alpha-4	4	1	1	1	0	0	0	0	0	0	1	1	0	1	0	0	0	0	0	0	0	0	1	1	0	1	0	0	0	0	0	0	0	0	1	1	0	1	0	0	1.2	1.2
A0A0A0MQT4;Q5QP82-2;Q5QP82	A0A0A0MQT4;Q5QP82-2;Q5QP82	1;1;1	1;1;1	1;1;1	DDB1- and CUL4-associated factor 10	DCAF10	DDB1- and CUL4-associated factor 10;Isoform 2 of DDB1- and CUL4-associated factor 10;DDB1- and CUL4-associated factor 10	3	1	1	1	0	0	0	0	0	0	1	0	0	0	0	0	0	0	0	0	0	0	1	0	0	0	0	0	0	0	0	0	0	0	1	0	0	0	0	0	3.1	3.1
A0A0A0MQU1;Q27J81-2;Q27J81	A0A0A0MQU1;Q27J81-2;Q27J81	1;1;1	1;1;1	1;1;1	Inverted formin-2	INF2	Inverted formin-2 (Fragment);Isoform 2 of Inverted formin-2;Inverted formin-2	3	1	1	1	0	0	0	0	0	0	0	0	0	1	0	0	0	0	0	0	0	0	0	0	0	1	0	0	0	0	0	0	0	0	0	0	0	1	0	0	2.5	2.5
A0A0A0MQU6;Q9H2E6;Q9H2E6-2	A0A0A0MQU6;Q9H2E6;Q9H2E6-2	4;4;4	4;4;4	2;2;2	Semaphorin-6A	SEMA6A	Sema domain, transmembrane domain (TM), and cytoplasmic domain, (Semaphorin) 6A, isoform CRA_d;Semaphorin-6A;Isoform 2 of Semaphorin-6A	3	4	4	2	0	0	0	0	0	0	2	2	0	2	3	0	0	0	0	0	0	0	2	2	0	2	3	0	0	0	0	0	0	0	1	1	0	0	2	0	6.1	6.1
A0A0A0MQV8	A0A0A0MQV8	5	1	1		GAPVD1	GTPase-activating protein and VPS9 domain-containing protein 1	1	5	1	1	0	0	1	0	0	1	1	1	1	1	1	2	0	0	1	0	0	1	0	0	1	0	0	0	0	0	1	0	0	1	0	0	1	0	0	0	15.1	2.1
A0A0A0MQW0;A0A0A0MR39;Q9P2K5-2;A0A087WUT0;Q9P2K5;A0A0C4DGV1;H0YN19;Q9P2K5-3;H0YKS1;A0A087WWC8;Q9P2K5-4	A0A0A0MQW0;A0A0A0MR39;Q9P2K5-2;A0A087WUT0;Q9P2K5;A0A0C4DGV1;H0YN19;Q9P2K5-3	16;15;14;13;13;11;10;8;6;2;2	16;15;14;13;13;11;10;8;6;2;2	16;15;14;13;13;11;10;8;6;2;2	Myelin expression factor 2	MYEF2	Myelin expression factor 2;Myelin expression factor 2;Isoform 2 of Myelin expression factor 2;Myelin expression factor 2;Myelin expression factor 2;Myelin expression factor 2;Myelin expression factor 2 (Fragment);Isoform 3 of Myelin expression factor 2	11	16	16	16	0	0	0	1	1	0	9	10	3	10	10	6	0	0	0	1	1	0	9	10	3	10	10	6	0	0	0	1	1	0	9	10	3	10	10	6	40.5	40.5
A0A2R8Y4X0;A0A0A0MQW1;A0A2R8Y5H9;Q8IVT5-4;Q8IVT5-3;Q8IVT5-2;Q8IVT5;A8MY87;J3QR75	A0A2R8Y4X0;A0A0A0MQW1;A0A2R8Y5H9;Q8IVT5-4;Q8IVT5-3;Q8IVT5-2;Q8IVT5;A8MY87	5;5;5;5;5;5;5;3;2	5;5;5;5;5;5;5;3;2	5;5;5;5;5;5;5;3;2	Kinase suppressor of Ras 1	KSR1	Kinase suppressor of Ras 1;Kinase suppressor of Ras 1;Kinase suppressor of Ras 1;Isoform 4 of Kinase suppressor of Ras 1;Isoform 3 of Kinase suppressor of Ras 1;Isoform 2 of Kinase suppressor of Ras 1;Kinase suppressor of Ras 1;Kinase suppressor of Ras 1 (	9	5	5	5	0	0	0	0	0	0	3	3	0	3	2	0	0	0	0	0	0	0	3	3	0	3	2	0	0	0	0	0	0	0	3	3	0	3	2	0	8.4	8.4
A0A3B3ISL5;A0A0A0MQW5;Q96Q04;A0A5F9ZH67	A0A3B3ISL5;A0A0A0MQW5;Q96Q04;A0A5F9ZH67	7;7;7;5	7;7;7;5	7;7;7;5	Serine/threonine-protein kinase LMTK3	LMTK3	Serine/threonine-protein kinase LMTK3;Serine/threonine-protein kinase LMTK3;Serine/threonine-protein kinase LMTK3;Serine/threonine-protein kinase LMTK3	4	7	7	7	0	0	0	0	0	0	2	5	0	4	6	0	0	0	0	0	0	0	2	5	0	4	6	0	0	0	0	0	0	0	2	5	0	4	6	0	7.2	7.2
E9PCN3;D6RGD1;A0A0A0MQX1;Q9HD67	E9PCN3;D6RGD1;A0A0A0MQX1;Q9HD67	1;1;1;1	1;1;1;1	1;1;1;1	Unconventional myosin-X	MYO10	Unconventional myosin-X (Fragment);Unconventional myosin-X (Fragment);Unconventional myosin-X;Unconventional myosin-X	4	1	1	1	0	1	0	1	1	0	0	0	0	0	0	0	0	1	0	1	1	0	0	0	0	0	0	0	0	1	0	1	1	0	0	0	0	0	0	0	7.1	7.1
Q08629;A0A0A0MQX7;D6RB21	Q08629;A0A0A0MQX7;D6RB21	2;2;1	2;2;1	2;2;1	Testican-1	SPOCK1	Testican-1;Testican-1;Testican-1 (Fragment)	3	2	2	2	0	0	0	0	0	0	0	1	0	0	2	0	0	0	0	0	0	0	0	1	0	0	2	0	0	0	0	0	0	0	0	1	0	0	2	0	4.3	4.3
Q9NR56;Q9NR56-3;C9JP00;A0A0A0MQX8;Q9NR56-7;Q9NR56-4;Q9NR56-6;Q9NR56-2;Q9NR56-5;Q9NUK0;Q5VZF2-3;H7C4T5;Q5VZF2-2;Q9NUK0-2;Q5VZF2;B1AKI6;O95205	Q9NR56;Q9NR56-3;C9JP00;A0A0A0MQX8;Q9NR56-7;Q9NR56-4;Q9NR56-6;Q9NR56-2;Q9NR56-5;Q9NUK0;Q5VZF2-3;H7C4T5;Q5VZF2-2;Q9NUK0-2;Q5VZF2;B1AKI6;O95205	2;2;2;2;2;2;2;2;2;1;1;1;1;1;1;1;1	2;2;2;2;2;2;2;2;2;1;1;1;1;1;1;1;1	2;2;2;2;2;2;2;2;2;1;1;1;1;1;1;1;1	Muscleblind-like protein 1;Muscleblind-like protein 3;Muscleblind-like protein 2	MBNL1;MBNL3;MBNL2;MBLL	Muscleblind-like protein 1;Isoform 3 of Muscleblind-like protein 1;Muscleblind-like protein 1;Muscleblind-like protein 1;Isoform 7 of Muscleblind-like protein 1;Isoform 4 of Muscleblind-like protein 1;Isoform 6 of Muscleblind-like protein 1;Isoform 2 of Mu	17	2	2	2	0	0	0	0	0	0	0	1	0	2	2	0	0	0	0	0	0	0	0	1	0	2	2	0	0	0	0	0	0	0	0	1	0	2	2	0	4.9	4.9
A0A140T8W4;A0A2R8YDS2;A0A0A0MQZ2;B7ZCA0;A0A2R8Y6T2;Q96PV0-3;Q96PV0-2;Q96PV0-4;Q96PV0	A0A140T8W4;A0A2R8YDS2;A0A0A0MQZ2;B7ZCA0;A0A2R8Y6T2;Q96PV0-3;Q96PV0-2;Q96PV0-4;Q96PV0	1;1;1;1;1;1;1;1;1	1;1;1;1;1;1;1;1;1	1;1;1;1;1;1;1;1;1	Ras/Rap GTPase-activating protein SynGAP	SYNGAP1	Ras/Rap GTPase-activating protein SynGAP (Fragment);Ras/Rap GTPase-activating protein SynGAP;Ras/Rap GTPase-activating protein SynGAP (Fragment);Ras/Rap GTPase-activating protein SynGAP;Ras/Rap GTPase-activating protein SynGAP;Isoform 3 of Ras/Rap GTPase-a	9	1	1	1	0	0	0	0	0	0	0	1	0	1	1	0	0	0	0	0	0	0	0	1	0	1	1	0	0	0	0	0	0	0	0	1	0	1	1	0	3.1	3.1
Q5T092;A0A0A0MR06;Q5T091;O15258;Q5T093	Q5T092;A0A0A0MR06;Q5T091;O15258;Q5T093	2;2;2;2;1	2;2;2;2;1	2;2;2;2;1	Protein RER1	RER1	Protein RER1 (Fragment);Protein RER1 (Fragment);Protein RER1;Protein RER1;Protein RER1	5	2	2	2	0	0	0	0	0	0	0	0	1	0	0	2	0	0	0	0	0	0	0	0	1	0	0	2	0	0	0	0	0	0	0	0	1	0	0	2	18.4	18.4
A0A0A0MR09;P43378	A0A0A0MR09;P43378	2;2	2;2	2;2	Protein-tyrosine-phosphatase;Tyrosine-protein phosphatase non-receptor type 9	PTPN9	Tyrosine-protein phosphatase non-receptor type 9;Tyrosine-protein phosphatase non-receptor type 9	2	2	2	2	0	0	0	0	0	0	1	2	0	1	2	0	0	0	0	0	0	0	1	2	0	1	2	0	0	0	0	0	0	0	1	2	0	1	2	0	6	6
O14994;A0A0A0MR68;A0A087WTG8	O14994;A0A0A0MR68	3;3;1	2;2;1	2;2;1	Synapsin-3	SYN3	Synapsin-3;Synapsin-3	3	3	2	2	0	0	0	0	0	0	0	3	0	0	3	0	0	0	0	0	0	0	0	2	0	0	2	0	0	0	0	0	0	0	0	2	0	0	2	0	7.9	6.4
A0A0A0MR69;Q9P219-3;Q9P219-2;Q9P219	A0A0A0MR69;Q9P219-3;Q9P219-2;Q9P219	1;1;1;1	1;1;1;1	1;1;1;1	Protein Daple	CCDC88C	Protein Daple;Isoform 3 of Protein Daple;Isoform 2 of Protein Daple;Protein Daple	4	1	1	1	0	0	0	0	0	0	0	1	0	0	1	0	0	0	0	0	0	0	0	1	0	0	1	0	0	0	0	0	0	0	0	1	0	0	1	0	2.6	2.6
A0A0A0MRA5;B7Z4B8;Q9BUJ2-4;Q9BUJ2-2;Q9BUJ2;M0R3F1;Q9BUJ2-3;M0QYZ0;M0QYI8;M0R203;M0QZV6;M0R0K8;M0QYM5	A0A0A0MRA5;B7Z4B8;Q9BUJ2-4;Q9BUJ2-2;Q9BUJ2;M0R3F1;Q9BUJ2-3;M0QYZ0	15;15;15;15;15;12;11;9;5;3;3;3;2	15;15;15;15;15;12;11;9;5;3;3;3;2	15;15;15;15;15;12;11;9;5;3;3;3;2	Heterogeneous nuclear ribonucleoprotein U-like protein 1	HNRNPUL1	Heterogeneous nuclear ribonucleoprotein U-like protein 1;Heterogeneous nuclear ribonucleoprotein U-like protein 1;Isoform 4 of Heterogeneous nuclear ribonucleoprotein U-like protein 1;Isoform 2 of Heterogeneous nuclear ribonucleoprotein U-like protein 1;He	13	15	15	15	2	0	0	0	0	0	8	8	4	12	7	5	2	0	0	0	0	0	8	8	4	12	7	5	2	0	0	0	0	0	8	8	4	12	7	5	26	26
Q9Y2J2;A0A0A0MRA8;Q9Y2J2-2;A8K968;Q9Y2J2-3;A0A0J9YY18;A0A1B0GTF8;A0A0J9YW31;J3QR33;J3QS55;J3KS70;A0A0J9YWN0;A0A0J9YWE1;A0A0J9YWS4;J3QKK4;J3KRD1;J3QKY2;J3QLU5;J3QRQ6;J3KT37;A0A0J9YW26	Q9Y2J2;A0A0A0MRA8;Q9Y2J2-2;A8K968;Q9Y2J2-3	13;13;12;10;7;6;5;4;2;2;2;2;2;2;2;2;2;2;2;1;1	1;1;1;1;0;0;0;0;0;0;0;0;0;0;0;0;0;0;0;0;0	0;0;0;0;0;0;0;0;0;0;0;0;0;0;0;0;0;0;0;0;0	Band 4.1-like protein 3;Band 4.1-like protein 3, N-terminally processed	EPB41L3	Band 4.1-like protein 3;Band 4.1-like protein 3;Isoform 2 of Band 4.1-like protein 3;Band 4.1-like protein 3;Isoform 3 of Band 4.1-like protein 3	21	13	1	0	0	0	0	0	0	0	5	5	2	4	6	4	0	0	0	0	0	0	1	1	0	0	1	0	0	0	0	0	0	0	0	0	0	0	0	0	18.5	1.5
A0A0A0MRE1;B4DJ07;A0A0A0MSB8;Q9UPT5-2;Q9UPT5-5;Q9UPT5-1;Q9UPT5-6;Q9UPT5;C9JKC2;Q9UPT5-4;C9JME6;B5MCY9;K7ERQ5	A0A0A0MRE1;B4DJ07;A0A0A0MSB8;Q9UPT5-2;Q9UPT5-5;Q9UPT5-1;Q9UPT5-6;Q9UPT5;C9JKC2;Q9UPT5-4	4;4;4;4;4;4;4;4;2;2;1;1;1	4;4;4;4;4;4;4;4;2;2;1;1;1	4;4;4;4;4;4;4;4;2;2;1;1;1	Exocyst complex component 7	EXOC7	Exocyst complex component 7 (Fragment);Exocyst complex component 7;Exocyst complex component 7;Isoform 2 of Exocyst complex component 7;Isoform 5 of Exocyst complex component 7;Isoform 1 of Exocyst complex component 7;Isoform 6 of Exocyst complex component	13	4	4	4	0	0	0	0	0	0	0	0	3	0	0	4	0	0	0	0	0	0	0	0	3	0	0	4	0	0	0	0	0	0	0	0	3	0	0	4	12.3	12.3
G3V5X4;A0A0A0MRE3;Q8WXH0;Q8WXH0-2;A0A0C4DGK3;Q8WXH0-7;G3V5N1	G3V5X4;A0A0A0MRE3;Q8WXH0;Q8WXH0-2;A0A0C4DGK3;Q8WXH0-7	4;4;4;4;2;2;1	4;4;4;4;2;2;1	3;3;3;3;1;1;1	Nesprin-2	SYNE2	Nesprin-2;Nesprin-2;Nesprin-2;Isoform 2 of Nesprin-2;Nesprin-2;Isoform 7 of Nesprin-2	7	4	4	3	0	0	0	0	0	0	2	0	0	2	2	0	0	0	0	0	0	0	2	0	0	2	2	0	0	0	0	0	0	0	1	0	0	2	1	0	1.2	1.2
H0YBF7;A0A0A0MRE5;Q9ULH1;Q9ULH1-2;H0YBM4	H0YBF7;A0A0A0MRE5;Q9ULH1;Q9ULH1-2	4;4;4;4;1	4;4;4;4;1	4;4;4;4;1	Arf-GAP with SH3 domain, ANK repeat and PH domain-containing protein 1	ASAP1	Arf-GAP with SH3 domain, ANK repeat and PH domain-containing protein 1 (Fragment);Arf-GAP with SH3 domain, ANK repeat and PH domain-containing protein 1;Arf-GAP with SH3 domain, ANK repeat and PH domain-containing protein 1;Isoform 1 of Arf-GAP with SH3 do	5	4	4	4	0	0	0	0	0	0	4	2	0	1	1	0	0	0	0	0	0	0	4	2	0	1	1	0	0	0	0	0	0	0	4	2	0	1	1	0	7.7	7.7
A0A0A0MRE6;O94967-2;O94967;O94967-3;O94967-4;E9PNF6;E9PR96;E9PN15	A0A0A0MRE6;O94967-2;O94967;O94967-3;O94967-4	17;17;17;17;17;2;2;1	17;17;17;17;17;2;2;1	17;17;17;17;17;2;2;1	WD repeat-containing protein 47	WDR47	WD repeat-containing protein 47;Isoform 2 of WD repeat-containing protein 47;WD repeat-containing protein 47;Isoform 3 of WD repeat-containing protein 47;Isoform 4 of WD repeat-containing protein 47	8	17	17	17	1	0	0	0	1	0	9	11	1	9	12	6	1	0	0	0	1	0	9	11	1	9	12	6	1	0	0	0	1	0	9	11	1	9	12	6	32.9	32.9
A0A0A0MRF4;P49406	A0A0A0MRF4;P49406	2;2	2;2	2;2	39S ribosomal protein L19, mitochondrial	MRPL19	39S ribosomal protein L19, mitochondrial;39S ribosomal protein L19, mitochondrial	2	2	2	2	0	0	0	0	0	0	2	2	0	1	1	0	0	0	0	0	0	0	2	2	0	1	1	0	0	0	0	0	0	0	2	2	0	1	1	0	11	11
A0A0A0MRF6;Q99996-5;Q99996-3;Q99996;Q99996-1;Q99996-6;A0A0A0MRE9;A0A087WX84;Q99996-4;H7BYL6;A0A2R8Y590	A0A0A0MRF6;Q99996-5;Q99996-3;Q99996;Q99996-1;Q99996-6;A0A0A0MRE9;A0A087WX84;Q99996-4	14;14;14;14;14;14;9;7;7;2;1	14;14;14;14;14;14;9;7;7;2;1	14;14;14;14;14;14;9;7;7;2;1	A-kinase anchor protein 9	AKAP9	A-kinase anchor protein 9;Isoform 5 of A-kinase anchor protein 9;Isoform 3 of A-kinase anchor protein 9;A-kinase anchor protein 9;Isoform 1 of A-kinase anchor protein 9;Isoform 6 of A-kinase anchor protein 9;A-kinase anchor protein 9;A-kinase anchor protei	11	14	14	14	0	0	0	0	0	0	4	10	0	6	11	0	0	0	0	0	0	0	4	10	0	6	11	0	0	0	0	0	0	0	4	10	0	6	11	0	4.7	4.7
Q9NVX2;A0A0A0MRH0;K7EN33	Q9NVX2;A0A0A0MRH0;K7EN33	2;2;1	2;2;1	2;2;1	Notchless protein homolog 1	NLE1	Notchless protein homolog 1;Notchless protein homolog 1;Notchless protein homolog 1 (Fragment)	3	2	2	2	0	0	0	0	0	0	2	0	0	1	0	0	0	0	0	0	0	0	2	0	0	1	0	0	0	0	0	0	0	0	2	0	0	1	0	0	6.2	6.2
A0A0A0MRJ0;Q5VT25-3;Q5VT25-4;Q5VT25-5;Q5VT25;Q5VT25-2;Q5VT25-6;H0Y7V8;A0A0A0MRJ1;H0Y5V1;H0Y6R0;H0Y6V3	A0A0A0MRJ0;Q5VT25-3;Q5VT25-4;Q5VT25-5;Q5VT25;Q5VT25-2;Q5VT25-6;H0Y7V8;A0A0A0MRJ1;H0Y5V1	8;8;8;8;8;8;8;4;4;4;2;2	5;5;5;5;5;5;5;3;3;3;2;1	5;5;5;5;5;5;5;3;3;3;2;1	Non-specific serine/threonine protein kinase;Serine/threonine-protein kinase MRCK alpha	CDC42BPA	Non-specific serine/threonine protein kinase;Isoform 3 of Serine/threonine-protein kinase MRCK alpha;Isoform 4 of Serine/threonine-protein kinase MRCK alpha;Isoform 5 of Serine/threonine-protein kinase MRCK alpha;Serine/threonine-protein kinase MRCK alpha;	12	8	5	5	0	0	0	0	0	0	1	3	1	4	3	2	0	0	0	0	0	0	1	1	0	2	1	1	0	0	0	0	0	0	1	1	0	2	1	1	6.2	4.5
A0A0A0MRJ6;H7BY58;P22061;P22061-2;F6S8N6;A0A3F2YNX8;C9J0F2;F8WDT3;F8WAV5;F8WAX2	A0A0A0MRJ6;H7BY58;P22061;P22061-2;F6S8N6;A0A3F2YNX8	7;7;7;7;6;6;2;1;1;1	7;7;7;7;6;6;2;1;1;1	7;7;7;7;6;6;2;1;1;1	Protein-L-isoaspartate O-methyltransferase;Protein-L-isoaspartate(D-aspartate) O-methyltransferase	PCMT1	Protein-L-isoaspartate O-methyltransferase;Protein-L-isoaspartate O-methyltransferase;Protein-L-isoaspartate(D-aspartate) O-methyltransferase;Isoform 2 of Protein-L-isoaspartate(D-aspartate) O-methyltransferase;Protein-L-isoaspartate(D-aspartate) O-methylt	10	7	7	7	0	0	0	0	0	0	3	5	5	5	4	5	0	0	0	0	0	0	3	5	5	5	4	5	0	0	0	0	0	0	3	5	5	5	4	5	43.5	43.5
A0A0A0MRM8;Q9UM54-6;A0A1Y0BRN3;Q9UM54-5;Q9UM54-4;A0A590UK22;A0A590UKB0;A0A590UJ75;A0A0D9SGC1;A0A590UK86;A0A5F9ZI03;A0A590UJY4;A0A590UK71;Q5JVM0;A0A590UJW9	A0A0A0MRM8;Q9UM54-6;A0A1Y0BRN3;Q9UM54-5;Q9UM54-4;A0A590UK22;A0A590UKB0;A0A590UJ75;A0A0D9SGC1;A0A590UK86;A0A5F9ZI03;A0A590UJY4;A0A590UK71	26;26;25;25;25;18;18;18;18;16;15;15;14;3;3	26;26;25;25;25;18;18;18;18;16;15;15;14;3;3	1;1;1;0;0;0;0;0;0;0;0;0;0;0;0	Unconventional myosin-VI	MYO6	Unconventional myosin-VI;Isoform 6 of Unconventional myosin-VI;Myosin VI transcript variant 007;Isoform 5 of Unconventional myosin-VI;Isoform 4 of Unconventional myosin-VI;Unconventional myosin-VI (Fragment);Unconventional myosin-VI (Fragment);Unconvention	15	26	26	1	0	0	0	0	0	0	12	10	6	14	10	12	0	0	0	0	0	0	12	10	6	14	10	12	0	0	0	0	0	0	0	0	0	1	0	0	25.9	25.9
A0A0A0MRN1;Q5T8I9	A0A0A0MRN1;Q5T8I9	1;1	1;1	1;1	Small RNA 2-O-methyltransferase	HENMT1	Small RNA 2-O-methyltransferase;Small RNA 2-O-methyltransferase	2	1	1	1	0	0	0	0	0	0	1	1	0	0	0	0	0	0	0	0	0	0	1	1	0	0	0	0	0	0	0	0	0	0	1	1	0	0	0	0	5	5
A0A0A0MRN5;Q9NZT2-2;Q9NZT2;A0A087X028	A0A0A0MRN5;Q9NZT2-2;Q9NZT2	8;8;8;3	8;8;8;3	8;8;8;3	Opioid growth factor receptor	OGFR	Opioid growth factor receptor;Isoform 2 of Opioid growth factor receptor;Opioid growth factor receptor	4	8	8	8	0	0	0	0	0	0	4	3	1	1	3	3	0	0	0	0	0	0	4	3	1	1	3	3	0	0	0	0	0	0	4	3	1	1	3	3	19	19
A0A0A0MRN7;Q6YP21-3;Q6YP21;Q6YP21-2	A0A0A0MRN7;Q6YP21-3;Q6YP21;Q6YP21-2	6;6;6;3	6;6;6;3	6;6;6;3	Kynurenine--oxoglutarate transaminase 3	CCBL2	Kynurenine--oxoglutarate transaminase 3 (Fragment);Isoform 3 of Kynurenine--oxoglutarate transaminase 3;Kynurenine--oxoglutarate transaminase 3;Isoform 2 of Kynurenine--oxoglutarate transaminase 3	4	6	6	6	0	0	0	0	0	0	3	3	4	3	3	4	0	0	0	0	0	0	3	3	4	3	3	4	0	0	0	0	0	0	3	3	4	3	3	4	30.9	30.9
A0A0A0MRP6;B7ZLQ5;P28370-2;P28370	A0A0A0MRP6;B7ZLQ5;P28370-2;P28370	2;2;2;2	1;1;1;1	1;1;1;1	Probable global transcription activator SNF2L1	SMARCA1	Probable global transcription activator SNF2L1;Probable global transcription activator SNF2L1;Isoform 2 of Probable global transcription activator SNF2L1;Probable global transcription activator SNF2L1	4	2	1	1	0	0	0	0	0	0	1	0	0	1	1	0	0	0	0	0	0	0	1	0	0	0	0	0	0	0	0	0	0	0	1	0	0	0	0	0	2	0.9
A0A494C0H3;E9PSD7;A0A0A0MRR5;Q96BW1-3;Q96BW1	A0A494C0H3;E9PSD7;A0A0A0MRR5;Q96BW1-3;Q96BW1	1;1;1;1;1	1;1;1;1;1	1;1;1;1;1	Uracil phosphoribosyltransferase homolog	UPRT	Uracil phosphoribosyltransferase homolog;Uracil phosphoribosyltransferase homolog;Uracil phosphoribosyltransferase homolog;Isoform 3 of Uracil phosphoribosyltransferase homolog;Uracil phosphoribosyltransferase homolog	5	1	1	1	0	0	0	0	0	0	1	1	0	1	1	0	0	0	0	0	0	0	1	1	0	1	1	0	0	0	0	0	0	0	1	1	0	1	1	0	7.4	7.4
A0A0C4DG97;A0A0A0MRS5;F8W946;Q9BXM9-2;Q9BXM9;C9JD05;Q8N450;Q9BXM9-3	A0A0C4DG97;A0A0A0MRS5;F8W946;Q9BXM9-2;Q9BXM9;C9JD05;Q8N450	6;6;6;6;6;5;4;2	6;6;6;6;6;5;4;2	6;6;6;6;6;5;4;2	FSD1-like protein	FSD1L	FSD1-like protein;FSD1-like protein;FSD1-like protein;Isoform 2 of FSD1-like protein;FSD1-like protein;FSD1-like protein;FSD1-like protein	8	6	6	6	0	0	0	0	0	0	4	4	0	2	3	1	0	0	0	0	0	0	4	4	0	2	3	1	0	0	0	0	0	0	4	4	0	2	3	1	16.9	16.9
B6VEX4;A0A0A0MRT6;Q8IZP0-10;Q8IZP0-8;Q8IZP0-7;Q8IZP0-2;Q8IZP0-4;Q8IZP0-3;Q8IZP0-5;Q8IZP0-6;Q8IZP0-9;Q8IZP0;Q8IZP0-12;Q8IZP0-11	B6VEX4;A0A0A0MRT6;Q8IZP0-10;Q8IZP0-8;Q8IZP0-7;Q8IZP0-2;Q8IZP0-4;Q8IZP0-3;Q8IZP0-5;Q8IZP0-6;Q8IZP0-9;Q8IZP0;Q8IZP0-12;Q8IZP0-11	13;13;13;13;13;13;13;13;13;13;13;13;10;7	9;9;9;9;9;9;9;9;9;9;9;9;6;6	9;9;9;9;9;9;9;9;9;9;9;9;6;6	Abl interactor 1	ABI1	Abl interactor 1;Abl interactor 1;Isoform 10 of Abl interactor 1;Isoform 8 of Abl interactor 1;Isoform 7 of Abl interactor 1;Isoform 2 of Abl interactor 1;Isoform 4 of Abl interactor 1;Isoform 3 of Abl interactor 1;Isoform 5 of Abl interactor 1;Isoform 6 o	14	13	9	9	1	0	0	0	1	0	7	10	3	10	9	3	1	0	0	0	0	0	6	8	2	7	7	2	1	0	0	0	0	0	6	8	2	7	7	2	34.6	24.2
A0A0A0MRV7	A0A0A0MRV7	1	1	1		KIAA0226L	Protein-associated with UVRAG as autophagy enhancer	1	1	1	1	0	0	0	0	0	0	0	0	0	0	0	1	0	0	0	0	0	0	0	0	0	0	0	1	0	0	0	0	0	0	0	0	0	0	0	1	1.8	1.8
A0A0A0MRX1	A0A0A0MRX1	10	3	1	ELAV-like protein	ELAVL2	ELAV-like protein	1	10	3	1	0	0	0	0	0	0	2	5	7	2	3	5	0	0	0	0	0	0	1	2	2	1	1	1	0	0	0	0	0	0	0	1	0	0	1	0	27	9.3
A0A0A0MRX2;Q96HY6-2;Q96HY6	A0A0A0MRX2;Q96HY6-2;Q96HY6	2;2;2	2;2;2	2;2;2	DDRGK domain-containing protein 1	DDRGK1	DDRGK domain-containing protein 1;Isoform 2 of DDRGK domain-containing protein 1;DDRGK domain-containing protein 1	3	2	2	2	0	0	0	0	0	0	0	0	0	0	0	2	0	0	0	0	0	0	0	0	0	0	0	2	0	0	0	0	0	0	0	0	0	0	0	2	9.1	9.1
A0A1B0GTC1;A0A1B0GWB8;A0A1B0GW37;U3KQE8;A0A1B0GVN4;A0A1B0GWJ4;A0A0A0MRX8;A0A1B0GU97;A0A1B0GWI9;Q5VW27;Q5VW30;A0A2R8Y7V8;Q5VW26;O00712;O00712-4;O00712-5	A0A1B0GTC1;A0A1B0GWB8;A0A1B0GW37;U3KQE8;A0A1B0GVN4;A0A1B0GWJ4;A0A0A0MRX8;A0A1B0GU97;A0A1B0GWI9;Q5VW27;Q5VW30;A0A2R8Y7V8;Q5VW26;O00712;O00712-4;O00712-5	1;1;1;1;1;1;1;1;1;1;1;1;1;1;1;1	1;1;1;1;1;1;1;1;1;1;1;1;1;1;1;1	1;1;1;1;1;1;1;1;1;1;1;1;1;1;1;1	Nuclear factor 1;Nuclear factor 1 B-type	NFIB	Nuclear factor 1 B-type (Fragment);Nuclear factor 1 B-type;Nuclear factor 1;Nuclear factor 1;Nuclear factor 1 B-type;Nuclear factor 1;Nuclear factor 1;Nuclear factor 1;Nuclear factor 1 (Fragment);Nuclear factor 1;Nuclear factor 1;Nuclear factor 1;Nuclear f	16	1	1	1	0	0	0	0	0	0	1	1	0	1	1	0	0	0	0	0	0	0	1	1	0	1	1	0	0	0	0	0	0	0	1	1	0	1	1	0	6	6
F8WDP1;A0A0A0MRY0;Q8WUA7-3;Q8WUA7-4;Q8WUA7	F8WDP1;A0A0A0MRY0;Q8WUA7-3;Q8WUA7-4;Q8WUA7	1;1;1;1;1	1;1;1;1;1	1;1;1;1;1	TBC1 domain family member 22A	TBC1D22A	TBC1 domain family member 22A;TBC1 domain family member 22A;Isoform 3 of TBC1 domain family member 22A;Isoform 4 of TBC1 domain family member 22A;TBC1 domain family member 22A	5	1	1	1	0	0	0	0	0	0	1	1	0	1	1	0	0	0	0	0	0	0	1	1	0	1	1	0	0	0	0	0	0	0	1	1	0	1	1	0	9.3	9.3
A0A0A0MS08;P01857;A0A0A0MS07;A0A4W9A917;A0A286YES1;P01860	A0A0A0MS08;P01857;A0A0A0MS07	8;8;7;2;2;2	8;8;7;2;2;2	5;5;4;0;0;0	Ig gamma-1 chain C region	IGHG1	Immunoglobulin heavy constant gamma 1 (Fragment);Immunoglobulin heavy constant gamma 1;Immunoglobulin heavy constant gamma 1 (Fragment)	6	8	8	5	6	6	3	4	5	2	0	0	0	1	0	1	6	6	3	4	5	2	0	0	0	1	0	1	4	4	2	2	3	2	0	0	0	1	0	1	33.1	33.1
A0A0A0MS45;J3KNI1;Q9H9E3;J3QLW1;E9PRT5;H3BSD2;H3BMV9;Q9H9E3-2;Q9H9E3-3	A0A0A0MS45;J3KNI1;Q9H9E3;J3QLW1;E9PRT5;H3BSD2;H3BMV9;Q9H9E3-2	3;3;3;2;2;2;2;2;1	3;3;3;2;2;2;2;2;1	3;3;3;2;2;2;2;2;1	Conserved oligomeric Golgi complex subunit 4	COG4	Conserved oligomeric Golgi complex subunit 4;Conserved oligomeric Golgi complex subunit 4;Conserved oligomeric Golgi complex subunit 4;Conserved oligomeric Golgi complex subunit 4 (Fragment);Conserved oligomeric Golgi complex subunit 4;Conserved oligomeric	9	3	3	3	0	0	0	0	0	0	2	1	0	1	0	0	0	0	0	0	0	0	2	1	0	1	0	0	0	0	0	0	0	0	2	1	0	1	0	0	5.1	5.1
A0A0A0MS58;Q8TCA0-3;Q8TCA0-2;Q8TCA0;X6RK58	A0A0A0MS58;Q8TCA0-3;Q8TCA0-2;Q8TCA0;X6RK58	2;2;2;2;1	2;2;2;2;1	2;2;2;2;1	Leucine-rich repeat-containing protein 20	LRRC20	Leucine rich repeat containing 20, isoform CRA_e;Isoform 3 of Leucine-rich repeat-containing protein 20;Isoform 2 of Leucine-rich repeat-containing protein 20;Leucine-rich repeat-containing protein 20;Leucine-rich repeat-containing protein 20 (Fragment)	5	2	2	2	0	0	0	0	0	0	2	1	0	0	2	0	0	0	0	0	0	0	2	1	0	0	2	0	0	0	0	0	0	0	2	1	0	0	2	0	24.3	24.3
A0A0A0MSA9;A0A0C4DG49;P15151-3;P15151-2;P15151-4;P15151	A0A0A0MSA9;A0A0C4DG49;P15151-3;P15151-2;P15151-4;P15151	1;1;1;1;1;1	1;1;1;1;1;1	1;1;1;1;1;1	Poliovirus receptor	PVR	Poliovirus receptor;Poliovirus receptor;Isoform Gamma of Poliovirus receptor;Isoform Beta of Poliovirus receptor;Isoform Delta of Poliovirus receptor;Poliovirus receptor	6	1	1	1	0	0	0	0	0	0	1	1	0	1	1	0	0	0	0	0	0	0	1	1	0	1	1	0	0	0	0	0	0	0	1	1	0	1	1	0	3.1	3.1
A0A0A0MSE1;Q15303-4;Q15303-3;Q15303-2;Q15303;H3BLT0	A0A0A0MSE1;Q15303-4;Q15303-3;Q15303-2;Q15303;H3BLT0	2;2;2;2;2;1	2;2;2;2;2;1	2;2;2;2;2;1	Receptor protein-tyrosine kinase;Receptor tyrosine-protein kinase erbB-4;ERBB4 intracellular domain	ERBB4	Receptor protein-tyrosine kinase;Isoform JM-B CYT-2 of Receptor tyrosine-protein kinase erbB-4;Isoform JM-A CYT-2 of Receptor tyrosine-protein kinase erbB-4;Isoform JM-B CYT-1 of Receptor tyrosine-protein kinase erbB-4;Receptor tyrosine-protein kinase erbB	6	2	2	2	0	0	0	0	0	0	0	1	0	2	2	0	0	0	0	0	0	0	0	1	0	2	2	0	0	0	0	0	0	0	0	1	0	2	2	0	4.1	4.1
A0A1W2PQV5;A0A1W2PNM1;A0A0A0MSE2;A0A0D9SFP2;E9PF18;Q16836;Q16836-3;Q16836-2;A0A1W2PQC2;A0A1W2PRT2;A0A1W2PQ78	A0A1W2PQV5;A0A1W2PNM1;A0A0A0MSE2;A0A0D9SFP2;E9PF18;Q16836;Q16836-3;Q16836-2;A0A1W2PQC2;A0A1W2PRT2	3;3;3;3;3;3;3;3;2;2;1	3;3;3;3;3;3;3;3;2;2;1	3;3;3;3;3;3;3;3;2;2;1	Hydroxyacyl-coenzyme A dehydrogenase, mitochondrial	HADH	Hydroxyacyl-coenzyme A dehydrogenase, mitochondrial;Hydroxyacyl-coenzyme A dehydrogenase, mitochondrial (Fragment);Hydroxyacyl-coenzyme A dehydrogenase, mitochondrial;Hydroxyacyl-coenzyme A dehydrogenase, mitochondrial;Hydroxyacyl-coenzyme A dehydrogenase,	11	3	3	3	0	0	0	0	0	0	0	0	3	0	0	2	0	0	0	0	0	0	0	0	3	0	0	2	0	0	0	0	0	0	0	0	3	0	0	2	20.8	20.8
O00471;A0A0A0MSI8;F8W9B8	O00471;A0A0A0MSI8;F8W9B8	9;9;6	9;9;6	9;9;6	Exocyst complex component 5	EXOC5	Exocyst complex component 5;Exocyst complex component 5;Exocyst complex component 5	3	9	9	9	0	2	0	0	0	0	3	3	3	4	3	4	0	2	0	0	0	0	3	3	3	4	3	4	0	2	0	0	0	0	3	3	3	4	3	4	19.6	19.6
A0A0A0MSJ0;Q86XP3-2;Q86XP3;J3KRE3	A0A0A0MSJ0;Q86XP3-2;Q86XP3	12;12;12;1	12;12;12;1	12;12;12;1	ATP-dependent RNA helicase DDX42	DDX42	ATP-dependent RNA helicase DDX42;Isoform 2 of ATP-dependent RNA helicase DDX42;ATP-dependent RNA helicase DDX42	4	12	12	12	0	0	0	0	0	0	7	4	2	6	6	1	0	0	0	0	0	0	7	4	2	6	6	1	0	0	0	0	0	0	7	4	2	6	6	1	25.8	25.8
A0A0A0MSJ2;E7EU13;Q96P48-5;Q96P48-7;Q96P48-2;Q96P48-4;Q96P48-1;Q96P48-3;Q96P48	A0A0A0MSJ2;E7EU13;Q96P48-5;Q96P48-7;Q96P48-2;Q96P48-4;Q96P48-1;Q96P48-3;Q96P48	1;1;1;1;1;1;1;1;1	1;1;1;1;1;1;1;1;1	1;1;1;1;1;1;1;1;1	Arf-GAP with Rho-GAP domain, ANK repeat and PH domain-containing protein 1	ARAP1	Arf-GAP with Rho-GAP domain, ANK repeat and PH domain-containing protein 1;Arf-GAP with Rho-GAP domain, ANK repeat and PH domain-containing protein 1;Isoform 5 of Arf-GAP with Rho-GAP domain, ANK repeat and PH domain-containing protein 1;Isoform 7 of Arf-G	9	1	1	1	0	0	0	0	0	0	0	1	0	1	1	0	0	0	0	0	0	0	0	1	0	1	1	0	0	0	0	0	0	0	0	1	0	1	1	0	2.1	2.1
A0A0A0MSK4;A0A0A0MRC4;Q86YR5-4;Q86YR5;A0A087WVF5;Q86YR5-2;Q86YR5-3;B0QZC9;B0QZD0;A0A2R8Y896;A0A2R8Y673	A0A0A0MSK4;A0A0A0MRC4;Q86YR5-4;Q86YR5	15;13;13;13;6;6;4;1;1;1;1	15;13;13;13;6;6;4;1;1;1;1	14;12;12;12;5;6;3;0;0;0;0	G-protein-signaling modulator 1	GPSM1	G-protein-signaling modulator 1;G-protein-signaling modulator 1;Isoform 4 of G-protein-signaling modulator 1;G-protein-signaling modulator 1	11	15	15	14	0	1	0	0	1	0	8	10	1	9	11	0	0	1	0	0	1	0	8	10	1	9	11	0	0	1	0	0	1	0	8	10	1	8	11	0	32.4	32.4
G3V444;A0A0A0MSK6;Q13017-2;Q13017	G3V444;A0A0A0MSK6;Q13017-2;Q13017	1;1;1;1	1;1;1;1	1;1;1;1	Rho GTPase-activating protein 5	ARHGAP5	Rho GTPase-activating protein 5 (Fragment);Rho GTPase-activating protein 5;Isoform 2 of Rho GTPase-activating protein 5;Rho GTPase-activating protein 5	4	1	1	1	0	0	0	0	0	0	0	1	0	0	1	0	0	0	0	0	0	0	0	1	0	0	1	0	0	0	0	0	0	0	0	1	0	0	1	0	15.7	15.7
A0A0A0MSL8;A0A0A6YYI9;F8WDX3;B8ZZ74;Q96PK6-3;Q96PK6-4	A0A0A0MSL8;A0A0A6YYI9;F8WDX3;B8ZZ74;Q96PK6-3;Q96PK6-4	2;1;1;1;1;1	1;0;0;0;0;0	1;0;0;0;0;0	RNA-binding protein 14	RBM14-RBM4;RBM14	RBM14-RBM4 readthrough;Protein RBM14-RBM4;RNA-binding protein 14;RNA-binding protein 14;Isoform 3 of RNA-binding protein 14;Isoform 4 of RNA-binding protein 14	6	2	1	1	0	1	0	1	1	0	0	0	0	0	0	1	0	1	0	1	1	0	0	0	0	0	0	0	0	1	0	1	1	0	0	0	0	0	0	0	21.8	10.9
H7C1X5;E7EUA2;A6NHU9;A0A0A0MSQ6;A0A590UJ45;Q9UPX8-4;Q9UPX8;Q9UPX8-3;A0A590UJF3;H0Y7S5;Q9UPX8-2	H7C1X5;E7EUA2;A6NHU9;A0A0A0MSQ6;A0A590UJ45;Q9UPX8-4;Q9UPX8;Q9UPX8-3;A0A590UJF3	4;4;4;4;4;4;4;4;3;1;1	4;4;4;4;4;4;4;4;3;1;1	3;3;3;3;3;3;3;3;3;0;0	SH3 and multiple ankyrin repeat domains protein 2	SHANK2	SH3 and multiple ankyrin repeat domains protein 2 (Fragment);SH3 and multiple ankyrin repeat domains protein 2;SH3 and multiple ankyrin repeat domains protein 2;SH3 and multiple ankyrin repeat domains protein 2;SH3 and multiple ankyrin repeat domains prote	11	4	4	3	0	0	0	0	0	0	3	3	0	2	2	0	0	0	0	0	0	0	3	3	0	2	2	0	0	0	0	0	0	0	2	3	0	2	2	0	4.6	4.6
A0A0A0MSS3;Q8ND83-4;Q8ND83;Q5T6P5;C9JP03;Q5T6P2;C9JD09;C9JUW9;X6RDJ2;Q5T6P1;X6RGK9;A0A0C4DFN6;Q8ND83-3;Q8ND83-2	A0A0A0MSS3;Q8ND83-4;Q8ND83;Q5T6P5;C9JP03;Q5T6P2;C9JD09;C9JUW9;X6RDJ2;Q5T6P1;X6RGK9;A0A0C4DFN6;Q8ND83-3;Q8ND83-2	2;2;2;1;1;1;1;1;1;1;1;1;1;1	2;2;2;1;1;1;1;1;1;1;1;1;1;1	2;2;2;1;1;1;1;1;1;1;1;1;1;1	SLAIN motif-containing protein 1	SLAIN1	SLAIN motif-containing protein 1;Isoform 4 of SLAIN motif-containing protein 1;SLAIN motif-containing protein 1;SLAIN motif-containing protein 1 (Fragment);SLAIN motif-containing protein 1 (Fragment);SLAIN motif-containing protein 1 (Fragment);SLAIN motif-	14	2	2	2	0	0	0	0	0	0	1	1	0	1	0	0	0	0	0	0	0	0	1	1	0	1	0	0	0	0	0	0	0	0	1	1	0	1	0	0	4.6	4.6
H0YF95;A0A0A0MSU7;C9JFF1;Q53EL9-2;Q53EL9-3;Q53EL9	H0YF95;A0A0A0MSU7;C9JFF1;Q53EL9-2;Q53EL9-3;Q53EL9	1;1;1;1;1;1	1;1;1;1;1;1	1;1;1;1;1;1	Seizure protein 6 homolog	SEZ6	Seizure protein 6 homolog (Fragment);Seizure protein 6 homolog;Seizure protein 6 homolog;Isoform 2 of Seizure protein 6 homolog;Isoform 3 of Seizure protein 6 homolog;Seizure protein 6 homolog	6	1	1	1	0	0	0	0	0	0	0	0	0	0	1	0	0	0	0	0	0	0	0	0	0	0	1	0	0	0	0	0	0	0	0	0	0	0	1	0	2	2
A0A0G2JKZ1;A2AB90;A0A0G2JH37;A0A0A0MSV9;O15533-2;O15533;O15533-3;Q6P1N7;C9JA35;A0A0A0MT98;O15533-4	A0A0G2JKZ1;A2AB90;A0A0G2JH37;A0A0A0MSV9;O15533-2;O15533;O15533-3;Q6P1N7;C9JA35;A0A0A0MT98;O15533-4	2;2;2;2;2;2;2;1;1;1;1	2;2;2;2;2;2;2;1;1;1;1	2;2;2;2;2;2;2;1;1;1;1	Tapasin	TAPBP	Tapasin;Tapasin;Tapasin;Tapasin;Isoform 2 of Tapasin;Tapasin;Isoform 3 of Tapasin;TAPBP protein;Tapasin (Fragment);Tapasin;Isoform 4 of Tapasin	11	2	2	2	0	0	0	0	0	0	2	2	0	1	1	0	0	0	0	0	0	0	2	2	0	1	1	0	0	0	0	0	0	0	2	2	0	1	1	0	8.7	8.7
A0A0A0MSW3;A0A494C1F2;P35658-2;P35658-4;P35658;P35658-3;P35658-5;H0YF36;H0Y837;A0A494C104;E9PKD2;A0A494BZU9;B7ZAV2	A0A0A0MSW3;A0A494C1F2;P35658-2;P35658-4;P35658;P35658-3;P35658-5;H0YF36	7;7;7;7;7;7;7;4;2;1;1;1;1	7;7;7;7;7;7;7;4;2;1;1;1;1	7;7;7;7;7;7;7;4;2;1;1;1;1	Nuclear pore complex protein Nup214	NUP214	Nuclear pore complex protein Nup214;Nuclear pore complex protein Nup214;Isoform 2 of Nuclear pore complex protein Nup214;Isoform 4 of Nuclear pore complex protein Nup214;Nuclear pore complex protein Nup214;Isoform 3 of Nuclear pore complex protein Nup214;I	13	7	7	7	0	0	0	0	0	0	7	5	0	7	4	0	0	0	0	0	0	0	7	5	0	7	4	0	0	0	0	0	0	0	7	5	0	7	4	0	8.2	8.2
A0A0A0MSW4;P48739;P48739-3;P48739-2;B3KYB6;B3KYB7	A0A0A0MSW4;P48739;P48739-3;P48739-2;B3KYB6;B3KYB7	7;7;7;6;4;4	6;6;6;5;3;3	6;6;6;5;3;3	Phosphatidylinositol transfer protein beta isoform	PITPNB	Phosphatidylinositol transfer protein beta isoform;Phosphatidylinositol transfer protein beta isoform;Isoform 3 of Phosphatidylinositol transfer protein beta isoform;Isoform 2 of Phosphatidylinositol transfer protein beta isoform;Phosphatidylinositol trans	6	7	6	6	0	0	0	0	0	0	2	2	3	4	2	4	0	0	0	0	0	0	2	1	3	3	1	3	0	0	0	0	0	0	2	1	3	3	1	3	39.1	35.8
Q08345-5;Q08345-6;A0A0A0MSX3;A0A0G2JNZ7;Q08345;Q08345-2;A0A0G2JI85;H0Y9F4;E7EPN2;A0A0G2JIA2;E7ETI3;E7EQ30;E7ESR9;A2ABL2;E7ES06;A0A0G2JHK4;Q08345-4;E7EUP7;E7EVW6;E7EUD5;E7EPH4;E7ETX3;E7EVT1;E7ERN0;A2ABL0;E7ERI6;A0A0G2JIZ7;E7ENJ2;H0Y717;E7EN94;E7EXB0;E7EX99;E7EQ23;A0A0G2JJA0;D6RB35;D6RBU7;Q16832;D6RB82;D6R9C4	Q08345-5;Q08345-6;A0A0A0MSX3;A0A0G2JNZ7;Q08345;Q08345-2;A0A0G2JI85	9;9;9;9;9;9;5;4;3;3;3;3;3;3;3;3;3;3;3;3;3;3;3;3;3;3;3;2;2;2;2;2;2;2;1;1;1;1;1	9;9;9;9;9;9;5;4;3;3;3;3;3;3;3;3;3;3;3;3;3;3;3;3;3;3;3;2;2;2;2;2;2;2;1;1;1;1;1	8;8;8;8;8;8;5;4;3;3;3;3;3;3;3;3;3;3;3;3;3;3;3;3;3;3;3;2;2;2;2;2;2;2;1;1;1;1;1	Epithelial discoidin domain-containing receptor 1	DDR1	Isoform 4 of Epithelial discoidin domain-containing receptor 1;Isoform 5 of Epithelial discoidin domain-containing receptor 1;Epithelial discoidin domain-containing receptor 1;Epithelial discoidin domain-containing receptor 1;Epithelial discoidin domain-co	39	9	9	8	1	1	0	1	1	1	4	3	2	8	3	2	1	1	0	1	1	1	4	3	2	8	3	2	1	1	0	1	1	1	3	2	2	7	3	2	10.9	10.9
A0A0A0MTN9;J3QQX3;A0A0C4DFN8;A0A0C4DGN7;A0A0A0MSZ4;A0A0A0MT64;P22570-4;P22570;P22570-2;P22570-7;P22570-3;A0A0A0MTR6;P22570-6;P22570-5;J3QKZ8	A0A0A0MTN9;J3QQX3;A0A0C4DFN8;A0A0C4DGN7;A0A0A0MSZ4;A0A0A0MT64;P22570-4;P22570;P22570-2;P22570-7;P22570-3;A0A0A0MTR6;P22570-6;P22570-5	7;7;7;7;7;7;7;7;7;7;7;5;5;5;3	7;7;7;7;7;7;7;7;7;7;7;5;5;5;3	7;7;7;7;7;7;7;7;7;7;7;5;5;5;3	NADPH:adrenodoxin oxidoreductase, mitochondrial	FDXR	NADPH:adrenodoxin oxidoreductase, mitochondrial;NADPH:adrenodoxin oxidoreductase, mitochondrial;NADPH:adrenodoxin oxidoreductase, mitochondrial;NADPH:adrenodoxin oxidoreductase, mitochondrial;NADPH:adrenodoxin oxidoreductase, mitochondrial;NADPH:adrenodoxi	15	7	7	7	0	0	0	0	0	0	5	4	0	3	5	0	0	0	0	0	0	0	5	4	0	3	5	0	0	0	0	0	0	0	5	4	0	3	5	0	22.8	22.8
F8WC02;F8WE25;F8W8P2;A0A0A0MT08;Q68CQ1-8;Q68CQ1-2;Q68CQ1-1;Q68CQ1-9;Q68CQ1	F8WC02;F8WE25;F8W8P2;A0A0A0MT08;Q68CQ1-8;Q68CQ1-2;Q68CQ1-1;Q68CQ1-9;Q68CQ1	1;1;1;1;1;1;1;1;1	1;1;1;1;1;1;1;1;1	1;1;1;1;1;1;1;1;1	Maestro heat-like repeat-containing protein family member 7	MROH7-TTC4;MROH7	MROH7-TTC4 readthrough (NMD candidate);Maestro heat-like repeat-containing protein family member 7;Maestro heat-like repeat-containing protein family member 7;MROH7-TTC4 readthrough (NMD candidate);Isoform 3 of Maestro heat-like repeat-containing protein f	9	1	1	1	0	1	0	0	0	0	0	0	0	0	0	0	0	1	0	0	0	0	0	0	0	0	0	0	0	1	0	0	0	0	0	0	0	0	0	0	2.8	2.8
A0A0A0MT16;Q86UQ4;Q86UQ4-4;Q86UQ4-3;H7C0U5;F5H7B7;Q86UQ4-6;Q86UQ4-7;Q86UQ4-5	A0A0A0MT16;Q86UQ4;Q86UQ4-4;Q86UQ4-3	3;3;3;2;1;1;1;1;1	3;3;3;2;1;1;1;1;1	3;3;3;2;1;1;1;1;1	ATP-binding cassette sub-family A member 13	ABCA13	ATP-binding cassette sub-family A member 13;ATP-binding cassette sub-family A member 13;Isoform 4 of ATP-binding cassette sub-family A member 13;Isoform 3 of ATP-binding cassette sub-family A member 13	9	3	3	3	1	0	0	1	0	0	0	1	2	2	1	2	1	0	0	1	0	0	0	1	2	2	1	2	1	0	0	1	0	0	0	1	2	2	1	2	0.9	0.9
A0A2R8YEY8;A0A0A0MT26;P13637;P13637-2;P13637-3;M0R116;M0QXF2;P54707;P54707-2	A0A2R8YEY8;A0A0A0MT26;P13637;P13637-2;P13637-3;M0R116	48;48;48;48;48;47;17;5;5	48;48;48;48;48;47;17;5;5	28;28;28;28;28;27;12;0;0	Sodium/potassium-transporting ATPase subunit alpha-3	ATP1A3	Sodium/potassium-transporting ATPase subunit alpha;Sodium/potassium-transporting ATPase subunit alpha-3;Sodium/potassium-transporting ATPase subunit alpha-3;Isoform 2 of Sodium/potassium-transporting ATPase subunit alpha-3;Isoform 3 of Sodium/potassium-tra	9	48	48	28	6	11	1	4	13	0	27	35	14	32	34	27	6	11	1	4	13	0	27	35	14	32	34	27	3	8	0	2	9	0	12	20	5	16	20	14	47.4	47.4
A0A0A0MT32;P38571-2;P38571;Q5T073	A0A0A0MT32;P38571-2;P38571;Q5T073	2;2;2;1	2;2;2;1	2;2;2;1	Lysosomal acid lipase/cholesteryl ester hydrolase	LIPA	Lysosomal acid lipase/cholesteryl ester hydrolase;Isoform 2 of Lysosomal acid lipase/cholesteryl ester hydrolase;Lysosomal acid lipase/cholesteryl ester hydrolase;Lysosomal acid lipase/cholesteryl ester hydrolase (Fragment)	4	2	2	2	0	0	0	0	0	0	0	0	2	0	0	0	0	0	0	0	0	0	0	0	2	0	0	0	0	0	0	0	0	0	0	0	2	0	0	0	9.5	9.5
A0A0A0MT33;Q9UPN6;Q9UPN6-2	A0A0A0MT33;Q9UPN6;Q9UPN6-2	3;3;3	3;3;3	2;2;2	Protein SCAF8	SCAF8	SR-related and CTD-associated factor 8;SR-related and CTD-associated factor 8;Isoform 2 of SR-related and CTD-associated factor 8	3	3	3	2	1	1	0	0	1	0	2	2	1	1	0	0	1	1	0	0	1	0	2	2	1	1	0	0	1	1	0	0	1	0	2	2	0	1	0	0	1.9	1.9
A0A2R8Y7S2;P51532;P51532-4;P51532-3;P51532-2;P51532-5;Q9HBD4;A0A0A0MT49;A0A2R8Y4P4;A0A2R8YGG3;A0A2R8Y4C5;A0A2R8Y440;A0A2R8YF80;A0A2R8YG32;A0A2R8Y7F3;A0A2R8Y7Y7;A0A2R8Y526;A0A2R8Y6V2;A0A2R8YF58;A0A2R8Y5K3;A0A2R8Y523;K7EQF0;A0A2R8YFK5;A0A2R8YGP5;K7EP28;A0A0U1RQZ9;P51531-2;F6VDE0;P51531;A0A2R8Y583;A0A2R8Y7R0;A0A0U1RRG6	A0A2R8Y7S2;P51532;P51532-4;P51532-3;P51532-2;P51532-5;Q9HBD4;A0A0A0MT49;A0A2R8Y4P4;A0A2R8YGG3;A0A2R8Y4C5;A0A2R8Y440;A0A2R8YF80;A0A2R8YG32;A0A2R8Y7F3;A0A2R8Y7Y7;A0A2R8Y526;A0A2R8Y6V2;A0A2R8YF58;A0A2R8Y5K3;A0A2R8Y523	16;16;16;16;16;16;16;16;16;15;12;12;11;11;11;11;11;11;11;9;9;7;7;7;5;3;3;3;3;1;1;1	16;16;16;16;16;16;16;16;16;15;12;12;11;11;11;11;11;11;11;9;9;7;7;7;5;3;3;3;3;1;1;1	5;5;5;5;5;5;5;5;5;4;1;1;0;0;0;0;0;0;0;0;0;0;0;5;0;0;0;0;0;0;0;0	Transcription activator BRG1	SMARCA4	Transcription activator BRG1;Transcription activator BRG1;Isoform 4 of Transcription activator BRG1;Isoform 3 of Transcription activator BRG1;Isoform 2 of Transcription activator BRG1;Isoform 5 of Transcription activator BRG1;SMARCA4 isoform 2;Transcriptio	32	16	16	5	0	0	0	0	0	0	8	10	2	12	12	1	0	0	0	0	0	0	8	10	2	12	12	1	0	0	0	0	0	0	2	3	1	3	3	1	13	13
A0A0S2Z4K7;A0A0A0MT83;P26440-2;P26440;H7C4G6;H0YKV0;H0YN10;A0A087WVD3;H0YLC3	A0A0S2Z4K7;A0A0A0MT83;P26440-2;P26440;H7C4G6	7;7;7;7;4;3;3;2;2	7;7;7;7;4;3;3;2;2	7;7;7;7;4;3;3;2;2	Isovaleryl-CoA dehydrogenase, mitochondrial	IVD	Isovaleryl-CoA dehydrogenase isoform 2 (Fragment);Isovaleryl-CoA dehydrogenase isoform 1;Isoform 2 of Isovaleryl-CoA dehydrogenase, mitochondrial;Isovaleryl-CoA dehydrogenase, mitochondrial;Isovaleryl-CoA dehydrogenase, mitochondrial (Fragment)	9	7	7	7	0	0	0	0	0	0	2	3	2	5	4	3	0	0	0	0	0	0	2	3	2	5	4	3	0	0	0	0	0	0	2	3	2	5	4	3	21.9	21.9
A0A0A0MTL4;A0A0A0MTE8;Q8IVL1-4;Q8IVL1-8;Q8IVL1-9;Q8IVL1-10;Q8IVL1-13;Q8IVL1-12;Q8IVL1-11;Q8IVL1-3;Q8IVL1-2;Q8IVL1;Q8IVL1-7;Q8IVL1-5	A0A0A0MTL4;A0A0A0MTE8;Q8IVL1-4;Q8IVL1-8;Q8IVL1-9;Q8IVL1-10;Q8IVL1-13;Q8IVL1-12;Q8IVL1-11;Q8IVL1-3;Q8IVL1-2;Q8IVL1;Q8IVL1-7;Q8IVL1-5	2;2;2;2;2;2;2;2;2;2;2;2;1;1	2;2;2;2;2;2;2;2;2;2;2;2;1;1	1;1;1;1;1;1;1;1;1;1;1;1;0;0	Neuron navigator 2	NAV2	Neuron navigator 2;Neuron navigator 2;Isoform 4 of Neuron navigator 2;Isoform 8 of Neuron navigator 2;Isoform 9 of Neuron navigator 2;Isoform 10 of Neuron navigator 2;Isoform 13 of Neuron navigator 2;Isoform 12 of Neuron navigator 2;Isoform 11 of Neuron na	14	2	2	1	0	0	0	0	0	0	1	2	0	0	2	0	0	0	0	0	0	0	1	2	0	0	2	0	0	0	0	0	0	0	1	1	0	0	1	0	1.3	1.3
A0A0A0MTG2;O14576-4;O14576-3;O14576-5;O14576-2;O14576	A0A0A0MTG2;O14576-4;O14576-3;O14576-5;O14576-2;O14576	4;4;4;4;4;4	4;4;4;4;4;4	4;4;4;4;4;4	Cytoplasmic dynein 1 intermediate chain 1	DYNC1I1	Cytoplasmic dynein 1 intermediate chain 1;Isoform 4 of Cytoplasmic dynein 1 intermediate chain 1;Isoform 3 of Cytoplasmic dynein 1 intermediate chain 1;Isoform 5 of Cytoplasmic dynein 1 intermediate chain 1;Isoform 2 of Cytoplasmic dynein 1 intermediate ch	6	4	4	4	0	1	0	0	0	0	1	3	0	2	3	1	0	1	0	0	0	0	1	3	0	2	3	1	0	1	0	0	0	0	1	3	0	2	3	1	16.9	16.9
A0A0A0MTG6;Q12770-4;Q12770-2;Q12770	A0A0A0MTG6;Q12770-4;Q12770-2;Q12770	1;1;1;1	1;1;1;1	1;1;1;1	Sterol regulatory element-binding protein cleavage-activating protein	SCAP	Sterol regulatory element-binding protein cleavage-activating protein;Isoform 4 of Sterol regulatory element-binding protein cleavage-activating protein;Isoform 2 of Sterol regulatory element-binding protein cleavage-activating protein;Sterol regulatory el	4	1	1	1	0	0	0	0	0	0	0	0	0	1	0	0	0	0	0	0	0	0	0	0	0	1	0	0	0	0	0	0	0	0	0	0	0	1	0	0	1.7	1.7
A0A0A0MTH9;O14981	A0A0A0MTH9;O14981	1;1	1;1	1;1	TATA-binding protein-associated factor 172	BTAF1	TATA-binding protein-associated factor 172;TATA-binding protein-associated factor 172	2	1	1	1	0	0	0	0	0	0	0	0	0	0	1	0	0	0	0	0	0	0	0	0	0	0	1	0	0	0	0	0	0	0	0	0	0	0	1	0	1.6	1.6
A0A0A0MTI6;Q9NYP7-3;Q9NYP7;Q9NYP7-2	A0A0A0MTI6;Q9NYP7-3;Q9NYP7;Q9NYP7-2	1;1;1;1	1;1;1;1	1;1;1;1	Elongation of very long chain fatty acids protein;Elongation of very long chain fatty acids protein 5	ELOVL5	Elongation of very long chain fatty acids protein;Isoform 3 of Elongation of very long chain fatty acids protein 5;Elongation of very long chain fatty acids protein 5;Isoform 2 of Elongation of very long chain fatty acids protein 5	4	1	1	1	0	0	0	0	0	0	1	0	0	1	1	1	0	0	0	0	0	0	1	0	0	1	1	1	0	0	0	0	0	0	1	0	0	1	1	1	5	5
A0A0R4J2G3;A0A0A0MTJ9;Q6PIU2;Q6PIU2-2;H7C046	A0A0R4J2G3;A0A0A0MTJ9;Q6PIU2;Q6PIU2-2;H7C046	2;2;2;2;1	2;2;2;2;1	1;1;1;1;1	Neutral cholesterol ester hydrolase 1	NCEH1	Arylacetamide deacetylase-like 1;Neutral cholesterol ester hydrolase 1;Neutral cholesterol ester hydrolase 1;Isoform 2 of Neutral cholesterol ester hydrolase 1;Neutral cholesterol ester hydrolase 1 (Fragment)	5	2	2	1	0	0	0	0	0	0	1	2	0	2	2	0	0	0	0	0	0	0	1	2	0	2	2	0	0	0	0	0	0	0	0	1	0	1	1	0	6.8	6.8
A0A0A0MTN0;Q13617;Q13617-2;Q5T2B5	A0A0A0MTN0;Q13617;Q13617-2;Q5T2B5	3;3;3;2	3;3;3;2	3;3;3;2	Cullin-2	CUL2	Cullin-2;Cullin-2;Isoform 2 of Cullin-2;Cullin-2	4	3	3	3	0	0	0	0	0	0	0	1	1	0	0	2	0	0	0	0	0	0	0	1	1	0	0	2	0	0	0	0	0	0	0	1	1	0	0	2	5.9	5.9
A0A0A0MTQ4;G3V4C2;F5H7G2;Q96B86-3;Q96B86;Q96B86-4	A0A0A0MTQ4;G3V4C2;F5H7G2;Q96B86-3;Q96B86;Q96B86-4	2;1;1;1;1;1	2;1;1;1;1;1	2;1;1;1;1;1	Repulsive guidance molecule A	RGMA	Repulsive guidance molecule A;Repulsive guidance molecule A (Fragment);Repulsive guidance molecule A;Isoform 2 of Repulsive guidance molecule A;Repulsive guidance molecule A;Isoform 3 of Repulsive guidance molecule A	6	2	2	2	0	0	0	0	0	0	1	2	0	1	1	0	0	0	0	0	0	0	1	2	0	1	1	0	0	0	0	0	0	0	1	2	0	1	1	0	9.2	9.2
A0A0A6YYA0;Q86XR7-2;Q9Y3B3-2;Q9Y3B3;G3V2Y2	A0A0A6YYA0;Q86XR7-2;Q9Y3B3-2;Q9Y3B3	7;7;7;7;1	7;7;7;7;1	7;7;7;7;1	Transmembrane emp24 domain-containing protein 7	TMED7-TICAM2;TMED7	Protein TMED7-TICAM2;Isoform 2 of TIR domain-containing adapter molecule 2;Isoform 2 of Transmembrane emp24 domain-containing protein 7;Transmembrane emp24 domain-containing protein 7	5	7	7	7	0	0	0	0	1	0	2	2	3	3	1	7	0	0	0	0	1	0	2	2	3	3	1	7	0	0	0	0	1	0	2	2	3	3	1	7	45.7	45.7
A0A0A6YYC7;Q96JP5-2;Q96JP5	A0A0A6YYC7;Q96JP5-2;Q96JP5	1;1;1	1;1;1	1;1;1	E3 ubiquitin-protein ligase ZFP91	ZFP91-CNTF;ZFP91	HCG2042749, isoform CRA_d;Isoform 2 of E3 ubiquitin-protein ligase ZFP91;E3 ubiquitin-protein ligase ZFP91	3	1	1	1	0	0	0	0	0	0	1	1	0	1	0	0	0	0	0	0	0	0	1	1	0	1	0	0	0	0	0	0	0	0	1	1	0	1	0	0	4.7	4.7
A0A0A6YYH1;Q7Z6K5;Q7Z6K5-2	A0A0A6YYH1;Q7Z6K5;Q7Z6K5-2	5;5;5	5;5;5	2;2;2	Arpin	C15orf38-AP3S2;ARPIN	Protein C15orf38-AP3S2;Arpin;Isoform C15orf38-AP3S2 of Arpin	3	5	5	2	0	0	0	0	0	0	4	4	0	3	4	2	0	0	0	0	0	0	4	4	0	3	4	2	0	0	0	0	0	0	1	1	0	1	1	1	14.5	14.5
Q495V5;A0A0G2JQ08;A0A0G2JQB7;A0A0C4DH93;A0A0A6YYL3;A0A0G2JMU2;A0JP26-2;H3BUK9;A0JP26-3;A0JP26	Q495V5;A0A0G2JQ08;A0A0G2JQB7;A0A0C4DH93;A0A0A6YYL3;A0A0G2JMU2;A0JP26-2;H3BUK9;A0JP26-3;A0JP26	1;1;1;1;1;1;1;1;1;1	1;1;1;1;1;1;1;1;1;1	1;1;1;1;1;1;1;1;1;1	POTE ankyrin domain family member B3;POTE ankyrin domain family member B2	POTEB;POTEB3;POTEB2	POTE ankyrin domain family member B;POTE ankyrin domain family member B3;POTE ankyrin domain family member B3;POTE ankyrin domain family member B3;POTE ankyrin domain family member B;POTE ankyrin domain family member B3;Isoform 2 of POTE ankyrin domain fam	10	1	1	1	0	0	1	0	0	0	0	0	1	0	0	0	0	0	1	0	0	0	0	0	1	0	0	0	0	0	1	0	0	0	0	0	1	0	0	0	5.3	5.3
A0A0A6YYL4;P57737-3;P57737-2;P57737-4;P57737;E7EP81;I3L167;I3L351;I3L1U7;I3L3T0;I3L442;Q9Y3D7	A0A0A6YYL4;P57737-3;P57737-2;P57737-4;P57737	11;11;9;9;9;4;4;3;2;2;2;2	11;11;9;9;9;4;4;3;2;2;2;2	8;8;8;8;8;3;3;3;0;0;2;0	Coronin;Coronin-7	CORO7-PAM16;CORO7	Coronin;Isoform 3 of Coronin-7;Isoform 2 of Coronin-7;Isoform 4 of Coronin-7;Coronin-7	12	11	11	8	0	0	0	1	0	0	5	5	3	5	3	3	0	0	0	1	0	0	5	5	3	5	3	3	0	0	0	1	0	0	4	3	2	5	2	2	17.2	17.2
A0A0B4J1R7;Q96B45	A0A0B4J1R7;Q96B45	3;3	3;3	3;3	UPF0693 protein C10orf32	C10orf32-ASMT;C10orf32	BORCS7-ASMT readthrough (NMD candidate);BLOC-1-related complex subunit 7	2	3	3	3	0	0	0	0	0	0	2	3	0	2	2	0	0	0	0	0	0	0	2	3	0	2	2	0	0	0	0	0	0	0	2	3	0	2	2	0	33	33
B1ALG6;A0A0B4J1V9;Q9NRZ9-9;Q9NRZ9-8;Q9NRZ9-7;Q9NRZ9-6;Q9NRZ9-5;Q9NRZ9-4;Q9NRZ9-3;Q9NRZ9-2;Q9NRZ9	B1ALG6;A0A0B4J1V9;Q9NRZ9-9;Q9NRZ9-8;Q9NRZ9-7;Q9NRZ9-6;Q9NRZ9-5;Q9NRZ9-4;Q9NRZ9-3;Q9NRZ9-2;Q9NRZ9	1;1;1;1;1;1;1;1;1;1;1	1;1;1;1;1;1;1;1;1;1;1	1;1;1;1;1;1;1;1;1;1;1	Lymphoid-specific helicase	HELLS	Lymphoid-specific helicase (Fragment);Helicase, lymphoid-specific, isoform CRA_b;Isoform 9 of Lymphoid-specific helicase;Isoform 8 of Lymphoid-specific helicase;Isoform 7 of Lymphoid-specific helicase;Isoform 6 of Lymphoid-specific helicase;Isoform 5 of Ly	11	1	1	1	0	0	0	0	0	0	1	1	0	1	1	0	0	0	0	0	0	0	1	1	0	1	1	0	0	0	0	0	0	0	1	1	0	1	1	0	8.3	8.3
A0A0B4J1W3;Q9BXJ9;Q9BXJ9-4;Q6N069-5;Q6N069-4;Q6N069-3;Q6N069-2;Q6N069	A0A0B4J1W3;Q9BXJ9;Q9BXJ9-4	10;10;7;2;2;2;2;2	10;10;7;2;2;2;2;2	10;10;7;2;2;2;2;2	N-alpha-acetyltransferase 15, NatA auxiliary subunit	NAA15	N-alpha-acetyltransferase 15, NatA auxiliary subunit;N-alpha-acetyltransferase 15, NatA auxiliary subunit;Isoform 2 of N-alpha-acetyltransferase 15, NatA auxiliary subunit	8	10	10	10	0	0	0	0	0	0	3	5	4	3	5	6	0	0	0	0	0	0	3	5	4	3	5	6	0	0	0	0	0	0	3	5	4	3	5	6	12.4	12.4
A0A1B0GXK8;A0A0B4J1X4;Q5H9E0;Q5H9E1;Q7L311	A0A1B0GXK8;A0A0B4J1X4;Q5H9E0;Q5H9E1;Q7L311	1;1;1;1;1	1;1;1;1;1	1;1;1;1;1	Armadillo repeat-containing X-linked protein 2	ARMCX2	Armadillo repeat-containing X-linked protein 2 (Fragment);Armadillo repeat-containing X-linked protein 2 (Fragment);Armadillo repeat containing, X-linked 2 (Fragment);Armadillo repeat containing, X-linked 2 (Fragment);Armadillo repeat-containing X-linked p	5	1	1	1	0	0	0	0	0	0	1	0	0	0	0	1	0	0	0	0	0	0	1	0	0	0	0	1	0	0	0	0	0	0	1	0	0	0	0	1	19.6	19.6
A0A0B4J1Z1;C9JAB2;Q16629-3;Q16629-2;Q16629-4;Q16629;F8WEA1	A0A0B4J1Z1;C9JAB2;Q16629-3;Q16629-2;Q16629-4;Q16629	9;9;9;9;9;9;1	9;9;9;9;9;9;1	8;8;8;8;8;8;1	Serine/arginine-rich splicing factor 7	SRSF7	Serine/arginine-rich-splicing factor 7;Serine/arginine-rich-splicing factor 7;Isoform 3 of Serine/arginine-rich splicing factor 7;Isoform 2 of Serine/arginine-rich splicing factor 7;Isoform 4 of Serine/arginine-rich splicing factor 7;Serine/arginine-rich s	7	9	9	8	1	1	1	0	1	0	8	9	5	8	8	5	1	1	1	0	1	0	8	9	5	8	8	5	1	1	0	0	1	0	8	8	4	8	8	4	62	62
F5H895;A0A0B4J239;F5GXX5;P61803	F5H895;A0A0B4J239;F5GXX5;P61803	4;4;4;4	4;4;4;4	4;4;4;4	Dolichyl-diphosphooligosaccharide--protein glycosyltransferase subunit DAD1	DAD1	Dolichyl-diphosphooligosaccharide--protein glycosyltransferase subunit DAD1;Dolichyl-diphosphooligosaccharide--protein glycosyltransferase subunit DAD1;Dolichyl-diphosphooligosaccharide--protein glycosyltransferase subunit DAD1;Dolichyl-diphosphooligosacch	4	4	4	4	0	0	0	0	0	0	2	1	2	2	2	1	0	0	0	0	0	0	2	1	2	2	2	1	0	0	0	0	0	0	2	1	2	2	2	1	36.9	36.9
F8VV32;A0A0B4J259;P61626	F8VV32;A0A0B4J259;P61626	2;2;2	2;2;2	2;2;2	Lysozyme;Lysozyme C	LYZ	Lysozyme;Lysozyme;Lysozyme C	3	2	2	2	0	2	0	1	1	0	0	0	0	0	0	0	0	2	0	1	1	0	0	0	0	0	0	0	0	2	0	1	1	0	0	0	0	0	0	0	20.2	20.2
A0A0B4J2A0;Q9UHJ6	A0A0B4J2A0;Q9UHJ6	6;6	6;6	6;6	Sedoheptulokinase	TRPV1;SHPK	FGGY_N domain-containing protein;Sedoheptulokinase	2	6	6	6	0	0	0	0	0	0	2	3	2	5	3	2	0	0	0	0	0	0	2	3	2	5	3	2	0	0	0	0	0	0	2	3	2	5	3	2	20.7	20.7
A0A0B4J2A4;P42765;K7EME0;K7EJB1;K7EJ68;K7ER88	A0A0B4J2A4;P42765;K7EME0	13;13;10;4;4;2	13;13;10;4;4;2	13;13;10;4;4;2	3-ketoacyl-CoA thiolase, mitochondrial	ACAA2	3-ketoacyl-CoA thiolase, mitochondrial;3-ketoacyl-CoA thiolase, mitochondrial;3-ketoacyl-CoA thiolase, mitochondrial	6	13	13	13	1	1	1	0	1	0	6	5	4	6	5	8	1	1	1	0	1	0	6	5	4	6	5	8	1	1	1	0	1	0	6	5	4	6	5	8	42.6	42.6
A0A0B4J2B0;A0A0B4J2A9;Q96BF3-2;Q96BF3	A0A0B4J2B0;A0A0B4J2A9;Q96BF3-2;Q96BF3	1;1;1;1	1;1;1;1	1;1;1;1	Transmembrane and immunoglobulin domain-containing protein 2	TMIGD2	Transmembrane and immunoglobulin domain-containing protein 2;Transmembrane and immunoglobulin domain-containing protein 2;Isoform 2 of Transmembrane and immunoglobulin domain-containing protein 2;Transmembrane and immunoglobulin domain-containing protein 2	4	1	1	1	0	0	0	0	0	0	0	1	0	1	1	0	0	0	0	0	0	0	0	1	0	1	1	0	0	0	0	0	0	0	0	1	0	1	1	0	13.6	13.6
S4R460;A0A0B4J2B5;A0A4W8ZXM2	S4R460;A0A0B4J2B5;A0A4W8ZXM2	1;1;1	1;1;1	1;1;1		IGHV3OR16-9	Immunoglobulin heavy variable 3/OR16-9 (non-functional);Immunoglobulin heavy variable 3/OR16-9 (non-functional) (Fragment);Immunoglobulin heavy variable 3-72	3	1	1	1	1	1	0	1	1	0	0	0	0	0	0	0	1	1	0	1	1	0	0	0	0	0	0	0	1	1	0	1	1	0	0	0	0	0	0	0	19.8	19.8
A0A0B4J2C2;Q9Y2H0-3;Q9Y2H0-1;Q9Y2H0;F8WF49;A0A087WWE6;A0A087X246	A0A0B4J2C2;Q9Y2H0-3;Q9Y2H0-1;Q9Y2H0;F8WF49	4;4;4;4;3;1;1	4;4;4;4;3;1;1	4;4;4;4;3;1;1	Disks large-associated protein 4	DLGAP4	Discs, large (Drosophila) homolog-associated protein 4, isoform CRA_b;Isoform 3 of Disks large-associated protein 4;Isoform 2 of Disks large-associated protein 4;Disks large-associated protein 4;Disks large-associated protein 4	7	4	4	4	1	1	0	0	1	0	2	1	1	1	2	2	1	1	0	0	1	0	2	1	1	1	2	2	1	1	0	0	1	0	2	1	1	1	2	2	23.5	23.5
Q5W0H4;A0A0B4J2C3;P13693;J3KPG2;E9PJF7;P13693-2;H0YCX0;Q56UQ5	Q5W0H4;A0A0B4J2C3;P13693;J3KPG2	9;9;9;5;4;3;2;1	9;9;9;5;4;3;2;1	9;9;9;5;4;3;2;1	Translationally-controlled tumor protein	TPT1	Translationally-controlled tumor protein;Translationally-controlled tumor protein;Translationally-controlled tumor protein;Translationally-controlled tumor protein	8	9	9	9	1	4	1	0	2	0	6	5	5	6	6	5	1	4	1	0	2	0	6	5	5	6	6	5	1	4	1	0	2	0	6	5	5	6	6	5	43.1	43.1
P0DPI2;A0A0B4J2D5;A0A096LPI6;P0DPI2-2;A0A0B4J2D5-2;A0A096LNH5;H7C2G3;H7C1F6	P0DPI2;A0A0B4J2D5;A0A096LPI6;P0DPI2-2;A0A0B4J2D5-2;A0A096LNH5;H7C2G3	11;11;10;9;9;7;6;5	11;11;10;9;9;7;6;5	2;2;2;2;2;2;1;1		C21orf33	Glutamine amidotransferase-like class 1 domain-containing protein 3A, mitochondrial;Glutamine amidotransferase-like class 1 domain-containing protein 3B, mitochondrial;Utp12 domain-containing protein (Fragment);Isoform 2 of Glutamine amidotransferase-like	8	11	11	2	0	0	0	1	0	0	6	7	2	6	8	4	0	0	0	1	0	0	6	7	2	6	8	4	0	0	0	1	0	0	1	0	0	1	1	0	57.5	57.5
A0A0C4DFL7;Q16850-2;Q16850	A0A0C4DFL7;Q16850-2;Q16850	4;4;4	4;4;4	2;2;2	Lanosterol 14-alpha demethylase	CYP51A1	Lanosterol 14-alpha demethylase;Isoform 2 of Lanosterol 14-alpha demethylase;Lanosterol 14-alpha demethylase	3	4	4	2	0	0	0	0	0	0	3	3	1	1	2	2	0	0	0	0	0	0	3	3	1	1	2	2	0	0	0	0	0	0	1	2	0	1	1	1	7.1	7.1
A0A0C4DFM1;Q92544	A0A0C4DFM1;Q92544	2;2	2;2	2;2	Transmembrane 9 superfamily member 4	TM9SF4	Transmembrane 9 superfamily member;Transmembrane 9 superfamily member 4	2	2	2	2	0	0	0	0	0	0	0	1	1	1	0	1	0	0	0	0	0	0	0	1	1	1	0	1	0	0	0	0	0	0	0	1	1	1	0	1	4.5	4.5
A0A0C4DFM2;Q6ZN55;Q6ZN55-2	A0A0C4DFM2;Q6ZN55;Q6ZN55-2	2;2;2	2;2;2	2;2;2	Zinc finger protein 574	ZNF574	HCG1643764, isoform CRA_b;Zinc finger protein 574;Isoform 2 of Zinc finger protein 574	3	2	2	2	0	0	0	0	0	0	1	1	0	2	0	0	0	0	0	0	0	0	1	1	0	2	0	0	0	0	0	0	0	0	1	1	0	2	0	0	2.3	2.3
E9PKX1;E9PKY2;A0A0C4DFM7;Q5TAX3-2;Q5TAX3	E9PKX1;E9PKY2;A0A0C4DFM7;Q5TAX3-2;Q5TAX3	1;1;1;1;1	1;1;1;1;1	1;1;1;1;1	Terminal uridylyltransferase 4	ZCCHC11	Terminal uridylyltransferase 4 (Fragment);Terminal uridylyltransferase 4 (Fragment);Terminal uridylyltransferase 4;Isoform 2 of Terminal uridylyltransferase 4;Terminal uridylyltransferase 4	5	1	1	1	0	0	0	0	0	0	1	1	0	1	1	0	0	0	0	0	0	0	1	1	0	1	1	0	0	0	0	0	0	0	1	1	0	1	1	0	1.2	1.2
A0A0C4DFP4;Q96IV0-3;Q96IV0-2;Q96IV0;Q96IV0-5;H0Y2P2	A0A0C4DFP4;Q96IV0-3;Q96IV0-2;Q96IV0;Q96IV0-5;H0Y2P2	4;4;4;4;3;2	4;4;4;4;3;2	4;4;4;4;3;2	Peptide-N(4)-(N-acetyl-beta-glucosaminyl)asparagine amidase	NGLY1	Peptide-N(4)-(N-acetyl-beta-glucosaminyl)asparagine amidase (Fragment);Isoform 3 of Peptide-N(4)-(N-acetyl-beta-glucosaminyl)asparagine amidase;Isoform 2 of Peptide-N(4)-(N-acetyl-beta-glucosaminyl)asparagine amidase;Peptide-N(4)-(N-acetyl-beta-glucosaminy	6	4	4	4	0	0	0	0	0	0	1	2	1	3	2	0	0	0	0	0	0	0	1	2	1	3	2	0	0	0	0	0	0	0	1	2	1	3	2	0	7.9	7.9
D6RB56;A0A0C4DFS6;Q9C004-2;Q9C004	D6RB56;A0A0C4DFS6;Q9C004-2;Q9C004	1;1;1;1	1;1;1;1	1;1;1;1	Protein sprouty homolog 4	SPRY4	Protein sprouty homolog 4 (Fragment);Protein sprouty homolog 4;Isoform C of Protein sprouty homolog 4;Protein sprouty homolog 4	4	1	1	1	0	0	0	0	0	0	0	1	0	1	1	0	0	0	0	0	0	0	0	1	0	1	1	0	0	0	0	0	0	0	0	1	0	1	1	0	28	28
Q12959-2;A0A590UKA8;A0A590UJD9;A0A590UJ18;A0A0C4DFT3;C9JUA9;A0A590UJ08;A0A590UJR5;A0A590UJ68;A0A590UJC5;Q12959-7;Q12959;Q12959-4;Q12959-5;Q12959-6;Q12959-3;A0A590UJS9;A0A590UJ81;Q12959-9;Q12959-8;A0A590UJR4;A0A590UK48;A0A590UJX2;H7C325;C9JCP6;A0A590UJ64;B4E2H8;A0A590UJ95;C9JN61;F8W750;A8MUT6;E7EQD7	Q12959-2;A0A590UKA8;A0A590UJD9;A0A590UJ18;A0A0C4DFT3;C9JUA9;A0A590UJ08;A0A590UJR5;A0A590UJ68;A0A590UJC5;Q12959-7;Q12959;Q12959-4;Q12959-5;Q12959-6;Q12959-3;A0A590UJS9;A0A590UJ81;Q12959-9;Q12959-8;A0A590UJR4;A0A590UK48;A0A590UJX2	4;4;4;4;4;4;4;4;4;4;4;4;4;4;4;4;4;3;3;3;3;3;3;1;1;1;1;1;1;1;1;1	4;4;4;4;4;4;4;4;4;4;4;4;4;4;4;4;4;3;3;3;3;3;3;1;1;1;1;1;1;1;1;1	1;1;1;1;1;1;1;1;1;1;1;1;1;1;1;1;1;0;0;0;0;0;0;0;1;1;1;1;1;0;1;1	Disks large homolog 1	DLG1	Isoform 2 of Disks large homolog 1;Disks large homolog 1;Disks large homolog 1;Disks large homolog 1;Disks large homolog 1;Disks large homolog 1;Disks large homolog 1;Disks large homolog 1;Disks large homolog 1;Disks large homolog 1;Isoform 7 of Disks larg	32	4	4	1	0	0	0	0	0	0	2	0	0	3	1	0	0	0	0	0	0	0	2	0	0	3	1	0	0	0	0	0	0	0	1	0	0	0	0	0	11.8	11.8
H0Y3X6;A0A0C4DFX9;Q9H3P2;C9JEM7;H7C2C7;C9JHL4;H7C0W2;Q9H3P2-7	H0Y3X6;A0A0C4DFX9;Q9H3P2;C9JEM7;H7C2C7;C9JHL4	3;3;3;2;2;2;1;1	3;3;3;2;2;2;1;1	3;3;3;2;2;2;1;1	Negative elongation factor A	NELFA	Negative elongation factor A (Fragment);Negative elongation factor A;Negative elongation factor A;Negative elongation factor A (Fragment);Negative elongation factor A (Fragment);Negative elongation factor A (Fragment)	8	3	3	3	0	0	0	0	0	0	2	1	0	3	1	0	0	0	0	0	0	0	2	1	0	3	1	0	0	0	0	0	0	0	2	1	0	3	1	0	8.6	8.6
A0A0C4DFZ1;A8MZ54;Q16623-3;Q16623-2;Q16623	A0A0C4DFZ1;A8MZ54;Q16623-3;Q16623-2;Q16623	2;2;2;2;2	2;2;2;2;2	2;2;2;2;2	Syntaxin-1A	STX1A	Syntaxin-1A;Syntaxin-1A;Isoform 3 of Syntaxin-1A;Isoform 2 of Syntaxin-1A;Syntaxin-1A	5	2	2	2	0	0	0	0	0	0	0	0	2	0	1	2	0	0	0	0	0	0	0	0	2	0	1	2	0	0	0	0	0	0	0	0	2	0	1	2	10.4	10.4
A0A0C4DFZ2;P15289-2;P15289	A0A0C4DFZ2;P15289-2;P15289	3;3;3	3;3;3	3;3;3	Arylsulfatase A;Arylsulfatase A component B;Arylsulfatase A component C	ARSA	Arylsulfatase A;Isoform 2 of Arylsulfatase A;Arylsulfatase A	3	3	3	3	0	0	0	0	0	0	2	3	0	1	2	2	0	0	0	0	0	0	2	3	0	1	2	2	0	0	0	0	0	0	2	3	0	1	2	2	8.6	8.6
A0A0C4DFZ9;Q58A45-2;Q58A45-4;Q58A45-3;Q58A45	A0A0C4DFZ9;Q58A45-2;Q58A45-4;Q58A45-3;Q58A45	1;1;1;1;1	1;1;1;1;1	1;1;1;1;1	PAB-dependent poly(A)-specific ribonuclease subunit PAN3	PAN3	PAN2-PAN3 deadenylation complex subunit PAN3;Isoform 2 of PAN2-PAN3 deadenylation complex subunit PAN3;Isoform 4 of PAN2-PAN3 deadenylation complex subunit PAN3;Isoform 3 of PAN2-PAN3 deadenylation complex subunit PAN3;PAN2-PAN3 deadenylation complex subun	5	1	1	1	0	0	0	0	0	0	0	0	0	1	0	0	0	0	0	0	0	0	0	0	0	1	0	0	0	0	0	0	0	0	0	0	0	1	0	0	2.8	2.8
A0A0C4DG07;O60934	A0A0C4DG07;O60934	1;1	1;1	1;1	Nibrin	NBN	Nibrin;Nibrin	2	1	1	1	0	0	0	0	0	0	1	0	0	0	0	0	0	0	0	0	0	0	1	0	0	0	0	0	0	0	0	0	0	0	1	0	0	0	0	0	3	3
C9J9K3;A0A0C4DG17;P08865;F8WD59	C9J9K3;A0A0C4DG17;P08865;F8WD59	17;17;17;9	17;17;17;9	17;17;17;9	40S ribosomal protein SA	RPSA	40S ribosomal protein SA (Fragment);40S ribosomal protein SA;40S ribosomal protein SA;40S ribosomal protein SA (Fragment)	4	17	17	17	2	2	0	0	0	0	8	11	10	8	8	14	2	2	0	0	0	0	8	11	10	8	8	14	2	2	0	0	0	0	8	11	10	8	8	14	67.7	67.7
Q9NYB9;Q9NYB9-4;Q9NYB9-2;A0A0C4DG21;E7EP65;E7EW77;F8WAL6;E9PEZ7;Q9NYB9-3;B7Z836;F8WBL5;F8WEB9;E7EUA1;F8WAU3;F8WAZ8;F8WCD7;H7C3Q7;H0Y6B5	Q9NYB9;Q9NYB9-4;Q9NYB9-2;A0A0C4DG21;E7EP65;E7EW77;F8WAL6;E9PEZ7;Q9NYB9-3;B7Z836	15;15;15;15;15;15;15;14;9;9;5;5;4;4;4;4;4;3	15;15;15;15;15;15;15;14;9;9;5;5;4;4;4;4;4;3	11;11;11;11;11;11;11;10;6;6;5;5;4;4;4;4;4;2	Abl interactor 2	ABI2	Abl interactor 2;Isoform 4 of Abl interactor 2;Isoform 2 of Abl interactor 2;Abl interactor 2;Abl interactor 2 (Fragment);Abl interactor 2;Abl interactor 2;Abl interactor 2;Isoform 3 of Abl interactor 2;Abl interactor 2	18	15	15	11	0	0	0	1	1	0	10	11	2	12	13	3	0	0	0	1	1	0	10	11	2	12	13	3	0	0	0	1	0	0	9	9	1	9	11	2	29.6	29.6
A0A0C4DG23;A0A3B3ITR4;O00522-3;O00522;C9JI47;C9JXI9;C9JSG7;C9JJM9;C9JD81;C9J3W7;C9JBN7;C9JEW7;C9J718;C9JF32	A0A0C4DG23;A0A3B3ITR4;O00522-3;O00522;C9JI47;C9JXI9;C9JSG7;C9JJM9;C9JD81;C9J3W7;C9JBN7;C9JEW7;C9J718;C9JF32	2;2;2;2;1;1;1;1;1;1;1;1;1;1	2;2;2;2;1;1;1;1;1;1;1;1;1;1	2;2;2;2;1;1;1;1;1;1;1;1;1;1	Krev interaction trapped protein 1	KRIT1	Krev interaction trapped protein 1 (Fragment);Uncharacterized protein (Fragment);Isoform 3 of Krev interaction trapped protein 1;Krev interaction trapped protein 1;Krev interaction trapped protein 1 (Fragment);Krev interaction trapped protein 1 (Fragment);	14	2	2	2	0	0	0	0	0	0	0	0	0	1	1	0	0	0	0	0	0	0	0	0	0	1	1	0	0	0	0	0	0	0	0	0	0	1	1	0	19.8	19.8
A0A0C4DG33;O43933;O43933-2	A0A0C4DG33;O43933;O43933-2	2;2;1	2;2;1	2;2;1	Peroxisome biogenesis factor 1	PEX1	Peroxisome biogenesis factor 1;Peroxisome biogenesis factor 1;Isoform 2 of Peroxisome biogenesis factor 1	3	2	2	2	0	0	0	0	0	0	0	1	0	0	1	1	0	0	0	0	0	0	0	1	0	0	1	1	0	0	0	0	0	0	0	1	0	0	1	1	2.2	2.2
A0A0C4DG38;Q9NXR8-2;Q9NXR8-3;Q9NXR8;E7ET07	A0A0C4DG38;Q9NXR8-2;Q9NXR8-3;Q9NXR8;E7ET07	2;2;2;2;1	2;2;2;2;1	2;2;2;2;1	Inhibitor of growth protein 3;Inhibitor of growth protein	ING3	Inhibitor of growth protein 3;Isoform 2 of Inhibitor of growth protein 3;Isoform 3 of Inhibitor of growth protein 3;Inhibitor of growth protein 3;Inhibitor of growth protein	5	2	2	2	0	1	0	0	0	0	0	1	0	1	1	0	0	1	0	0	0	0	0	1	0	1	1	0	0	1	0	0	0	0	0	1	0	1	1	0	39.4	39.4
E7ENN3;A0A0C4DG40;Q8NF91-4;Q8NF91;Q8NF91-8;Q8NF91-2;F5H422;A0A5F9ZHR3;F5GXQ8;A0A5F9ZI52;Q8NF91-5;Q8NF91-6;Q8NF91-10;Q8NF91-7	E7ENN3;A0A0C4DG40;Q8NF91-4;Q8NF91;Q8NF91-8;Q8NF91-2	3;3;3;3;2;2;1;1;1;1;1;1;1;1	3;3;3;3;2;2;1;1;1;1;1;1;1;1	3;3;3;3;2;2;1;1;1;1;1;1;1;1	Nesprin-1	SYNE1	Nesprin-1;Nesprin-1;Isoform 4 of Nesprin-1;Nesprin-1;Isoform 8 of Nesprin-1;Isoform 2 of Nesprin-1	14	3	3	3	0	0	0	0	0	0	2	1	0	2	0	1	0	0	0	0	0	0	2	1	0	2	0	1	0	0	0	0	0	0	2	1	0	2	0	1	0.6	0.6
A0A0C4DG44;O43464-4;O43464-3;O43464	A0A0C4DG44;O43464-4;O43464-3;O43464	2;2;2;2	2;2;2;2	2;2;2;2	Serine protease HTRA2, mitochondrial	HTRA2	Serine protease HTRA2, mitochondrial (Fragment);Isoform 4 of Serine protease HTRA2, mitochondrial;Isoform 3 of Serine protease HTRA2, mitochondrial;Serine protease HTRA2, mitochondrial	4	2	2	2	0	0	0	0	0	0	2	2	0	2	1	0	0	0	0	0	0	0	2	2	0	2	1	0	0	0	0	0	0	0	2	2	0	2	1	0	10.6	10.6
A0A0C4DG51;Q9NP80-3;Q9NP80;Q9NP80-2	A0A0C4DG51;Q9NP80-3;Q9NP80;Q9NP80-2	2;2;2;1	2;2;2;1	2;2;2;1	Calcium-independent phospholipase A2-gamma	PNPLA8	Calcium-independent phospholipase A2-gamma (Fragment);Isoform 3 of Calcium-independent phospholipase A2-gamma;Calcium-independent phospholipase A2-gamma;Isoform 2 of Calcium-independent phospholipase A2-gamma	4	2	2	2	0	0	0	0	0	0	1	1	1	1	1	1	0	0	0	0	0	0	1	1	1	1	1	1	0	0	0	0	0	0	1	1	1	1	1	1	3.6	3.6
Q5JZ07;Q5JZ08;E7ES21;A0A0C4DG76;Q9BQS7-2;Q9BQS7;Q9BQS7-3	Q5JZ07;Q5JZ08;E7ES21;A0A0C4DG76;Q9BQS7-2;Q9BQS7;Q9BQS7-3	1;1;1;1;1;1;1	1;1;1;1;1;1;1	1;1;1;1;1;1;1	Hephaestin	HEPH	Hephaestin (Fragment);Hephaestin (Fragment);Hephaestin;Hephaestin;Isoform 2 of Hephaestin;Hephaestin;Isoform 3 of Hephaestin	7	1	1	1	0	0	0	0	0	0	0	0	0	0	1	0	0	0	0	0	0	0	0	0	0	0	1	0	0	0	0	0	0	0	0	0	0	0	1	0	9.1	9.1
A0A0C4DG88;P14859-4;P14859-5;P14859-3;P14859;P14859-2;P14859-6;A0A0A0MT46	A0A0C4DG88;P14859-4;P14859-5;P14859-3;P14859;P14859-2;P14859-6;A0A0A0MT46	3;3;3;3;3;3;3;2	3;3;3;3;3;3;3;2	1;1;1;1;1;1;1;0	POU domain protein;POU domain, class 2, transcription factor 1	POU2F1	POU domain protein (Fragment);Isoform 4 of POU domain, class 2, transcription factor 1;Isoform 5 of POU domain, class 2, transcription factor 1;Isoform 3 of POU domain, class 2, transcription factor 1;POU domain, class 2, transcription factor 1;Isoform 2 o	8	3	3	1	0	0	0	0	0	0	1	0	2	1	0	1	0	0	0	0	0	0	1	0	2	1	0	1	0	0	0	0	0	0	1	0	0	1	0	0	7.1	7.1
Q7L014;A0A0C4DG89;D6RJA6	Q7L014;A0A0C4DG89;D6RJA6	6;6;3	6;6;3	6;6;3	Probable ATP-dependent RNA helicase DDX46	DDX46	Probable ATP-dependent RNA helicase DDX46;Probable ATP-dependent RNA helicase DDX46;DEAD (Asp-Glu-Ala-Asp) box polypeptide 46, isoform CRA_b	3	6	6	6	0	0	0	0	0	0	1	2	2	2	1	4	0	0	0	0	0	0	1	2	2	2	1	4	0	0	0	0	0	0	1	2	2	2	1	4	6.1	6.1
A0A2R8Y547;A0A2R8Y7V2;C9JQB1;C9J9V6;A0A0C4DG91;O75414-2;O75414	A0A2R8Y547;A0A2R8Y7V2;C9JQB1;C9J9V6;A0A0C4DG91;O75414-2;O75414	2;2;2;2;2;2;2	2;2;2;2;2;2;2	2;2;2;2;2;2;2	Nucleoside diphosphate kinase;Nucleoside diphosphate kinase 6	NME6	Nucleoside diphosphate kinase;Nucleoside diphosphate kinase;Nucleoside diphosphate kinase;Nucleoside diphosphate kinase (Fragment);Nucleoside diphosphate kinase;Isoform 2 of Nucleoside diphosphate kinase 6;Nucleoside diphosphate kinase 6	7	2	2	2	0	0	0	0	0	0	0	1	0	1	1	0	0	0	0	0	0	0	0	1	0	1	1	0	0	0	0	0	0	0	0	1	0	1	1	0	26.1	26.1
A0A0C4DGA2;O75521-2;O75521;F1LLU7;F8WAW4;C9JB63;F8W6J1	A0A0C4DGA2;O75521-2;O75521	8;8;8;3;2;2;1	8;8;8;3;2;2;1	8;8;8;3;2;2;1	Enoyl-CoA delta isomerase 2, mitochondrial	ECI2	Enoyl-CoA delta isomerase 2, mitochondrial;Isoform 2 of Enoyl-CoA delta isomerase 2, mitochondrial;Enoyl-CoA delta isomerase 2, mitochondrial	7	8	8	8	0	0	0	0	0	0	4	4	2	4	4	3	0	0	0	0	0	0	4	4	2	4	4	3	0	0	0	0	0	0	4	4	2	4	4	3	23.9	23.9
A0A0C4DGA6;Q14527-2;Q14527	A0A0C4DGA6;Q14527-2;Q14527	2;2;2	2;2;2	2;2;2	Helicase-like transcription factor	HLTF	Helicase-like transcription factor;Isoform 2 of Helicase-like transcription factor;Helicase-like transcription factor	3	2	2	2	0	0	0	0	0	0	1	0	0	1	0	0	0	0	0	0	0	0	1	0	0	1	0	0	0	0	0	0	0	0	1	0	0	1	0	0	3.2	3.2
A0A0C4DGB0;Q9UIL1-3;Q9UIL1-2;Q9UIL1	A0A0C4DGB0;Q9UIL1-3;Q9UIL1-2;Q9UIL1	2;2;2;2	2;2;2;2	2;2;2;2	Short coiled-coil protein	SCOC	Short coiled-coil protein;Isoform 3 of Short coiled-coil protein;Isoform 2 of Short coiled-coil protein;Short coiled-coil protein	4	2	2	2	0	0	0	0	0	0	1	2	0	0	1	0	0	0	0	0	0	0	1	2	0	0	1	0	0	0	0	0	0	0	1	2	0	0	1	0	34.1	34.1
P20810-6;P20810-2;E7ES10;E9PCH5;B7Z574;A0A0C4DGB5;P20810-8;P20810-4;P20810;P20810-9;P20810-5;P20810-10;P20810-7;P20810-3;F8W7E0;E7EVY3;E9PDE4;H0Y7F0;E7EQ12;H0Y9H6;D6RAA8;E7EQA0;H0Y944;E9PSG1;H0YD33;D6RC54;H0YA91;E7EQK6;A0A0C4DGD1;A0A0A0MR45	P20810-6;P20810-2;E7ES10;E9PCH5;B7Z574;A0A0C4DGB5;P20810-8;P20810-4;P20810;P20810-9;P20810-5;P20810-10;P20810-7;P20810-3;F8W7E0;E7EVY3;E9PDE4;H0Y7F0;E7EQ12;H0Y9H6	6;6;6;6;6;6;6;6;6;6;6;6;6;5;5;5;4;4;3;3;2;2;2;2;1;1;1;1;1;1	6;6;6;6;6;6;6;6;6;6;6;6;6;5;5;5;4;4;3;3;2;2;2;2;1;1;1;1;1;1	6;6;6;6;6;6;6;6;6;6;6;6;6;5;5;5;4;4;3;3;2;2;2;2;1;1;1;1;1;1	Calpastatin	CAST	Isoform 6 of Calpastatin;Isoform 2 of Calpastatin;Calpastatin (Fragment);Calpastatin;Calpastatin;Calpastatin;Isoform 8 of Calpastatin;Isoform 4 of Calpastatin;Calpastatin;Isoform 9 of Calpastatin;Isoform 5 of Calpastatin;Isoform 10 of Calpastatin;Isoform 7	30	6	6	6	0	0	0	0	0	0	4	2	0	1	4	0	0	0	0	0	0	0	4	2	0	1	4	0	0	0	0	0	0	0	4	2	0	1	4	0	16.2	16.2
A0A0C4DGB8;Q9ULD9-2;Q9ULD9;B3KPE6	A0A0C4DGB8;Q9ULD9-2;Q9ULD9;B3KPE6	2;2;2;1	2;2;2;1	2;2;2;1	Zinc finger protein 608	ZNF608	Zinc finger protein 608 (Fragment);Isoform 2 of Zinc finger protein 608;Zinc finger protein 608;Zinc finger protein 608 (Fragment)	4	2	2	2	0	0	0	0	0	0	0	2	0	1	2	0	0	0	0	0	0	0	0	2	0	1	2	0	0	0	0	0	0	0	0	2	0	1	2	0	3.5	3.5
A0A0C4DGB9	A0A0C4DGB9	1	1	1		PPA2	Inorganic pyrophosphatase 2, mitochondrial	1	1	1	1	0	0	0	0	0	0	1	0	0	1	1	0	0	0	0	0	0	0	1	0	0	1	1	0	0	0	0	0	0	0	1	0	0	1	1	0	27	27
A0A1B0GWF6;A0A0C4DGF8;A0A1B0GU48;A0A1B0GV09;Q9H9B1-3;Q9H9B1	A0A1B0GWF6;A0A0C4DGF8;A0A1B0GU48;A0A1B0GV09;Q9H9B1-3;Q9H9B1	1;1;1;1;1;1	1;1;1;1;1;1	1;1;1;1;1;1	Histone-lysine N-methyltransferase EHMT1	EHMT1	Histone-lysine N-methyltransferase EHMT1 (Fragment);Histone-lysine N-methyltransferase EHMT1 (Fragment);Histone-lysine N-methyltransferase EHMT1 (Fragment);Histone-lysine N-methyltransferase EHMT1;Isoform 3 of Histone-lysine N-methyltransferase EHMT1;Histo	6	1	1	1	0	0	0	0	0	0	1	1	0	0	1	0	0	0	0	0	0	0	1	1	0	0	1	0	0	0	0	0	0	0	1	1	0	0	1	0	4.1	4.1
A0A0C4DGF9;O00443-2;O00443;E9PPP3	A0A0C4DGF9;O00443-2;O00443	3;3;3;1	3;3;3;1	3;3;3;1	Phosphatidylinositol 4-phosphate 3-kinase C2 domain-containing subunit alpha	PIK3C2A	Phosphatidylinositol 4-phosphate 3-kinase C2 domain-containing subunit alpha;Isoform 2 of Phosphatidylinositol 4-phosphate 3-kinase C2 domain-containing subunit alpha;Phosphatidylinositol 4-phosphate 3-kinase C2 domain-containing subunit alpha	4	3	3	3	0	0	0	0	0	0	3	1	0	3	1	0	0	0	0	0	0	0	3	1	0	3	1	0	0	0	0	0	0	0	3	1	0	3	1	0	12.4	12.4
A0A2U3TZM0;Q14839-2;Q14839;A0A0C4DGG9;A0A2R8YFK9;A0A2R8Y5J0;A0A2R8Y521;A0A2R8Y212;A0A2R8YFD8;A0A2R8Y425;F5GWX5;A0A2R8YDJ9;A0A2R8YDW2;A0A2R8YD40;A0A2R8Y445;A0A2R8YER1;A0A2R8Y8C1;A0A2R8Y5Z7;A0A2R8Y7I0;A0A2R8Y685;A0A2R8Y7M9;Q8TDI0;A0A2R8Y8B3;A0A2R8YE38;K7EMY3;A0A2R8Y5M9;F5H6N4	A0A2U3TZM0;Q14839-2;Q14839;A0A0C4DGG9;A0A2R8YFK9;A0A2R8Y5J0;A0A2R8Y521;A0A2R8Y212;A0A2R8YFD8;A0A2R8Y425;F5GWX5;A0A2R8YDJ9;A0A2R8YDW2;A0A2R8YD40;A0A2R8Y445;A0A2R8YER1;A0A2R8Y8C1;A0A2R8Y5Z7;A0A2R8Y7I0;A0A2R8Y685	12;12;12;12;12;12;12;12;12;12;12;11;10;10;7;7;7;6;6;6;5;4;4;2;2;2;1	12;12;12;12;12;12;12;12;12;12;12;11;10;10;7;7;7;6;6;6;5;4;4;2;2;2;1	2;2;2;2;2;2;2;2;2;2;2;1;0;0;2;2;2;2;0;2;0;0;2;0;0;0;1	Chromodomain-helicase-DNA-binding protein 4	CHD4	Chromodomain-helicase-DNA-binding protein 4;Isoform 2 of Chromodomain-helicase-DNA-binding protein 4;Chromodomain-helicase-DNA-binding protein 4;Chromodomain-helicase-DNA-binding protein 4;Chromodomain-helicase-DNA-binding protein 4;Chromodomain-helicase-D	27	12	12	2	0	0	0	0	0	0	5	3	2	6	5	6	0	0	0	0	0	0	5	3	2	6	5	6	0	0	0	0	0	0	1	1	1	1	1	1	10.9	10.9
A0A0C4DGH0;Q5ZPR3-3;Q5ZPR3-4;Q5ZPR3;H0YLT8;H0YN85;H0YK40;H0YK59;H0YL10;Q5ZPR3-2	A0A0C4DGH0;Q5ZPR3-3;Q5ZPR3-4;Q5ZPR3	3;3;3;3;1;1;1;1;1;1	3;3;3;3;1;1;1;1;1;1	3;3;3;3;1;1;1;1;1;1	CD276 antigen	CD276	CD276 antigen;Isoform 3 of CD276 antigen;Isoform 4 of CD276 antigen;CD276 antigen	10	3	3	3	1	0	0	0	0	0	0	1	2	2	1	3	1	0	0	0	0	0	0	1	2	2	1	3	1	0	0	0	0	0	0	1	2	2	1	3	14.9	14.9
M0R0Q4;M0QZV7;M0QYC2;A0A0C4DGH3;Q9Y6R0	M0R0Q4;M0QZV7;M0QYC2;A0A0C4DGH3;Q9Y6R0	1;1;1;1;1	1;1;1;1;1	1;1;1;1;1	Numb-like protein	NUMBL	Numb-like protein (Fragment);Numb-like protein (Fragment);Numb-like protein (Fragment);Numb-like protein;Numb-like protein	5	1	1	1	0	0	0	0	0	0	0	1	0	0	1	0	0	0	0	0	0	0	0	1	0	0	1	0	0	0	0	0	0	0	0	1	0	0	1	0	10	10
A0A0C4DGM5;H3BSS6;Q9H2Y7-2;Q9H2Y7;H3BNX5	A0A0C4DGM5;H3BSS6;Q9H2Y7-2;Q9H2Y7;H3BNX5	2;2;2;2;1	2;2;2;2;1	2;2;2;2;1	Zinc finger protein 106	ZNF106	Zinc finger protein 106;Zinc finger protein 106;Isoform 2 of Zinc finger protein 106;Zinc finger protein 106;Zinc finger protein 106 (Fragment)	5	2	2	2	0	0	0	0	0	0	1	1	1	0	1	0	0	0	0	0	0	0	1	1	1	0	1	0	0	0	0	0	0	0	1	1	1	0	1	0	4	4
A0A0C4DGP3;D3DX46;Q13368	A0A0C4DGP3;D3DX46;Q13368	1;1;1	1;1;1	1;1;1	MAGUK p55 subfamily member 3	MPP3	MAGUK p55 subfamily member 3;MAGUK p55 subfamily member 3;MAGUK p55 subfamily member 3	3	1	1	1	0	0	0	0	0	0	1	0	0	0	1	0	0	0	0	0	0	0	1	0	0	0	1	0	0	0	0	0	0	0	1	0	0	0	1	0	4.8	4.8
K7ELJ7;A0A0C4DGQ5;P04632;K7EM73;K7EIV0;A0A075B7C0;U3KQE2;K7EKD8;K7EMQ1;K7ES78;U3KPR7;Q96L46	K7ELJ7;A0A0C4DGQ5;P04632;K7EM73;K7EIV0;A0A075B7C0;U3KQE2;K7EKD8	6;6;6;4;4;4;3;3;2;1;1;1	6;6;6;4;4;4;3;3;2;1;1;1	6;6;6;4;4;4;3;3;2;1;1;1	Calpain small subunit 1	CAPNS1	Calpain small subunit 1;Calpain small subunit 1;Calpain small subunit 1;Calpain small subunit 1 (Fragment);Calpain small subunit 1 (Fragment);Calpain small subunit 1 (Fragment);Calpain small subunit 1 (Fragment);Calpain small subunit 1	12	6	6	6	0	1	0	2	1	0	1	1	4	1	2	6	0	1	0	2	1	0	1	1	4	1	2	6	0	1	0	2	1	0	1	1	4	1	2	6	34.9	34.9
K7EP82;A0A0C4DGQ6;Q96P16-3;Q96P16	K7EP82;A0A0C4DGQ6;Q96P16-3;Q96P16	1;1;1;1	1;1;1;1	1;1;1;1	Regulation of nuclear pre-mRNA domain-containing protein 1A	RPRD1A	Regulation of nuclear pre-mRNA domain-containing protein 1A (Fragment);Regulation of nuclear pre-mRNA domain-containing protein 1A;Isoform 2 of Regulation of nuclear pre-mRNA domain-containing protein 1A;Regulation of nuclear pre-mRNA domain-containing pro	4	1	1	1	0	0	0	0	0	0	1	1	0	1	1	0	0	0	0	0	0	0	1	1	0	1	1	0	0	0	0	0	0	0	1	1	0	1	1	0	14.6	14.6
K7ERR2;K7EIM1;K7EQR0;K7ERY9;K7EKU5;A0A0C4DGQ7;C9JRL6;K7EIK7;O95834;O95834-2;O95834-3	K7ERR2;K7EIM1;K7EQR0;K7ERY9;K7EKU5;A0A0C4DGQ7;C9JRL6;K7EIK7;O95834;O95834-2;O95834-3	1;1;1;1;1;1;1;1;1;1;1	1;1;1;1;1;1;1;1;1;1;1	1;1;1;1;1;1;1;1;1;1;1	Echinoderm microtubule-associated protein-like 2	EML2	Echinoderm microtubule-associated protein-like 2 (Fragment);Echinoderm microtubule-associated protein-like 2 (Fragment);Echinoderm microtubule-associated protein-like 2 (Fragment);Echinoderm microtubule-associated protein-like 2 (Fragment);Echinoderm micro	11	1	1	1	0	0	0	0	0	0	1	1	0	0	1	0	0	0	0	0	0	0	1	1	0	0	1	0	0	0	0	0	0	0	1	1	0	0	1	0	21.4	21.4
Q6IAN0;A0A0C4DGQ8;J3KRS1	Q6IAN0;A0A0C4DGQ8	3;3;1	3;3;1	3;3;1	Dehydrogenase/reductase SDR family member 7B	DHRS7B	Dehydrogenase/reductase SDR family member 7B;Dehydrogenase/reductase SDR family member 7B	3	3	3	3	0	0	0	0	1	0	0	0	2	0	0	1	0	0	0	0	1	0	0	0	2	0	0	1	0	0	0	0	1	0	0	0	2	0	0	1	12.6	12.6
A0A0C4DGS1;P39656-3;P39656;P39656-2;U3KQ84	A0A0C4DGS1;P39656-3;P39656;P39656-2;U3KQ84	10;10;10;9;5	10;10;10;9;5	10;10;10;9;5	Dolichyl-diphosphooligosaccharide--protein glycosyltransferase 48 kDa subunit	DDOST	Dolichyl-diphosphooligosaccharide--protein glycosyltransferase 48 kDa subunit;Isoform 3 of Dolichyl-diphosphooligosaccharide--protein glycosyltransferase 48 kDa subunit;Dolichyl-diphosphooligosaccharide--protein glycosyltransferase 48 kDa subunit;Isoform 2	5	10	10	10	1	0	2	0	0	0	5	3	7	3	4	9	1	0	2	0	0	0	5	3	7	3	4	9	1	0	2	0	0	0	5	3	7	3	4	9	33.5	33.5
A0A0C4DGS7;H7C153;Q9NXG6-2;Q9NXG6;Q9NXG6-3	A0A0C4DGS7;H7C153;Q9NXG6-2;Q9NXG6;Q9NXG6-3	1;1;1;1;1	1;1;1;1;1	1;1;1;1;1	Transmembrane prolyl 4-hydroxylase	P4HTM	Transmembrane prolyl 4-hydroxylase (Fragment);Transmembrane prolyl 4-hydroxylase (Fragment);Isoform 2 of Transmembrane prolyl 4-hydroxylase;Transmembrane prolyl 4-hydroxylase;Isoform 3 of Transmembrane prolyl 4-hydroxylase	5	1	1	1	0	0	0	0	0	0	0	0	0	1	0	0	0	0	0	0	0	0	0	0	0	1	0	0	0	0	0	0	0	0	0	0	0	1	0	0	10.8	10.8
A0A0C4DGT4;Q643R3	A0A0C4DGT4;Q643R3	1;1	1;1	1;1	Lysophospholipid acyltransferase LPCAT4	LPCAT4	Lysophospholipid acyltransferase LPCAT4;Lysophospholipid acyltransferase LPCAT4	2	1	1	1	0	0	0	0	0	0	0	0	0	0	1	0	0	0	0	0	0	0	0	0	0	0	1	0	0	0	0	0	0	0	0	0	0	0	1	0	2.6	2.6
A0A3B3IRK3;H7C5F7;B4DGY6;A0A0C4DGW0;Q9NV92	A0A3B3IRK3;H7C5F7;B4DGY6;A0A0C4DGW0;Q9NV92	1;1;1;1;1	1;1;1;1;1	1;1;1;1;1	NEDD4 family-interacting protein 2	NDFIP2	NEDD4 family-interacting protein 2;NEDD4 family-interacting protein 2;NEDD4 family-interacting protein 2;NEDD4 family-interacting protein 2;NEDD4 family-interacting protein 2	5	1	1	1	0	0	0	0	0	0	0	0	0	1	0	0	0	0	0	0	0	0	0	0	0	1	0	0	0	0	0	0	0	0	0	0	0	1	0	0	10.9	10.9
A0A590UJ56;A0A590UJ21;A0A0C4DGX4;A0A590UJ50;Q13616;A0A590UJR3;A0A590UJC4;A0A590UK34;A0A590UJA0;A0A590UJ59;A0A590UJ97;A0A590UJM8	A0A590UJ56;A0A590UJ21;A0A0C4DGX4;A0A590UJ50;Q13616;A0A590UJR3;A0A590UJC4;A0A590UK34;A0A590UJA0	6;6;6;6;6;5;4;4;3;1;1;1	6;6;6;6;6;5;4;4;3;1;1;1	6;6;6;6;6;5;4;4;3;1;1;1	Cullin-1	CUL1	Cullin-1;Cullin-1;Cullin-1;Cullin-1;Cullin-1;Cullin-1;Cullin-1;Cullin-1;Cullin-1 (Fragment)	12	6	6	6	0	0	0	0	0	0	3	2	1	2	4	3	0	0	0	0	0	0	3	2	1	2	4	3	0	0	0	0	0	0	3	2	1	2	4	3	9.2	9.2
P21127;P21127-2;A0A0D9SER5;A0A0D9SEN2;A0A0D9SEI3;P21127-8;P21127-3;P21127-5;Q9UQ88-3;Q5QPR3;P21127-12;P21127-4;Q9UQ88-2;Q9UQ88;P21127-6;Q9UQ88-4;P21127-9;P21127-10;Q9UQ88-10;Q9UQ88-5;Q5QPR4;J3KS35;Q9UQ88-9;A0A087WYI9;A0A087X1I0;Q9UQ88-8;E7ESP2;E9PFJ2;Q5QPQ9	P21127;P21127-2;A0A0D9SER5;A0A0D9SEN2;A0A0D9SEI3;P21127-8;P21127-3;P21127-5;Q9UQ88-3;Q5QPR3;P21127-12;P21127-4;Q9UQ88-2;Q9UQ88;P21127-6;Q9UQ88-4;P21127-9;P21127-10;Q9UQ88-10;Q9UQ88-5;Q5QPR4	4;4;4;4;4;4;4;3;3;3;3;3;3;3;3;3;3;3;2;2;2;1;1;1;1;1;1;1;1	4;4;4;4;4;4;4;3;3;3;3;3;3;3;3;3;3;3;2;2;2;1;1;1;1;1;1;1;1	4;4;4;4;4;4;4;3;3;3;3;3;3;3;3;3;3;3;2;2;2;1;1;1;1;1;1;1;1	Cyclin-dependent kinase 11B;Cyclin-dependent kinase 11A	CDK11B;CDK11A	Cyclin-dependent kinase 11B;Isoform SV1 of Cyclin-dependent kinase 11B;Cyclin-dependent kinase 11B;Cyclin-dependent kinase 11B;Cyclin-dependent kinase 11B;Isoform 8 of Cyclin-dependent kinase 11B;Isoform 2 of Cyclin-dependent kinase 11B;Isoform SV4 of Cycl	29	4	4	4	0	0	0	1	1	0	3	2	0	3	2	0	0	0	0	1	1	0	3	2	0	3	2	0	0	0	0	1	1	0	3	2	0	3	2	0	8.6	8.6
A0A0D9SEJ5;F5GY05;Q96EK7-2;Q96EK7	A0A0D9SEJ5;F5GY05;Q96EK7-2;Q96EK7	4;4;4;4	4;4;4;4	4;4;4;4	Constitutive coactivator of peroxisome proliferator-activated receptor gamma	FAM120B	Constitutive coactivator of peroxisome proliferator-activated receptor gamma;Constitutive coactivator of peroxisome proliferator-activated receptor gamma;Isoform 2 of Constitutive coactivator of peroxisome proliferator-activated receptor gamma;Constitutive	4	4	4	4	0	0	0	0	0	0	2	3	0	1	3	0	0	0	0	0	0	0	2	3	0	1	3	0	0	0	0	0	0	0	2	3	0	1	3	0	6.6	6.6
A0A0D9SEM9	A0A0D9SEM9	3	1	1		DDX39A	ATP-dependent RNA helicase DDX39A (Fragment)	1	3	1	1	0	0	0	0	0	0	0	0	3	0	0	3	0	0	0	0	0	0	0	0	1	0	0	1	0	0	0	0	0	0	0	0	1	0	0	1	30.2	10.4
A0A0D9SEN7;Q13950-3	A0A0D9SEN7;Q13950-3	1;1	1;1	1;1		RUNX2	Runt-related transcription factor;Isoform 3 of Runt-related transcription factor 2	2	1	1	1	0	0	0	0	0	0	0	0	1	0	0	1	0	0	0	0	0	0	0	0	1	0	0	1	0	0	0	0	0	0	0	0	1	0	0	1	2.9	2.9
Q04726-2;F5H7D6;Q04726-4;Q04726;Q04726-5;Q04726-6;Q04726-3;Q04726-7;H0YL70;A0A0D9SES8;H0YKN8;H0YNT2;H0YKT5;H0YNI7;H0YLI3;Q04725-2;K7EMK7;Q04725;K7EJR7;H0YLW9;Q04725-3;H0YKH0	Q04726-2;F5H7D6;Q04726-4;Q04726;Q04726-5;Q04726-6;Q04726-3;Q04726-7;H0YL70;A0A0D9SES8;H0YKN8;H0YNT2;H0YKT5;H0YNI7	5;5;5;5;5;5;5;5;5;5;5;5;5;4;2;2;2;2;1;1;1;1	5;5;5;5;5;5;5;5;5;5;5;5;5;4;2;2;2;2;1;1;1;1	3;3;3;3;3;3;3;3;3;3;3;3;3;2;2;0;0;0;0;1;0;1	Transducin-like enhancer protein 3	TLE3	Isoform 2 of Transducin-like enhancer protein 3;Transducin-like enhancer protein 3;Isoform 4 of Transducin-like enhancer protein 3;Transducin-like enhancer protein 3;Isoform 5 of Transducin-like enhancer protein 3;Isoform 6 of Transducin-like enhancer prot	22	5	5	3	0	0	0	0	0	0	3	3	1	3	2	1	0	0	0	0	0	0	3	3	1	3	2	1	0	0	0	0	0	0	3	2	0	2	2	0	13.4	13.4
R4GMX7;R4GNA3;R4GN91;A0A0D9SEU5;R4GMX8;Q6VN20-3;Q6VN20	R4GMX7;R4GNA3;R4GN91;A0A0D9SEU5;R4GMX8;Q6VN20-3;Q6VN20	2;2;2;2;2;2;2	2;2;2;2;2;2;2	2;2;2;2;2;2;2	Ran-binding protein 10	RANBP10	Ran-binding protein 10;Ran-binding protein 10;Ran-binding protein 10;Ran-binding protein 10;Ran-binding protein 10;Isoform 3 of Ran-binding protein 10;Ran-binding protein 10	7	2	2	2	0	0	0	0	0	0	0	0	0	2	0	0	0	0	0	0	0	0	0	0	0	2	0	0	0	0	0	0	0	0	0	0	0	2	0	0	25.6	25.6
A0A0D9SF10;A0A0D9SG49;A0A0D9SEV1;Q4VXP6;O43526-3;A0A0G2JR98;A0A0D9SGG3;A0A0G2JQG6;A0A0G2JRN9;A0A1B0GW14;O43526-6;O43526-4;O43526-5;O43526-2;O43526	A0A0D9SF10;A0A0D9SG49;A0A0D9SEV1;Q4VXP6;O43526-3;A0A0G2JR98;A0A0D9SGG3;A0A0G2JQG6;A0A0G2JRN9;A0A1B0GW14;O43526-6;O43526-4;O43526-5;O43526-2;O43526	2;2;2;2;2;1;1;1;1;1;1;1;1;1;1	2;2;2;2;2;1;1;1;1;1;1;1;1;1;1	2;2;2;2;2;1;1;1;1;1;1;1;1;1;1	Potassium voltage-gated channel subfamily KQT member 2	KCNQ2	Potassium voltage-gated channel subfamily KQT member 2;Potassium voltage-gated channel subfamily KQT member 2;Potassium voltage-gated channel subfamily KQT member 2;Potassium voltage-gated channel subfamily KQT member 2;Isoform 3 of Potassium voltage-gated	15	2	2	2	0	0	0	0	0	0	0	2	0	1	1	0	0	0	0	0	0	0	0	2	0	1	1	0	0	0	0	0	0	0	0	2	0	1	1	0	7.9	7.9
A0A0D9SF23	A0A0D9SF23	1	1	1		POU2F2	POU domain, class 2, transcription factor 2	1	1	1	1	0	1	0	0	1	0	0	0	0	0	0	0	0	1	0	0	1	0	0	0	0	0	0	0	0	1	0	0	1	0	0	0	0	0	0	0	8.9	8.9
Q5T321;A0A0D9SF28;F5GXV7;Q8NFP9;Q8NFP9-3;Q8NFP9-2	Q5T321;A0A0D9SF28;F5GXV7;Q8NFP9	19;19;19;19;5;4	19;19;19;19;5;4	18;18;18;18;5;4	Neurobeachin	NBEA	Neurobeachin;Neurobeachin;Neurobeachin;Neurobeachin	6	19	19	18	0	0	0	0	0	0	6	13	1	8	14	3	0	0	0	0	0	0	6	13	1	8	14	3	0	0	0	0	0	0	6	13	1	8	14	2	11.5	11.5
A0A0D9SF30	A0A0D9SF30	15	12	12		NCAM1	Neural cell adhesion molecule 1 (Fragment)	1	15	12	12	0	2	0	1	3	0	5	7	11	8	8	11	0	1	0	0	1	0	3	5	9	6	6	9	0	1	0	0	1	0	3	5	9	6	6	9	51.5	43.4
O00571;A0A2R8YFS5;A0A0D9SFB3;A0A2R8YF78;A0A2R8Y5G6;F6S8Q4;A0A2R8YFR4;A0A0D9SG12;A0A2U3TZJ9;A0A2R8Y4A4;A0A0D9SF53;O00571-2;A0A2R8Y645;A0A2R8YCW1;A0A2R8YDT5;A0A2R8Y7T2;O15523-2;O15523;A0A2R8YDH3;A0A087WVZ1;A0A0J9YVQ7;C9J081;C9J8G5;A0A2R8Y650;O15523-3;A0A2R8YCU0	O00571;A0A2R8YFS5;A0A0D9SFB3;A0A2R8YF78;A0A2R8Y5G6;F6S8Q4;A0A2R8YFR4;A0A0D9SG12;A0A2U3TZJ9;A0A2R8Y4A4;A0A0D9SF53;O00571-2;A0A2R8Y645;A0A2R8YCW1;A0A2R8YDT5;A0A2R8Y7T2;O15523-2;O15523;A0A2R8YDH3	12;12;12;12;12;12;12;12;12;12;12;12;12;12;11;11;9;9;8;5;5;1;1;1;1;1	11;11;11;11;11;11;11;11;11;11;11;11;11;11;10;10;8;8;7;5;5;1;1;1;1;1	11;11;11;11;11;11;11;11;11;11;11;11;11;11;10;10;8;8;7;5;5;1;1;1;1;1	ATP-dependent RNA helicase DDX3X;ATP-dependent RNA helicase DDX3Y	DDX3X;DDX3Y	ATP-dependent RNA helicase DDX3X;ATP-dependent RNA helicase DDX3X;ATP-dependent RNA helicase DDX3X;ATP-dependent RNA helicase DDX3X;ATP-dependent RNA helicase DDX3X;ATP-dependent RNA helicase DDX3X;ATP-dependent RNA helicase DDX3X;ATP-dependent RNA helicas	26	12	11	11	0	0	0	0	0	0	3	3	6	4	4	7	0	0	0	0	0	0	2	2	5	3	3	6	0	0	0	0	0	0	2	2	5	3	3	6	23.7	22.1
A0A0D9SF54;Q13813-3;A0A0D9SFF6;A0A1B0GTB7;A0A5F9ZHC3;A0A0D9SFH4;A0A1B0GV13	A0A0D9SF54;Q13813-3	151;150;9;4;3;2;1	1;1;0;0;0;0;0	1;1;0;0;0;0;0	Spectrin alpha chain, non-erythrocytic 1	SPTAN1	Spectrin alpha chain, non-erythrocytic 1;Isoform 3 of Spectrin alpha chain, non-erythrocytic 1	7	151	1	1	6	7	1	4	8	1	72	86	82	72	80	92	0	0	0	0	0	0	0	0	1	0	0	1	0	0	0	0	0	0	0	0	1	0	0	1	63.2	0.7
A0A1B0GVH3;A0A0D9SF63;Q9BZK7	A0A1B0GVH3;A0A0D9SF63;Q9BZK7	2;2;2	2;2;2	1;1;1	F-box-like/WD repeat-containing protein TBL1XR1	TBL1XR1	F-box-like/WD repeat-containing protein TBL1XR1 (Fragment);F-box-like/WD repeat-containing protein TBL1XR1;F-box-like/WD repeat-containing protein TBL1XR1	3	2	2	1	0	0	0	0	0	0	1	1	1	1	1	1	0	0	0	0	0	0	1	1	1	1	1	1	0	0	0	0	0	0	1	1	0	1	1	0	11.4	11.4
Q8N6H7;G5E9L0;A0A0D9SF70;E9PQP3;Q8N6H7-2;E9PIY6;Q8N6H7-3;E9PMU9;E9PMR9;E9PN48;E9PJT7;E9PK28;H0YDN9;E9PM63;E9PNY8;H0YDX1;E9PM18;H0YF45	Q8N6H7;G5E9L0;A0A0D9SF70;E9PQP3;Q8N6H7-2;E9PIY6;Q8N6H7-3	12;12;12;11;8;8;6;5;4;4;4;4;4;4;3;2;2;1	12;12;12;11;8;8;6;5;4;4;4;4;4;4;3;2;2;1	11;11;11;10;8;7;6;4;3;3;3;3;4;3;2;1;2;1	ADP-ribosylation factor GTPase-activating protein 2	ARFGAP2	ADP-ribosylation factor GTPase-activating protein 2;ADP-ribosylation factor GTPase-activating protein 2;ADP-ribosylation factor GTPase-activating protein 2;ADP-ribosylation factor GTPase-activating protein 2 (Fragment);Isoform 2 of ADP-ribosylation factor	18	12	12	11	0	0	0	1	0	0	7	6	3	7	7	4	0	0	0	1	0	0	7	6	3	7	7	4	0	0	0	1	0	0	7	6	3	7	7	3	27.8	27.8
A0A0D9SFB1;A0A0U1RQP1;A0A0D9SFE4;Q05193-5;Q05193-3;Q05193-2;Q05193;A0A1B0GUX5;A0A1B0GU67;H7C5U0	A0A0D9SFB1;A0A0U1RQP1;A0A0D9SFE4;Q05193-5;Q05193-3;Q05193-2;Q05193;A0A1B0GUX5;A0A1B0GU67	16;16;16;16;16;16;16;9;8;1	11;11;11;11;11;11;11;5;4;0	10;10;10;10;10;10;10;5;3;0	Dynamin-1	DNM1	Dynamin-1;Dynamin-1;Dynamin-1;Isoform 4 of Dynamin-1;Isoform 3 of Dynamin-1;Isoform 2 of Dynamin-1;Dynamin-1;Dynamin-1;Dynamin-1 (Fragment)	10	16	11	10	0	0	0	0	1	0	5	8	6	2	5	7	0	0	0	0	1	0	4	5	3	0	2	5	0	0	0	0	1	0	4	5	3	0	2	4	26.2	19.8
A0A0D9SFG6;Q99418-2;Q99418;F8W8E2;G5E9B7;M0QZ92;M0R2J0;A0A286YF81;Q15438-3;Q15438-2;Q15438	A0A0D9SFG6;Q99418-2;Q99418;F8W8E2;G5E9B7	4;4;4;2;2;1;1;1;1;1;1	4;4;4;2;2;1;1;1;1;1;1	2;2;2;1;1;1;0;1;0;0;0	Cytohesin-2	CYTH2	Cytohesin-2;Isoform 2 of Cytohesin-2;Cytohesin-2;Cytohesin-2 (Fragment);Cytohesin-2	11	4	4	2	0	0	0	0	0	0	2	3	1	3	3	1	0	0	0	0	0	0	2	3	1	3	3	1	0	0	0	0	0	0	0	1	0	1	1	0	13.5	13.5
A0A0D9SFK2;Q92614-4;Q92614;Q92614-3;Q92614-2;Q92614-5;H0YEV9	A0A0D9SFK2;Q92614-4;Q92614;Q92614-3;Q92614-2;Q92614-5	37;37;37;35;29;27;2	37;37;37;35;29;27;2	37;37;37;35;29;27;2	Unconventional myosin-XVIIIa	MYO18A	Unconventional myosin-XVIIIa;Isoform 4 of Unconventional myosin-XVIIIa;Unconventional myosin-XVIIIa;Isoform 3 of Unconventional myosin-XVIIIa;Isoform 2 of Unconventional myosin-XVIIIa;Isoform 5 of Unconventional myosin-XVIIIa	7	37	37	37	0	0	0	0	0	0	13	21	5	15	18	13	0	0	0	0	0	0	13	21	5	15	18	13	0	0	0	0	0	0	13	21	5	15	18	13	24.3	24.3
A0A1B0GTE6;A0A0D9SFK7;A0A1B0GUA3;Q96EK5;A0A1B0GV79;A0A1B0GW21;A0A1B0GUH6;A0A1B0GVY9	A0A1B0GTE6;A0A0D9SFK7;A0A1B0GUA3;Q96EK5;A0A1B0GV79;A0A1B0GW21;A0A1B0GUH6	3;3;3;3;2;2;2;1	3;3;3;3;2;2;2;1	3;3;3;3;2;2;2;1	KIF1-binding protein	KIF1BP;KIAA1279	KIF-binding protein;KIF-binding protein;KIF-binding protein;KIF-binding protein;KIF-binding protein (Fragment);KIF-binding protein (Fragment);KIF-binding protein (Fragment)	8	3	3	3	0	0	0	0	0	0	2	2	1	1	1	1	0	0	0	0	0	0	2	2	1	1	1	1	0	0	0	0	0	0	2	2	1	1	1	1	12.7	12.7
M0QYI1;M0R3C8;A0A0D9SFL2;M0QYH2;Q96T60;A0A1B0GU66;A0A0D9SEV0;M0R000;Q96T60-2	M0QYI1;M0R3C8;A0A0D9SFL2;M0QYH2;Q96T60;A0A1B0GU66;A0A0D9SEV0;M0R000;Q96T60-2	2;2;2;2;2;1;1;1;1	2;2;2;2;2;1;1;1;1	2;2;2;2;2;1;1;1;1	Bifunctional polynucleotide phosphatase/kinase;Polynucleotide 3-phosphatase;Polynucleotide 5-hydroxyl-kinase	PNKP	Bifunctional polynucleotide phosphatase/kinase (Fragment);Bifunctional polynucleotide phosphatase/kinase;Bifunctional polynucleotide phosphatase/kinase;Bifunctional polynucleotide phosphatase/kinase;Bifunctional polynucleotide phosphatase/kinase;Bifunction	9	2	2	2	0	0	0	0	0	0	1	0	0	1	0	1	0	0	0	0	0	0	1	0	0	1	0	1	0	0	0	0	0	0	1	0	0	1	0	1	10.5	10.5
B7Z7U4;H0YM90;A0A0D9SFP6;Q16288-5;Q16288-3;Q16288-4;Q16288;Q16288-2	B7Z7U4;H0YM90;A0A0D9SFP6;Q16288-5;Q16288-3;Q16288-4;Q16288	3;3;3;3;3;3;3;1	1;1;1;1;1;1;1;1	1;1;1;1;1;1;1;1	Tyrosine-protein kinase receptor;NT-3 growth factor receptor	NTRK3	Tyrosine-protein kinase receptor;Tyrosine-protein kinase receptor;Tyrosine-protein kinase receptor;Isoform 5 of NT-3 growth factor receptor;Isoform 3 of NT-3 growth factor receptor;Isoform 4 of NT-3 growth factor receptor;NT-3 growth factor receptor	8	3	1	1	0	0	0	0	0	0	0	3	0	1	3	0	0	0	0	0	0	0	0	1	0	1	1	0	0	0	0	0	0	0	0	1	0	1	1	0	4.5	1.8
A0A0D9SG71;A0A0R4J2E5;P49459-3;P49459-2;P49459	A0A0D9SG71;A0A0R4J2E5;P49459-3;P49459-2;P49459	1;1;1;1;1	1;1;1;1;1	1;1;1;1;1	Ubiquitin-conjugating enzyme E2 A	UBE2A	Ubiquitin-conjugating enzyme E2 A;Ubiquitin-conjugating enzyme E2 A;Isoform 3 of Ubiquitin-conjugating enzyme E2 A;Isoform 2 of Ubiquitin-conjugating enzyme E2 A;Ubiquitin-conjugating enzyme E2 A	5	1	1	1	0	0	0	0	0	0	1	1	0	0	1	0	0	0	0	0	0	0	1	1	0	0	1	0	0	0	0	0	0	0	1	1	0	0	1	0	10.1	10.1
A0A0D9SG77;A0A1B0GVL3;Q05086-2;Q05086-3;Q05086	A0A0D9SG77;A0A1B0GVL3;Q05086-2;Q05086-3;Q05086	4;4;4;4;4	4;4;4;4;4	4;4;4;4;4	Ubiquitin-protein ligase E3A	UBE3A	Ubiquitin-protein ligase E3A;Ubiquitin-protein ligase E3A;Isoform I of Ubiquitin-protein ligase E3A;Isoform III of Ubiquitin-protein ligase E3A;Ubiquitin-protein ligase E3A	5	4	4	4	0	0	0	0	0	0	2	2	1	2	2	1	0	0	0	0	0	0	2	2	1	2	2	1	0	0	0	0	0	0	2	2	1	2	2	1	7.5	7.5
A0A0D9SG79;Q9NZ09-2;Q9NZ09;Q9NZ09-3;Q9NZ09-4	A0A0D9SG79;Q9NZ09-2;Q9NZ09;Q9NZ09-3;Q9NZ09-4	2;2;2;2;2	2;2;2;2;2	2;2;2;2;2	Ubiquitin-associated protein 1	UBAP1	Ubiquitin-associated protein 1 (Fragment);Isoform 2 of Ubiquitin-associated protein 1;Ubiquitin-associated protein 1;Isoform 3 of Ubiquitin-associated protein 1;Isoform 4 of Ubiquitin-associated protein 1	5	2	2	2	0	0	0	0	0	0	0	1	0	2	2	0	0	0	0	0	0	0	0	1	0	2	2	0	0	0	0	0	0	0	0	1	0	2	2	0	9.3	9.3
Q5JRC6;A0A0D9SGE8;Q8IWS0-3;Q8IWS0;Q8IWS0-4;Q8IWS0-2;Q8IWS0-5	Q5JRC6;A0A0D9SGE8;Q8IWS0-3;Q8IWS0;Q8IWS0-4;Q8IWS0-2;Q8IWS0-5	6;6;6;6;5;5;5	6;6;6;6;5;5;5	6;6;6;6;5;5;5	PHD finger protein 6	PHF6	PHD finger protein 6;PHD finger protein 6;Isoform 3 of PHD finger protein 6;PHD finger protein 6;Isoform 4 of PHD finger protein 6;Isoform 2 of PHD finger protein 6;Isoform 5 of PHD finger protein 6	7	6	6	6	0	0	0	0	0	0	4	3	1	4	4	1	0	0	0	0	0	0	4	3	1	4	4	1	0	0	0	0	0	0	4	3	1	4	4	1	28.7	28.7
A0A1B0GW29;A0A1B0GV11;A0A0D9SGH0;Q92581-3;Q92581;Q92581-2	A0A1B0GW29;A0A1B0GV11;A0A0D9SGH0;Q92581-3;Q92581;Q92581-2	2;2;2;2;2;2	2;2;2;2;2;2	2;2;2;2;2;2	Sodium/hydrogen exchanger 6	SLC9A6	Sodium/hydrogen exchanger 6;Sodium/hydrogen exchanger;Sodium/hydrogen exchanger;Isoform 3 of Sodium/hydrogen exchanger 6;Sodium/hydrogen exchanger 6;Isoform 2 of Sodium/hydrogen exchanger 6	6	2	2	2	0	0	0	0	0	0	1	1	0	1	1	0	0	0	0	0	0	0	1	1	0	1	1	0	0	0	0	0	0	0	1	1	0	1	1	0	25.9	25.9
A0A3B3ISR8;A0A0D9SGK2;Q93096	A0A3B3ISR8;A0A0D9SGK2;Q93096	1;1;1	1;1;1	1;1;1	Protein tyrosine phosphatase type IVA 1	PTP4A1	Protein tyrosine phosphatase type IVA 1 (Fragment);Protein tyrosine phosphatase type IVA 1;Protein tyrosine phosphatase type IVA 1	3	1	1	1	0	0	0	0	0	0	1	0	0	1	0	0	0	0	0	0	0	0	1	0	0	1	0	0	0	0	0	0	0	0	1	0	0	1	0	0	34.3	34.3
H9KV28;A0A140T8Z0;A0A0G2JH68;O60610-2;O60610-3;O60610;A0A2R8Y5N1;H7C2W8;B4E2I7;A0A2R8YEF8	H9KV28;A0A140T8Z0;A0A0G2JH68;O60610-2;O60610-3;O60610;A0A2R8Y5N1	3;3;3;3;3;3;2;1;1;1	3;3;3;3;3;3;2;1;1;1	3;3;3;3;3;3;2;1;1;1	Protein diaphanous homolog 1	DIAPH1	Protein diaphanous homolog 1;Protein diaphanous homolog 1;Protein diaphanous homolog 1;Isoform 2 of Protein diaphanous homolog 1;Isoform 3 of Protein diaphanous homolog 1;Protein diaphanous homolog 1;Protein diaphanous homolog 1	10	3	3	3	0	0	0	0	0	0	2	2	1	2	2	1	0	0	0	0	0	0	2	2	1	2	2	1	0	0	0	0	0	0	2	2	1	2	2	1	3.6	3.6
A0A0G2JHC2;Q6NYC8;Q6NYC8-2;Q6NYC8-3;Q6NYC8-4	A0A0G2JHC2;Q6NYC8;Q6NYC8-2	13;13;10;5;2	13;13;10;5;2	13;13;10;5;2	Phostensin	PPP1R18	PPP1R18;Phostensin;Isoform 2 of Phostensin	5	13	13	13	0	0	0	0	0	0	8	6	2	9	7	4	0	0	0	0	0	0	8	6	2	9	7	4	0	0	0	0	0	0	8	6	2	9	7	4	34.4	34.4
Q5SRN7;A0A140T975;A0A0G2JI36;A0A1W2PS24;Q9GJ45;A0A1W2PS39;A0A1W2PQD0;A0A1W2PSE7;Q5SRN5;A0A0G2JIF2;A0A0G2JL56;P04439;P04439-2	Q5SRN7;A0A140T975;A0A0G2JI36;A0A1W2PS24;Q9GJ45;A0A1W2PS39;A0A1W2PQD0;A0A1W2PSE7;Q5SRN5;A0A0G2JIF2;A0A0G2JL56;P04439;P04439-2	1;1;1;1;1;1;1;1;1;1;1;1;1	1;1;1;1;1;1;1;1;1;1;1;1;1	1;1;1;1;1;1;1;1;1;1;1;1;1	HLA class I histocompatibility antigen, A-3 alpha chain	HLA-A	HLA class I histocompatibility antigen, A alpha chain;HLA class I histocompatibility antigen, A alpha chain;HLA class I histocompatibility antigen, A alpha chain;HLA class I histocompatibility antigen, A alpha chain;HLA class I histocompatibility antigen,	13	1	1	1	0	0	0	0	0	0	0	1	0	1	0	0	0	0	0	0	0	0	0	1	0	1	0	0	0	0	0	0	0	0	0	1	0	1	0	0	5.7	5.7
A0A0G2JIC6;Q9Y676	A0A0G2JIC6;Q9Y676	2;2	2;2	2;2	28S ribosomal protein S18b, mitochondrial	MRPS18B	28S ribosomal protein S18b, mitochondrial;28S ribosomal protein S18b, mitochondrial	2	2	2	2	0	0	0	0	0	0	1	2	0	1	1	0	0	0	0	0	0	0	1	2	0	1	1	0	0	0	0	0	0	0	1	2	0	1	1	0	13.5	13.5
A0A0G2JIS2;Q96KQ7-2;Q96KQ7;A0A0G2JRR0;A0A0G2JRN8;A2ABF8;A0A0G2JIR1;A2ABF9;A0A0G2JK64;Q96KQ7-3	A0A0G2JIS2;Q96KQ7-2;Q96KQ7;A0A0G2JRR0;A0A0G2JRN8;A2ABF8;A0A0G2JIR1;A2ABF9;A0A0G2JK64;Q96KQ7-3	2;2;2;1;1;1;1;1;1;1	2;2;2;1;1;1;1;1;1;1	2;2;2;1;1;1;1;1;1;1	Histone-lysine N-methyltransferase EHMT2	EHMT2	Histone-lysine N-methyltransferase EHMT2;Isoform 2 of Histone-lysine N-methyltransferase EHMT2;Histone-lysine N-methyltransferase EHMT2;Histone-lysine N-methyltransferase EHMT2 (Fragment);Histone-lysine N-methyltransferase EHMT2 (Fragment);Histone-lysine N	10	2	2	2	0	0	0	0	0	0	1	1	0	0	0	0	0	0	0	0	0	0	1	1	0	0	0	0	0	0	0	0	0	0	1	1	0	0	0	0	4.2	4.2
A0A0G2JIW1;P0DMV9;P0DMV8;P0DMV8-2;V9GZ37	A0A0G2JIW1;P0DMV9;P0DMV8;P0DMV8-2;V9GZ37	34;34;34;31;19	32;32;32;29;19	22;22;22;20;13	Heat shock 70 kDa protein 1B;Heat shock 70 kDa protein 1A	HSPA1B;HSPA1A	Heat shock 70 kDa protein 1B;Heat shock 70 kDa protein 1B;Heat shock 70 kDa protein 1A;Isoform 2 of Heat shock 70 kDa protein 1A;Heat shock 70 kDa protein 1A	5	34	32	22	3	5	1	1	3	1	23	23	16	23	25	19	1	3	0	0	1	0	21	21	15	21	23	18	1	1	0	0	0	0	14	15	8	15	16	10	58.1	56.1
A0A0G2JJD3;O95870-2;O95870;A0A0G2JI89	A0A0G2JJD3;O95870-2;O95870;A0A0G2JI89	7;7;7;5	7;7;7;5	7;7;7;5	Abhydrolase domain-containing protein 16A	ABHD16A	HLA-B associated transcript 5, isoform CRA_b;Isoform 2 of Phosphatidylserine lipase ABHD16A;Phosphatidylserine lipase ABHD16A;Phosphatidylserine lipase ABHD16A (Fragment)	4	7	7	7	0	0	0	0	0	0	4	3	1	3	3	2	0	0	0	0	0	0	4	3	1	3	3	2	0	0	0	0	0	0	4	3	1	3	3	2	10.1	10.1
A0A140TA42;A0A0G2JKF9;Q9UBS5-5;Q9UBS5-4;Q9UBS5;A0A140T9S4;Q9UBS5-2;Q9UBS5-3	A0A140TA42;A0A0G2JKF9;Q9UBS5-5;Q9UBS5-4;Q9UBS5;A0A140T9S4;Q9UBS5-2;Q9UBS5-3	2;2;2;2;2;1;1;1	2;2;2;2;2;1;1;1	2;2;2;2;2;1;1;1	Gamma-aminobutyric acid type B receptor subunit 1	GABBR1	Gamma-aminobutyric acid type B receptor subunit 1;GABBR1;Isoform 1E of Gamma-aminobutyric acid type B receptor subunit 1;Isoform 1D of Gamma-aminobutyric acid type B receptor subunit 1;Gamma-aminobutyric acid type B receptor subunit 1;Gamma-aminobutyric ac	8	2	2	2	0	0	0	0	1	0	1	1	0	1	0	0	0	0	0	0	1	0	1	1	0	1	0	0	0	0	0	0	1	0	1	1	0	1	0	0	5.9	5.9
A0A1B0GTP1;A0A1B0GTE9;A0A0G2JLL6;Q7Z6L0-3;Q7Z6L0;Q7Z6L0-2;A0A1B0GTR2;A0A1B0GU37;H3BN10;A0A1B0GUW9;A0A1B0GTS0;A0A1B0GUR0	A0A1B0GTP1;A0A1B0GTE9;A0A0G2JLL6;Q7Z6L0-3;Q7Z6L0;Q7Z6L0-2;A0A1B0GTR2;A0A1B0GU37	7;7;7;7;7;7;5;4;3;3;3;3	7;7;7;7;7;7;5;4;3;3;3;3	7;7;7;7;7;7;5;4;3;3;3;3	Proline-rich transmembrane protein 2	PRRT2	Proline-rich transmembrane protein 2;Proline-rich transmembrane protein 2;Uncharacterized protein;Isoform 3 of Proline-rich transmembrane protein 2;Proline-rich transmembrane protein 2;Isoform 2 of Proline-rich transmembrane protein 2;Proline-rich transmem	12	7	7	7	0	1	0	0	1	0	3	4	2	3	5	3	0	1	0	0	1	0	3	4	2	3	5	3	0	1	0	0	1	0	3	4	2	3	5	3	31.8	31.8
A0A0G2JMZ8;Q16625-5;Q16625-4;Q16625-2;Q16625-3;Q16625	A0A0G2JMZ8;Q16625-5;Q16625-4;Q16625-2;Q16625-3;Q16625	1;1;1;1;1;1	1;1;1;1;1;1	1;1;1;1;1;1	Occludin	OCLN	Occludin;Isoform 5 of Occludin;Isoform 4 of Occludin;Isoform 2 of Occludin;Isoform 3 of Occludin;Occludin	6	1	1	1	0	0	0	0	0	0	0	0	0	1	0	0	0	0	0	0	0	0	0	0	0	1	0	0	0	0	0	0	0	0	0	0	0	1	0	0	4.6	4.6
A0A0G2JN29;A0A0G2JP90;J3KN36;A0A087X117;Q5JPE7-2;Q15155;P69849;Q5JPE7;A0A087WW46;Q5JPE7-3;A0A087WTD5;H3BPS9	A0A0G2JN29;A0A0G2JP90;J3KN36;A0A087X117;Q5JPE7-2;Q15155;P69849;Q5JPE7;A0A087WW46;Q5JPE7-3	11;10;10;10;10;10;10;10;9;9;3;1	11;10;10;10;10;10;10;10;9;9;3;1	11;10;10;10;10;10;10;10;9;9;3;1	Nodal modulator 2;Nodal modulator 1;Nodal modulator 3	NOMO3;NOMO1;NOMO2	Nodal modulator 1;Nodal modulator 1;Nodal modulator 3;Nodal modulator 1;Isoform 2 of Nodal modulator 2;Nodal modulator 1;Nodal modulator 3;Nodal modulator 2;Nodal modulator 1;Isoform 3 of Nodal modulator 2	12	11	11	11	0	0	0	0	0	0	6	6	4	5	3	4	0	0	0	0	0	0	6	6	4	5	3	4	0	0	0	0	0	0	6	6	4	5	3	4	12	12
A0A0G2JN52;A0A0G2JNR6;Q9Y5P8	A0A0G2JN52;A0A0G2JNR6;Q9Y5P8	1;1;1	1;1;1	1;1;1	Serine/threonine-protein phosphatase 2A regulatory subunit B subunit beta	PPP2R3B	Serine/threonine-protein phosphatase 2A regulatory subunit B subunit beta;Serine/threonine-protein phosphatase 2A regulatory subunit B subunit beta;Serine/threonine-protein phosphatase 2A regulatory subunit B subunit beta	3	1	1	1	1	1	0	1	1	0	0	0	0	0	0	0	1	1	0	1	1	0	0	0	0	0	0	0	1	1	0	1	1	0	0	0	0	0	0	0	2.1	2.1
A0A590UK37;B0V3J0;A9C4B9;A0A0G2JNL0;A0A0G2JNK5;A0A590UJ73;A0A590UJW4;E7EQB3;Q9BSV6	A0A590UK37;B0V3J0;A9C4B9;A0A0G2JNL0;A0A0G2JNK5;A0A590UJ73;A0A590UJW4;E7EQB3;Q9BSV6	2;2;2;2;2;2;2;2;2	2;2;2;2;2;2;2;2;2	2;2;2;2;2;2;2;2;2	tRNA-splicing endonuclease subunit Sen34	TSEN34	tRNA-splicing endonuclease subunit Sen34 (Fragment);tRNA-splicing endonuclease subunit Sen34 (Fragment);tRNA-splicing endonuclease subunit Sen34 (Fragment);tRNA-splicing endonuclease subunit Sen34 (Fragment);tRNA-splicing endonuclease subunit Sen34 (Fragme	9	2	2	2	0	0	0	0	0	0	1	1	0	1	0	0	0	0	0	0	0	0	1	1	0	1	0	0	0	0	0	0	0	0	1	1	0	1	0	0	12.9	12.9
A0A0G2JNZ2;A0A0G2JPP5;Q14160;Q14160-3;A0A0G2JMS7;Q14160-2;H0YCG0;H0YDF9;Q5T0G3;Q9BTT6-2;Q9BTT6	A0A0G2JNZ2;A0A0G2JPP5;Q14160;Q14160-3;A0A0G2JMS7;Q14160-2	24;24;24;24;22;22;11;5;1;1;1	24;24;24;24;22;22;11;5;1;1;1	24;24;24;24;22;22;11;5;1;1;1	Protein scribble homolog	SCRIB	Protein scribble homolog;Protein scribble homolog;Protein scribble homolog;Isoform 3 of Protein scribble homolog;Protein scribble homolog;Isoform 2 of Protein scribble homolog	11	24	24	24	0	0	0	0	0	0	15	11	4	18	14	3	0	0	0	0	0	0	15	11	4	18	14	3	0	0	0	0	0	0	15	11	4	18	14	3	21.5	21.5
B7Z683;A0A0G2JQ41;A0A1C7CYZ0;Q12979-4;Q12979-2;Q12979;I3L1U8;I3L379;Q12979-3	B7Z683;A0A0G2JQ41;A0A1C7CYZ0;Q12979-4;Q12979-2;Q12979;I3L1U8	4;4;4;4;4;4;2;1;1	3;3;3;3;3;3;1;1;1	3;3;3;3;3;3;1;1;1	Active breakpoint cluster region-related protein	ABR	Active breakpoint cluster region-related protein;Active breakpoint cluster region-related protein (Fragment);Active breakpoint cluster region-related protein;Isoform 4 of Active breakpoint cluster region-related protein;Isoform Short of Active breakpoint c	9	4	3	3	0	0	0	0	0	0	1	2	1	0	2	2	0	0	0	0	0	0	1	2	0	0	1	1	0	0	0	0	0	0	1	2	0	0	1	1	7.5	5.9
B0QY04;A0A494BZS1;A0A0G2JR51;A0A217FLJ2;Q15080;Q15080-3	B0QY04;A0A494BZS1;A0A0G2JR51;A0A217FLJ2;Q15080;Q15080-3	1;1;1;1;1;1	1;1;1;1;1;1	1;1;1;1;1;1	Neutrophil cytosol factor 4	NCF4	Neutrophil cytosol factor 4 (Fragment);Neutrophil cytosol factor 4;Neutrophil cytosol factor 4 (Fragment);Neutrophil cytosol factor 4;Neutrophil cytosol factor 4;Isoform 3 of Neutrophil cytosol factor 4	6	1	1	1	0	0	0	0	0	0	0	0	0	0	1	0	0	0	0	0	0	0	0	0	0	0	1	0	0	0	0	0	0	0	0	0	0	0	1	0	20.5	20.5
B5MD04;A0A0G2JRX8;B5MCY4;A0A0G2JRX7;E7EMH2;H7C2P3;E7EW99;P78395	B5MD04;A0A0G2JRX8;B5MCY4;A0A0G2JRX7;E7EMH2;H7C2P3;E7EW99;P78395	1;1;1;1;1;1;1;1	1;1;1;1;1;1;1;1	1;1;1;1;1;1;1;1	Melanoma antigen preferentially expressed in tumors	PRAME	Melanoma antigen preferentially-expressed in tumors (Fragment);Melanoma antigen preferentially-expressed in tumors (Fragment);Melanoma antigen preferentially-expressed in tumors;Melanoma antigen preferentially-expressed in tumors (Fragment);Melanoma antige	8	1	1	1	0	0	1	0	0	1	0	0	1	0	0	0	0	0	1	0	0	1	0	0	1	0	0	0	0	0	1	0	0	1	0	0	1	0	0	0	12.8	12.8
V9GY14;A0A0G2JRY5;O00268	V9GY14;A0A0G2JRY5;O00268	1;1;1	1;1;1	1;1;1	Transcription initiation factor TFIID subunit 4	TAF4	Transcription initiation factor TFIID subunit 4 (Fragment);Transcription initiation factor TFIID subunit 4 (Fragment);Transcription initiation factor TFIID subunit 4	3	1	1	1	0	0	0	0	0	0	0	1	0	0	1	0	0	0	0	0	0	0	0	1	0	0	1	0	0	0	0	0	0	0	0	1	0	0	1	0	6.5	6.5
A0A0G2JS52;Q01538;Q01538-2;Q6P6D5	A0A0G2JS52;Q01538;Q01538-2;Q6P6D5	3;3;3;2	3;3;3;2	3;3;3;2	Myelin transcription factor 1	MYT1	Uncharacterized protein (Fragment);Myelin transcription factor 1;Isoform 2 of Myelin transcription factor 1;MYT1 protein	4	3	3	3	0	0	0	0	0	0	2	3	0	2	1	0	0	0	0	0	0	0	2	3	0	2	1	0	0	0	0	0	0	0	2	3	0	2	1	0	8.6	8.6
Q9UHX1;Q9UHX1-2;Q9UHX1-5;Q9UHX1-3;Q9UHX1-6;Q9UHX1-4;A0A0J9YXX5;A0A0J9YVP6;A0A0J9YXJ8;A0A0J9YYL3;A0A0J9YWM1;A0A0J9YVR6;E9PQ56;H0YEM1;H0YCP8;E9PN18;E9PMU7;E9PL19	Q9UHX1;Q9UHX1-2;Q9UHX1-5;Q9UHX1-3;Q9UHX1-6;Q9UHX1-4;A0A0J9YXX5;A0A0J9YVP6;A0A0J9YXJ8;A0A0J9YYL3;A0A0J9YWM1;A0A0J9YVR6;E9PQ56;H0YEM1	11;11;11;11;11;11;11;11;11;11;7;7;7;7;4;4;3;2	11;11;11;11;11;11;11;11;11;11;7;7;7;7;4;4;3;2	11;11;11;11;11;11;11;11;11;11;7;7;7;7;4;4;3;2	Poly(U)-binding-splicing factor PUF60	PUF60	Poly(U)-binding-splicing factor PUF60;Isoform 2 of Poly(U)-binding-splicing factor PUF60;Isoform 5 of Poly(U)-binding-splicing factor PUF60;Isoform 3 of Poly(U)-binding-splicing factor PUF60;Isoform 6 of Poly(U)-binding-splicing factor PUF60;Isoform 4 of P	18	11	11	11	0	0	0	0	0	0	3	2	6	5	4	7	0	0	0	0	0	0	3	2	6	5	4	7	0	0	0	0	0	0	3	2	6	5	4	7	27	27
A0A0J9YWB6;Q9Y5B0-4;Q9Y5B0;A0A0J9YWJ4;K7EJD2	A0A0J9YWB6;Q9Y5B0-4;Q9Y5B0;A0A0J9YWJ4;K7EJD2	2;2;2;1;1	2;2;2;1;1	2;2;2;1;1	RNA polymerase II subunit A C-terminal domain phosphatase	CTDP1	RNA polymerase II subunit A C-terminal domain phosphatase (Fragment);Isoform 4 of RNA polymerase II subunit A C-terminal domain phosphatase;RNA polymerase II subunit A C-terminal domain phosphatase;RNA polymerase II subunit A C-terminal domain phosphatase	5	2	2	2	0	0	0	0	0	0	1	1	0	2	1	0	0	0	0	0	0	0	1	1	0	2	1	0	0	0	0	0	0	0	1	1	0	2	1	0	5.1	5.1
D6RDY0;A0A0J9YWD4;F8W6W8;D6RA03;A0A590UK62;A0A590UJL1;Q9UQ26-4;Q9UQ26-5;Q9UQ26-2;Q9UQ26-3;Q9UQ26-1;Q9UQ26-8;Q9UQ26	D6RDY0;A0A0J9YWD4;F8W6W8;D6RA03;A0A590UK62;A0A590UJL1;Q9UQ26-4;Q9UQ26-5;Q9UQ26-2;Q9UQ26-3;Q9UQ26-1;Q9UQ26-8;Q9UQ26	2;2;2;2;2;2;2;2;2;2;2;2;2	2;2;2;2;2;2;2;2;2;2;2;2;2	2;2;2;2;2;2;2;2;2;2;2;2;2	Regulating synaptic membrane exocytosis protein 2	RIMS2	Regulating synaptic membrane exocytosis protein 2 (Fragment);Regulating synaptic membrane exocytosis protein 2 (Fragment);Regulating synaptic membrane exocytosis protein 2 (Fragment);Regulating synaptic membrane exocytosis protein 2;Regulating synaptic mem	13	2	2	2	0	0	0	0	0	0	0	1	0	0	2	0	0	0	0	0	0	0	0	1	0	0	2	0	0	0	0	0	0	0	0	1	0	0	2	0	4.4	4.4
C9JDV3;A0A0J9YXL8;A0A0J9YWU3;Q04671-3;Q04671-2;Q04671;C9JLG9	C9JDV3;A0A0J9YXL8;A0A0J9YWU3;Q04671-3;Q04671-2;Q04671;C9JLG9	2;2;2;2;2;2;1	2;2;2;2;2;2;1	2;2;2;2;2;2;1	P protein	OCA2	P protein (Fragment);P protein (Fragment);P protein (Fragment);Isoform 3 of P protein;Isoform 2 of P protein;P protein;P protein (Fragment)	7	2	2	2	1	0	0	1	0	0	0	1	0	0	0	0	1	0	0	1	0	0	0	1	0	0	0	0	1	0	0	1	0	0	0	1	0	0	0	0	10.6	10.6
E9PLH9;E9PP14;A0A0J9YX13;E9PKL9;Q13630;E9PP60	E9PLH9;E9PP14;A0A0J9YX13;E9PKL9;Q13630;E9PP60	3;3;3;3;3;2	3;3;3;3;3;2	3;3;3;3;3;2	GDP-L-fucose synthase	TSTA3	GDP-L-fucose synthase (Fragment);GDP-L-fucose synthase (Fragment);GDP-L-fucose synthase (Fragment);GDP-L-fucose synthase (Fragment);GDP-L-fucose synthase;GDP-L-fucose synthase	6	3	3	3	0	0	0	0	0	0	2	2	0	2	2	2	0	0	0	0	0	0	2	2	0	2	2	2	0	0	0	0	0	0	2	2	0	2	2	2	35.6	35.6
C9J2C4;A0A0J9YX62;O75190-2;O75190-3;O75190;C9JN01;C9JB42;C9JDR7;C9JDX6;F8WCZ4;C9J2P2;E9PH18	C9J2C4;A0A0J9YX62;O75190-2;O75190-3;O75190;C9JN01;C9JB42;C9JDR7;C9JDX6;F8WCZ4;C9J2P2;E9PH18	2;2;2;2;2;1;1;1;1;1;1;1	2;2;2;2;2;1;1;1;1;1;1;1	1;1;1;1;1;1;1;1;1;1;1;1	DnaJ homolog subfamily B member 6	DNAJB6	DnaJ homolog subfamily B member 6 (Fragment);DnaJ homolog subfamily B member 6;Isoform B of DnaJ homolog subfamily B member 6;Isoform C of DnaJ homolog subfamily B member 6;DnaJ homolog subfamily B member 6;DnaJ homolog subfamily B member 6 (Fragment);DnaJ	12	2	2	1	0	0	0	0	0	0	0	0	1	0	1	1	0	0	0	0	0	0	0	0	1	0	1	1	0	0	0	0	0	0	0	0	0	0	1	0	9.2	9.2
A0A0J9YXF2;Q15165-3;Q15165-1;Q15165;G3XAK4;A0A2Q2SAK4;A0A0J9YXM1;A0A0J9YXU7;A0A0J9YYJ1	A0A0J9YXF2;Q15165-3;Q15165-1;Q15165	5;4;4;4;2;1;1;1;1	5;4;4;4;2;1;1;1;1	5;4;4;4;2;1;1;1;1	Serum paraoxonase/arylesterase 2	PON2	Paraoxonase 2, isoform CRA_a;Isoform 3 of Serum paraoxonase/arylesterase 2;Isoform 1 of Serum paraoxonase/arylesterase 2;Serum paraoxonase/arylesterase 2	9	5	5	5	0	0	0	0	0	0	2	4	2	3	4	3	0	0	0	0	0	0	2	4	2	3	4	3	0	0	0	0	0	0	2	4	2	3	4	3	22.1	22.1
E9PC62;A0A0J9YXJ0;Q5VZZ6;A0A0J9YX66;A0A1B0GU44;A0A1B0GUN8;O95319-5;O95319-2;O95319;O95319-4;O95319-3;V9GYD9;V9GY47;A0A0J9YXK1	E9PC62;A0A0J9YXJ0;Q5VZZ6;A0A0J9YX66;A0A1B0GU44;A0A1B0GUN8;O95319-5;O95319-2;O95319;O95319-4;O95319-3;V9GYD9	9;9;8;8;8;8;8;8;8;8;8;7;2;2	9;9;8;8;8;8;8;8;8;8;8;7;2;2	7;7;6;6;6;6;6;6;6;6;6;6;2;2	CUGBP Elav-like family member 2	CELF2	CUGBP Elav-like family member 2;CUGBP Elav-like family member 2;CUGBP Elav-like family member 2;CUGBP Elav-like family member 2;CUGBP Elav-like family member 2;CUGBP Elav-like family member 2;Isoform 5 of CUGBP Elav-like family member 2;Isoform 2 of CUGBP	14	9	9	7	0	0	0	0	0	0	5	6	1	7	7	3	0	0	0	0	0	0	5	6	1	7	7	3	0	0	0	0	0	0	4	5	1	5	5	2	22.5	22.5
A0A0J9YXM6;Q562E7-4;Q562E7	A0A0J9YXM6;Q562E7-4;Q562E7	1;1;1	1;1;1	1;1;1	WD repeat-containing protein 81	WDR81	WD repeat-containing protein 81;Isoform 4 of WD repeat-containing protein 81;WD repeat-containing protein 81	3	1	1	1	0	0	0	0	0	0	1	0	0	0	0	0	0	0	0	0	0	0	1	0	0	0	0	0	0	0	0	0	0	0	1	0	0	0	0	0	1	1
A0A0J9YY17;A0A1C7CYW8;Q8IVF4	A0A0J9YY17;A0A1C7CYW8;Q8IVF4	2;2;2	2;2;2	2;2;2	Dynein heavy chain 10, axonemal	DNAH10	Dynein heavy chain 10, axonemal (Fragment);Dynein heavy chain 10, axonemal;Dynein heavy chain 10, axonemal	3	2	2	2	0	0	0	0	0	0	1	1	1	0	0	0	0	0	0	0	0	0	1	1	1	0	0	0	0	0	0	0	0	0	1	1	1	0	0	0	1.2	1.2
A0A0J9YYI4;Q86VE9-3;Q86VE9-2;Q86VE9;Q86VE9-4	A0A0J9YYI4;Q86VE9-3;Q86VE9-2;Q86VE9;Q86VE9-4	1;1;1;1;1	1;1;1;1;1	1;1;1;1;1	Serine incorporator 5	SERINC5	Serine incorporator 5;Isoform 3 of Serine incorporator 5;Isoform 2 of Serine incorporator 5;Serine incorporator 5;Isoform 4 of Serine incorporator 5	5	1	1	1	0	0	0	0	0	0	1	0	0	1	0	0	0	0	0	0	0	0	1	0	0	1	0	0	0	0	0	0	0	0	1	0	0	1	0	0	2.2	2.2
P26378-2;A0A0R4J2E6;P26378;P26378-3;P26378-1;P26378-5;P26378-4;A0A494C147;B1APY9;A0A494C0F8;A0A494C015;A0A494C1D9;A0A494C173;B1AM48;A0A494C0Q5;A0A494C011;A0A494C0M6;A0A494BZW4	P26378-2;A0A0R4J2E6;P26378;P26378-3;P26378-1;P26378-5;P26378-4;A0A494C147;B1APY9;A0A494C0F8;A0A494C015;A0A494C1D9	11;11;11;11;11;11;11;11;11;11;10;8;5;4;1;1;1;1	4;4;4;4;4;4;4;4;4;4;4;4;2;2;1;1;1;1	2;2;2;2;2;2;2;2;2;2;2;2;0;0;0;0;0;0	ELAV-like protein 4;ELAV-like protein	ELAVL4	Isoform 2 of ELAV-like protein 4;ELAV-like protein;ELAV-like protein 4;Isoform 3 of ELAV-like protein 4;Isoform 1 of ELAV-like protein 4;Isoform 5 of ELAV-like protein 4;Isoform 4 of ELAV-like protein 4;ELAV-like protein;ELAV-like protein;ELAV-like protein	18	11	4	2	0	0	0	1	0	0	5	5	7	4	5	6	0	0	0	0	0	0	2	2	2	2	3	2	0	0	0	0	0	0	2	1	1	2	2	1	26.5	10.9
P43243;A8MXP9;A0A0R4J2E8;D6REM6;D6R991;H0Y8T4;P43243-2;B3KM87;D6RCM3;D6REK4;D6R8Z5;A0A1B0GX04;Q68E03;D6RB45;D6RBK5;D6RBS2;D6R9F3;D6RIA2;D6RE02;D6RAY2;D6RAM9;D6RBI2	P43243;A8MXP9;A0A0R4J2E8;D6REM6;D6R991	29;29;29;27;21;11;9;9;4;4;4;3;3;3;3;3;3;1;1;1;1;1	29;29;29;27;21;11;9;9;4;4;4;3;3;3;3;3;3;1;1;1;1;1	29;29;29;27;21;11;9;9;4;4;4;3;3;3;3;3;3;1;1;1;1;1	Matrin-3	MATR3	Matrin-3;Matrin-3;Matrin-3;Matrin-3;Matrin-3 (Fragment)	22	29	29	29	1	1	0	0	1	1	11	19	11	15	15	15	1	1	0	0	1	1	11	19	11	15	15	15	1	1	0	0	1	1	11	19	11	15	15	15	42.7	42.7
F5GYC7;F8WB18;A0A0U1RRK7;A0A0R4J2G7;A0A1D5RMU6;E7ERL8;Q9ULB1;Q9ULB1-2;Q9ULB1-3;A0A0U1RQP8;A0A0D9SFF4	F5GYC7;F8WB18;A0A0U1RRK7;A0A0R4J2G7;A0A1D5RMU6;E7ERL8;Q9ULB1;Q9ULB1-2;Q9ULB1-3	5;5;5;5;5;5;5;5;5;1;1	5;5;5;5;5;5;5;5;5;1;1	5;5;5;5;5;5;5;5;5;1;1	Neurexin-1	NRXN1	Neurexin-1-beta;Neurexin-1-beta;Neurexin-1-beta;Neurexin-1-beta;Neurexin-1-beta;Neurexin-1-beta;Neurexin-1;Isoform 2a of Neurexin-1;Isoform 3a of Neurexin-1	11	5	5	5	0	0	0	0	0	0	1	4	2	2	3	1	0	0	0	0	0	0	1	4	2	2	3	1	0	0	0	0	0	0	1	4	2	2	3	1	12.9	12.9
A0A0S2Z4G6;P09493-4;P09493-10;P09493;H0YKX5;H0YKP3;P09493-6;H0YL80;H0YL42;A0A087WTJ7;A0A494C0I0	A0A0S2Z4G6;P09493-4;P09493-10;P09493;H0YKX5;H0YKP3;P09493-6	22;22;22;22;15;14;14;8;5;4;2	8;8;8;8;4;8;0;0;0;4;0	0;0;0;0;0;0;0;0;0;0;0	Tropomyosin alpha-1 chain	TPM1	Tropomyosin 1 (Alpha), isoform CRA_o (Fragment);Isoform 4 of Tropomyosin alpha-1 chain;Isoform 10 of Tropomyosin alpha-1 chain;Tropomyosin alpha-1 chain;Tropomyosin alpha-1 chain (Fragment);Tropomyosin alpha-1 chain;Isoform 6 of Tropomyosin alpha-1 chain	11	22	8	0	3	5	1	2	7	0	19	19	6	17	17	6	0	1	0	0	2	0	8	8	0	7	6	0	0	0	0	0	0	0	0	0	0	0	0	0	49.3	10.2
A0A0S2Z4L3;A0A3B3IRK9;G5E9F8;A0A3B3ISJ1;P07225	A0A0S2Z4L3;A0A3B3IRK9;G5E9F8;A0A3B3ISJ1;P07225	2;1;1;1;1	2;1;1;1;1	2;1;1;1;1	Vitamin K-dependent protein S	PROS1	Protein S isoform 2 (Fragment);Vitamin K-dependent protein S;Vitamin K-dependent protein S;Vitamin K-dependent protein S;Vitamin K-dependent protein S	5	2	2	2	0	0	0	0	0	0	2	1	1	0	2	1	0	0	0	0	0	0	2	1	1	0	2	1	0	0	0	0	0	0	2	1	1	0	2	1	2.5	2.5
A0A0S2Z4R8;A0A140T9T7;Q03518	A0A0S2Z4R8;A0A140T9T7;Q03518	1;1;1	1;1;1	1;1;1	Antigen peptide transporter 1	TAP1	Antigen peptide transporter 1 (Fragment);Antigen peptide transporter 1;Antigen peptide transporter 1	3	1	1	1	0	0	0	0	0	0	1	0	0	0	0	0	0	0	0	0	0	0	1	0	0	0	0	0	0	0	0	0	0	0	1	0	0	0	0	0	7.7	7.7
A0A0U1RQG5	A0A0U1RQG5	1	1	1			Uncharacterized protein	1	1	1	1	0	0	0	0	0	0	0	0	1	0	0	1	0	0	0	0	0	0	0	0	1	0	0	1	0	0	0	0	0	0	0	0	1	0	0	1	9	9
A0A0U1RQI6;E7ERI8;E7EW49;O75122-3;B3KR06;E7ENG2;O75122-2;C9J668;H7C4X8;H7C5M8;D6RBU8;H7C4I5	A0A0U1RQI6;E7ERI8;E7EW49;O75122-3	25;25;25;25;7;7;7;3;3;3;3;2	1;1;1;1;0;0;0;0;0;0;0;0	0;0;0;0;0;0;0;0;0;0;0;0	CLIP-associating protein 2	CLASP2	CLIP-associating protein 2;CLIP-associating protein 2;CLIP-associating protein 2;Isoform 3 of CLIP-associating protein 2	12	25	1	0	0	0	0	0	0	0	10	15	9	8	18	13	0	0	0	0	0	0	0	1	0	0	1	0	0	0	0	0	0	0	0	0	0	0	0	0	27.1	1.7
A0A0U1RQK7;A0A0A0MSA7;O43432;O43432-3;O43432-4;O43432-2	A0A0U1RQK7;A0A0A0MSA7;O43432;O43432-3;O43432-4	8;7;7;7;6;1	5;4;4;4;3;1	5;4;4;4;3;1	Eukaryotic translation initiation factor 4 gamma 3	EIF4G3	Eukaryotic translation initiation factor 4 gamma 3;Eukaryotic translation initiation factor 4 gamma 3;Eukaryotic translation initiation factor 4 gamma 3;Isoform 3 of Eukaryotic translation initiation factor 4 gamma 3;Isoform 4 of Eukaryotic translation ini	6	8	5	5	0	0	0	0	0	0	3	2	2	2	3	2	0	0	0	0	0	0	3	2	0	2	3	0	0	0	0	0	0	0	3	2	0	2	3	0	6.5	4.9
A0A0U1RR45;A0A0U1RQP3;A0A0U1RQU0;F6XE55;A0A0U1RQW7;A0A0U1RRN2;A0A0U1RR83;A0A0U1RQX3;B4DNT1;B1ALF6	A0A0U1RR45;A0A0U1RQP3;A0A0U1RQU0;F6XE55;A0A0U1RQW7;A0A0U1RRN2;A0A0U1RR83;A0A0U1RQX3;B4DNT1;B1ALF6	1;1;1;1;1;1;1;1;1;1	1;1;1;1;1;1;1;1;1;1	1;1;1;1;1;1;1;1;1;1		SMARCA2	Probable global transcription activator SNF2L2 (Fragment);Probable global transcription activator SNF2L2;Probable global transcription activator SNF2L2 (Fragment);Probable global transcription activator SNF2L2 (Fragment);Probable global transcription activ	10	1	1	1	0	0	0	0	0	0	0	0	0	1	0	0	0	0	0	0	0	0	0	0	0	1	0	0	0	0	0	0	0	0	0	0	0	1	0	0	37.9	37.9
Q6P3W7;A0A0U1RQQ9;F8VSC5	Q6P3W7;A0A0U1RQQ9	5;5;2	5;5;2	5;5;2	SCY1-like protein 2	SCYL2	SCY1-like protein 2;SCY1-like protein 2	3	5	5	5	0	0	0	0	0	0	2	2	1	1	3	2	0	0	0	0	0	0	2	2	1	1	3	2	0	0	0	0	0	0	2	2	1	1	3	2	8.4	8.4
Q96A10;A0A0U1RQS5;B3KNS4;A0A0U1RQV1	Q96A10;A0A0U1RQS5;B3KNS4;A0A0U1RQV1	1;1;1;1	1;1;1;1	1;1;1;1		hCG_2043597	Endogenous retrovirus group K3 member 1;Endogenous retrovirus group K3 member 1 (Fragment);Endogenous retrovirus group K3 member 1;Endogenous retrovirus group K3 member 1 (Fragment)	4	1	1	1	0	0	0	0	0	0	0	0	0	1	0	0	0	0	0	0	0	0	0	0	0	1	0	0	0	0	0	0	0	0	0	0	0	1	0	0	14.9	14.9
A0A0U1RQT8;Q8TCZ2-6;Q8TCZ2-3;Q8TCZ2-2;Q8TCZ2;Q8TCZ2-5	A0A0U1RQT8;Q8TCZ2-6;Q8TCZ2-3;Q8TCZ2-2;Q8TCZ2;Q8TCZ2-5	2;2;2;2;2;2	2;2;2;2;2;2	2;2;2;2;2;2	CD99 antigen-like protein 2	CD99L2	CD99 antigen-like protein 2 (Fragment);Isoform 6 of CD99 antigen-like protein 2;Isoform 3 of CD99 antigen-like protein 2;Isoform 2 of CD99 antigen-like protein 2;CD99 antigen-like protein 2;Isoform 5 of CD99 antigen-like protein 2	6	2	2	2	0	1	0	1	0	0	1	1	1	1	1	2	0	1	0	1	0	0	1	1	1	1	1	2	0	1	0	1	0	0	1	1	1	1	1	2	11.3	11.3
A0A0U1RQV4;Q13464	A0A0U1RQV4;Q13464	4;4	2;2	2;2	Rho-associated protein kinase 1	ROCK1	Rho-associated protein kinase 1;Rho-associated protein kinase 1	2	4	2	2	0	0	0	0	0	0	2	2	0	2	0	1	0	0	0	0	0	0	1	1	0	2	0	0	0	0	0	0	0	0	1	1	0	2	0	0	4.6	2.8
A0A0U1RQW6;Q9Y2E4;E7EPU2;Q9Y2E4-2;H0Y7Q3;H0Y5A8	A0A0U1RQW6;Q9Y2E4;E7EPU2	10;10;9;2;1;1	9;9;8;2;0;1	7;7;6;2;0;1	Disco-interacting protein 2 homolog C	DIP2C	Disco-interacting protein 2 homolog C;Disco-interacting protein 2 homolog C;Disco-interacting protein 2 homolog C	6	10	9	7	0	0	0	0	0	0	5	7	2	5	7	5	0	0	0	0	0	0	5	7	1	5	7	4	0	0	0	0	0	0	4	5	1	4	5	3	8.3	7.6
Q9Y484-2;C9J5L0;A0A0U1RR06;C9JYH8;G8JLI5;C9J471;C9J0A8;C9JBX7;C9J7Q8;C9JUS5;C9JE01;C9JVT3;Q9Y484;Q9Y484-3;A0A0U1RQS7;A0A0U1RRJ9;A0A0U1RRJ2;A0A0U1RR42;A0A0U1RQR1;H0Y329;A0A0U1RQG6;A0A0U1RQM7;A0A0U1RQJ7;A0A1B0GV56	Q9Y484-2;C9J5L0;A0A0U1RR06;C9JYH8;G8JLI5;C9J471;C9J0A8;C9JBX7;C9J7Q8;C9JUS5;C9JE01;C9JVT3;Q9Y484;Q9Y484-3;A0A0U1RQS7;A0A0U1RRJ9;A0A0U1RRJ2;A0A0U1RR42;A0A0U1RQR1;H0Y329;A0A0U1RQG6;A0A0U1RQM7;A0A0U1RQJ7;A0A1B0GV56	2;2;2;2;2;2;2;2;2;2;2;2;2;2;1;1;1;1;1;1;1;1;1;1	1;1;1;1;1;1;1;1;1;1;1;1;1;1;1;0;0;0;1;1;0;0;0;0	1;1;1;1;1;1;1;1;1;1;1;1;1;1;1;0;0;0;1;1;0;0;0;0	WD repeat domain phosphoinositide-interacting protein 4	WDR45	Isoform 2 of WD repeat domain phosphoinositide-interacting protein 4;WD repeat domain phosphoinositide-interacting protein 4 (Fragment);WD repeat domain phosphoinositide-interacting protein 4;WD repeat domain 45, isoform CRA_e;WD repeat domain phosphoinosi	24	2	1	1	0	0	0	0	0	0	1	1	0	0	1	1	0	0	0	0	0	0	0	0	0	0	0	1	0	0	0	0	0	0	0	0	0	0	0	1	7.3	4
A0A0U1RRB6;Q9Y2D4;J3QT38;Q9Y2D4-2;F8W6R7	A0A0U1RRB6;Q9Y2D4;J3QT38;Q9Y2D4-2	6;6;5;5;2	6;6;5;5;2	6;6;5;5;2	Exocyst complex component 6B	EXOC6B	Exocyst complex component;Exocyst complex component 6B;Exocyst complex component;Isoform 2 of Exocyst complex component 6B	5	6	6	6	0	0	0	0	0	0	3	2	0	3	2	1	0	0	0	0	0	0	3	2	0	3	2	1	0	0	0	0	0	0	3	2	0	3	2	1	8.1	8.1
F6XEV2;A0A0U1RRK1;A0A286YF11;Q9BPX6;Q9BPX6-3;S4R3D7;S4R3V1;Q9BPX6-5;Q9BPX6-4;Q9BPX6-2	F6XEV2;A0A0U1RRK1;A0A286YF11;Q9BPX6;Q9BPX6-3;S4R3D7;S4R3V1;Q9BPX6-5;Q9BPX6-4;Q9BPX6-2	2;2;2;2;2;1;1;1;1;1	2;2;2;2;2;1;1;1;1;1	2;2;2;2;2;1;1;1;1;1	Calcium uptake protein 1, mitochondrial	MICU1	Calcium uptake protein 1, mitochondrial;Calcium uptake protein 1, mitochondrial;Calcium uptake protein 1, mitochondrial;Calcium uptake protein 1, mitochondrial;Isoform 3 of Calcium uptake protein 1, mitochondrial;Calcium uptake protein 1, mitochondrial (Fr	10	2	2	2	0	0	0	0	0	0	1	1	1	0	1	0	0	0	0	0	0	0	1	1	1	0	1	0	0	0	0	0	0	0	1	1	1	0	1	0	11.9	11.9
A0A0U1RRM1;Q8WXI9;A0A0U1RR30;A0A0U1RRK3;A0A0U1RR34	A0A0U1RRM1;Q8WXI9;A0A0U1RR30	9;9;6;2;2	9;9;6;2;2	8;8;5;2;2	Transcriptional repressor p66-beta	GATAD2B	Transcriptional repressor p66-beta;Transcriptional repressor p66-beta;Transcriptional repressor p66-beta (Fragment)	5	9	9	8	0	0	0	0	0	0	4	4	1	5	6	3	0	0	0	0	0	0	4	4	1	5	6	3	0	0	0	0	0	0	4	4	1	5	6	2	25.8	25.8
A0A0U1RRM4;P26599;P26599-2;P26599-3;A6NLN1;K7EKJ7;A0A0D9SF20;A0A087WU68;K7EK45;A0A087WUW5;K7ES59	A0A0U1RRM4;P26599;P26599-2;P26599-3;A6NLN1;K7EKJ7	7;7;7;7;5;4;3;3;3;1;1	7;7;7;7;5;4;3;3;3;1;1	6;6;6;6;4;4;3;2;2;1;1	Polypyrimidine tract-binding protein 1	PTBP1	Polypyrimidine tract-binding protein 1;Polypyrimidine tract-binding protein 1;Isoform 2 of Polypyrimidine tract-binding protein 1;Isoform 3 of Polypyrimidine tract-binding protein 1;Polypyrimidine tract binding protein 1, isoform CRA_b;Polypyrimidine tract	11	7	7	6	0	0	1	0	1	0	2	4	3	5	3	3	0	0	1	0	1	0	2	4	3	5	3	3	0	0	1	0	1	0	2	3	3	4	3	3	16	16
A0A140LJL2;Q8N350	A0A140LJL2;Q8N350	5;5	5;5	5;5	Protein Dos	DOS	Voltage-dependent calcium channel beta subunit-associated regulatory protein;Voltage-dependent calcium channel beta subunit-associated regulatory protein	2	5	5	5	0	0	0	0	0	0	3	2	0	3	2	0	0	0	0	0	0	0	3	2	0	3	2	0	0	0	0	0	0	0	3	2	0	3	2	0	10.3	10.3
A0A140T947;O60231	A0A140T947;O60231	1;1	1;1	1;1	Putative pre-mRNA-splicing factor ATP-dependent RNA helicase DHX16	DHX16	Pre-mRNA-splicing factor ATP-dependent RNA helicase DHX16 (Fragment);Pre-mRNA-splicing factor ATP-dependent RNA helicase DHX16	2	1	1	1	0	0	0	0	0	0	1	0	0	0	0	0	0	0	0	0	0	0	1	0	0	0	0	0	0	0	0	0	0	0	1	0	0	0	0	0	4.5	4.5
A2ABM8;A0A140T972	A2ABM8;A0A140T972	2;2	1;1	1;1		DDR1	Epithelial discoidin domain-containing receptor 1 (Fragment);Epithelial discoidin domain-containing receptor 1 (Fragment)	2	2	1	1	0	0	0	0	0	0	1	1	0	2	1	0	0	0	0	0	0	0	0	0	0	1	1	0	0	0	0	0	0	0	0	0	0	1	1	0	7.3	4.9
A0A140T9D0;Q8NBI6-3;Q8NBI6-2;Q8NBI6	A0A140T9D0;Q8NBI6-3;Q8NBI6-2;Q8NBI6	1;1;1;1	1;1;1;1	1;1;1;1	Xyloside xylosyltransferase 1	XXYLT1	Xyloside xylosyltransferase 1;Isoform 3 of Xyloside xylosyltransferase 1;Isoform 2 of Xyloside xylosyltransferase 1;Xyloside xylosyltransferase 1	4	1	1	1	0	0	0	0	0	0	1	1	0	1	1	0	0	0	0	0	0	0	1	1	0	1	1	0	0	0	0	0	0	0	1	1	0	1	1	0	5.3	5.3
A0A182DWH8;A0A182DWH7;P49908	A0A182DWH8;A0A182DWH7;P49908	1;1;1	1;1;1	1;1;1	Selenoprotein P	SEPP1	Selenoprotein P (Fragment);Selenoprotein P (Fragment);Selenoprotein P	3	1	1	1	0	0	0	0	0	1	0	0	0	0	0	0	0	0	0	0	0	1	0	0	0	0	0	0	0	0	0	0	0	1	0	0	0	0	0	0	10.5	10.5
A0A1B0GTY1;A0A1B0GUC3;A0A1B0GV98;A0A1B0GTC5;A0A1B0GU26;A0A1B0GTC3;A0A1B0GVH5;Q9C0B1;A0A1B0GTI3	A0A1B0GTY1;A0A1B0GUC3;A0A1B0GV98;A0A1B0GTC5;A0A1B0GU26;A0A1B0GTC3;A0A1B0GVH5;Q9C0B1	6;6;6;6;6;6;6;6;2	6;6;6;6;6;6;6;6;2	6;6;6;6;6;6;6;6;2	Alpha-ketoglutarate-dependent dioxygenase FTO	FTO	Alpha-ketoglutarate-dependent dioxygenase FTO;Alpha-ketoglutarate-dependent dioxygenase FTO;Alpha-ketoglutarate-dependent dioxygenase FTO;Alpha-ketoglutarate-dependent dioxygenase FTO;Alpha-ketoglutarate-dependent dioxygenase FTO;Alpha-ketoglutarate-depend	9	6	6	6	1	1	1	1	1	0	1	2	2	4	2	3	1	1	1	1	1	0	1	2	2	4	2	3	1	1	1	1	1	0	1	2	2	4	2	3	18.3	18.3
A0A1B0GVZ3;A0A1B0GVG0;A0A1B0GU36;A0A1B0GTG3;F8WC59;C9JYZ0;A0A1B0GV31;A0A1B0GU86;Q03154-2;Q03154-3;Q03154-4;Q03154	A0A1B0GVZ3;A0A1B0GVG0;A0A1B0GU36;A0A1B0GTG3;F8WC59;C9JYZ0;A0A1B0GV31;A0A1B0GU86;Q03154-2;Q03154-3;Q03154-4;Q03154	1;1;1;1;1;1;1;1;1;1;1;1	1;1;1;1;1;1;1;1;1;1;1;1	1;1;1;1;1;1;1;1;1;1;1;1	Aminoacylase-1	ACY1	Aminoacylase-1;Aminoacylase-1;Aminoacylase-1;Aminoacylase-1;Aminoacylase-1;Aminoacylase-1 (Fragment);ABHD14A-ACY1 readthrough (Fragment);Aminoacylase-1;Isoform 2 of Aminoacylase-1;Isoform 3 of Aminoacylase-1;Isoform 4 of Aminoacylase-1;Aminoacylase-1	12	1	1	1	0	0	0	0	0	0	1	1	0	0	0	0	0	0	0	0	0	0	1	1	0	0	0	0	0	0	0	0	0	0	1	1	0	0	0	0	41	41
A0A1B0GTH6	A0A1B0GTH6	1	1	1			Casein kinase II subunit alpha-interacting protein	1	1	1	1	0	0	0	0	0	0	1	1	0	1	1	0	0	0	0	0	0	0	1	1	0	1	1	0	0	0	0	0	0	0	1	1	0	1	1	0	2.6	2.6
P30566;A0A1B0GTJ7;A0A1B0GWJ0;A0A0A6YY92;P30566-2;A0A096LNY6;A0A1B0GWF8;A0A1B0GTG9;A0A096LNY5;A0A096LNY4;A0A096LP72;B4DEP1;A0A096LP76;A0A096LP92;A0A1W2PRX2;A0A096LPA2;A0A096LNT0;V9GY96	P30566;A0A1B0GTJ7;A0A1B0GWJ0;A0A0A6YY92;P30566-2;A0A096LNY6;A0A1B0GWF8;A0A1B0GTG9	10;10;10;9;7;7;6;6;4;3;2;2;2;1;1;1;1;1	10;10;10;9;7;7;6;6;4;3;2;2;2;1;1;1;1;1	10;10;10;9;7;7;6;6;4;3;2;2;2;1;1;1;1;1	Adenylosuccinate lyase	ADSL	Adenylosuccinate lyase;Adenylosuccinate lyase;Adenylosuccinate lyase;Adenylosuccinate lyase;Isoform 2 of Adenylosuccinate lyase;Adenylosuccinate lyase (Fragment);Adenylosuccinate lyase (Fragment);Adenylosuccinate lyase (Fragment)	18	10	10	10	0	0	0	0	0	0	4	4	4	4	5	5	0	0	0	0	0	0	4	4	4	4	5	5	0	0	0	0	0	0	4	4	4	4	5	5	33.9	33.9
A0A1B0GTK6	A0A1B0GTK6	1	1	1			Iron-sulfur cluster assembly 1 homolog, mitochondrial (Fragment)	1	1	1	1	0	0	0	0	0	0	0	1	0	0	0	0	0	0	0	0	0	0	0	1	0	0	0	0	0	0	0	0	0	0	0	1	0	0	0	0	16.3	16.3
A0A1W2PQJ4;A0A1W2PQ86;A0A1B0GTL7;A0A1W2PQ11;Q02246;A0A1W2PR60	A0A1W2PQJ4;A0A1W2PQ86;A0A1B0GTL7;A0A1W2PQ11;Q02246	4;4;4;4;4;1	4;4;4;4;4;1	4;4;4;4;4;1	Contactin-2	CNTN2	Contactin-2 (Fragment);Contactin-2;Contactin-2 (Fragment);Contactin-2;Contactin-2	6	4	4	4	0	0	0	0	0	0	1	3	0	1	3	0	0	0	0	0	0	0	1	3	0	1	3	0	0	0	0	0	0	0	1	3	0	1	3	0	11.4	11.4
Q13510-2;Q13510;A0A1B0GUH5;A0A1B0GTZ5;A0A1B0GTM3;A0A1B0GUA4;A0A1B0GW68;E7EMM4;A0A1B0GTP7;A0A1B0GUE3;A0A1B0GUW4;A0A1B0GUG1;Q13510-3;A0A1B0GVG2;A0A1B0GUB3;A0A1B0GU06;A0A1B0GU62;A0A1B0GVJ1;A0A1B0GW48;A0A1B0GV95;A0A1B0GVA3;A0A1B0GVE7;A0A1B0GUJ3;A0A1B0GW66;A0A1B0GVC9;A0A1B0GV88	Q13510-2;Q13510;A0A1B0GUH5;A0A1B0GTZ5;A0A1B0GTM3;A0A1B0GUA4;A0A1B0GW68;E7EMM4;A0A1B0GTP7;A0A1B0GUE3;A0A1B0GUW4;A0A1B0GUG1;Q13510-3	8;8;8;8;8;8;8;8;8;7;7;6;5;3;3;3;3;3;3;3;2;2;2;2;1;1	8;8;8;8;8;8;8;8;8;7;7;6;5;3;3;3;3;3;3;3;2;2;2;2;1;1	3;3;3;3;3;3;3;3;3;2;2;1;0;3;3;3;3;3;3;3;2;2;2;2;1;1	Acid ceramidase;Acid ceramidase subunit alpha;Acid ceramidase subunit beta	ASAH1	Isoform 2 of Acid ceramidase;Acid ceramidase;Acid ceramidase;Acid ceramidase;Acid ceramidase;Acid ceramidase;Acid ceramidase;Acid ceramidase;Acid ceramidase;Acid ceramidase;Acid ceramidase (Fragment);Acid ceramidase;Isoform 3 of Acid ceramidase	26	8	8	3	0	0	0	0	0	0	2	3	5	3	2	5	0	0	0	0	0	0	2	3	5	3	2	5	0	0	0	0	0	0	1	1	2	1	1	1	23.4	23.4
A0A1B0GTP9;P61764-2;A0A1B0GWF2;A0A1B0GVQ5;A0A2R8Y5D4;A0A0D9SG72;P61764;A0A1B0GW76;A0A0D9SFQ7;A0A0D9SFW6;A0A0D9SEP9;A0A0D9SEH5;A0A096LP52;A0A1B0GTD8;A0A096LP33;A0A1B0GVV9	A0A1B0GTP9;P61764-2;A0A1B0GWF2;A0A1B0GVQ5;A0A2R8Y5D4;A0A0D9SG72;P61764;A0A1B0GW76	27;27;25;25;25;25;25;16;7;7;6;6;4;1;1;1	27;27;25;25;25;25;25;16;7;7;6;6;4;1;1;1	27;27;25;25;25;25;25;16;7;7;6;6;4;1;1;1	Syntaxin-binding protein 1	STXBP1	Syntaxin-binding protein 1;Isoform 2 of Syntaxin-binding protein 1;Syntaxin-binding protein 1;Syntaxin-binding protein 1;Syntaxin-binding protein 1 (Fragment);Syntaxin-binding protein 1;Syntaxin-binding protein 1;Syntaxin-binding protein 1	16	27	27	27	2	4	1	4	3	0	9	13	14	12	12	18	2	4	1	4	3	0	9	13	14	12	12	18	2	4	1	4	3	0	9	13	14	12	12	18	54	54
A0A1B0GU60;A0A1B0GTU4;P49023-2;P49023;P49023-3;F5GZ78	A0A1B0GU60;A0A1B0GTU4;P49023-2;P49023;P49023-3;F5GZ78	2;2;2;2;2;1	2;2;2;2;2;1	1;1;1;1;1;0	Paxillin	PXN	Paxillin;Paxillin;Isoform Alpha of Paxillin;Paxillin;Isoform Gamma of Paxillin;Paxillin	6	2	2	1	0	0	0	0	1	0	2	2	1	2	2	1	0	0	0	0	1	0	2	2	1	2	2	1	0	0	0	0	0	0	1	1	0	1	1	0	5.4	5.4
A0A3B3IS03;A0A3B3ISZ5;A0A3B3IRI3;A0A3B3ITE1;A0A1B0GTW1;A0A2R8YDH4;Q9UDY2-6;Q9UDY2-3;Q9UDY2;Q9UDY2-7	A0A3B3IS03;A0A3B3ISZ5;A0A3B3IRI3;A0A3B3ITE1;A0A1B0GTW1;A0A2R8YDH4;Q9UDY2-6;Q9UDY2-3;Q9UDY2;Q9UDY2-7	1;1;1;1;1;1;1;1;1;1	1;1;1;1;1;1;1;1;1;1	1;1;1;1;1;1;1;1;1;1	Tight junction protein ZO-2	TJP2	Tight junction protein ZO-2 (Fragment);Tight junction protein ZO-2;Tight junction protein ZO-2;Tight junction protein ZO-2 (Fragment);Tight junction protein ZO-2;Uncharacterized protein;Isoform 6 of Tight junction protein ZO-2;Isoform C1 of Tight junction	10	1	1	1	0	0	0	0	0	0	0	0	0	0	1	0	0	0	0	0	0	0	0	0	0	0	1	0	0	0	0	0	0	0	0	0	0	0	1	0	1.7	1.7
A0A1B0GTW6;A0A0C4DH22;H0Y482;Q4VXN6;Q4VXN5	A0A1B0GTW6;A0A0C4DH22	30;29;6;2;2	30;29;6;2;2	1;0;0;0;0		EPB41L1	Band 4.1-like protein 1;Band 4.1-like protein 1	5	30	30	1	0	2	0	2	1	0	18	19	9	18	18	14	0	2	0	2	1	0	18	19	9	18	18	14	0	0	0	0	0	0	0	0	0	1	0	0	25.6	25.6
A0A2R8Y640;A0A2R8YHB3;A0A1B0GUB2;A0A3B3IRP5;Q6P1J9;A0A3B3ISN2	A0A2R8Y640;A0A2R8YHB3;A0A1B0GUB2;A0A3B3IRP5;Q6P1J9	3;3;3;3;3;1	3;3;3;3;3;1	3;3;3;3;3;1	Parafibromin	CDC73	Parafibromin;Parafibromin;Parafibromin;Parafibromin;Parafibromin	6	3	3	3	0	0	0	0	0	0	1	1	0	3	1	0	0	0	0	0	0	0	1	1	0	3	1	0	0	0	0	0	0	0	1	1	0	3	1	0	18.3	18.3
A0A1B0GUB6;A0A1B0GUN6;Q01668-4;Q01668-3;Q01668;Q01668-2	A0A1B0GUB6;A0A1B0GUN6;Q01668-4;Q01668-3;Q01668;Q01668-2	1;1;1;1;1;1	1;1;1;1;1;1	1;1;1;1;1;1	Voltage-dependent L-type calcium channel subunit alpha-1D	CACNA1D	Voltage-dependent L-type calcium channel subunit alpha;Voltage-dependent L-type calcium channel subunit alpha;Isoform 4 of Voltage-dependent L-type calcium channel subunit alpha-1D;Isoform 3 of Voltage-dependent L-type calcium channel subunit alpha-1D;Volt	6	1	1	1	0	0	0	0	1	0	0	0	0	0	0	0	0	0	0	0	1	0	0	0	0	0	0	0	0	0	0	0	1	0	0	0	0	0	0	0	0.8	0.8
Q5VTI5;A0A1B0GUN5;Q9Y2H5;A0A5F9ZH45	Q5VTI5;A0A1B0GUN5;Q9Y2H5	3;3;3;1	3;3;3;1	3;3;3;1	Pleckstrin homology domain-containing family A member 6	PLEKHA6	Pleckstrin homology domain-containing family A member 6;Pleckstrin homology domain-containing family A member 6;Pleckstrin homology domain-containing family A member 6	4	3	3	3	0	0	0	0	0	0	0	3	1	0	1	1	0	0	0	0	0	0	0	3	1	0	1	1	0	0	0	0	0	0	0	3	1	0	1	1	2.9	2.9
A0A1B0GUS7;B1AM27;O14795;O14795-2;A0A1B0GVW8;I6L9J0;F8W8M9;F8VZH8;F8W0P6;F8W059;Q9UPW8;A0A0U1RRL2;A0A3B3ISZ1;Q8NB66	A0A1B0GUS7;B1AM27;O14795;O14795-2;A0A1B0GVW8	5;4;4;4;3;2;2;2;2;2;2;1;1;1	5;4;4;4;3;2;2;2;2;2;2;1;1;1	5;4;4;4;3;2;2;2;2;2;2;1;1;1	Protein unc-13 homolog B	UNC13B	Protein unc-13 homolog B;Protein unc-13 homolog B;Protein unc-13 homolog B;Isoform 2 of Protein unc-13 homolog B;Protein unc-13 homolog B	14	5	5	5	0	0	0	0	0	0	1	2	2	0	1	1	0	0	0	0	0	0	1	2	2	0	1	1	0	0	0	0	0	0	1	2	2	0	1	1	1.4	1.4
A0A1B0GV05;Q684P5-3;Q684P5;Q684P5-2	A0A1B0GV05;Q684P5-3;Q684P5;Q684P5-2	2;2;2;1	2;2;2;1	2;2;2;1	Rap1 GTPase-activating protein 2	RAP1GAP2	Rap1 GTPase-activating protein 2;Isoform 3 of Rap1 GTPase-activating protein 2;Rap1 GTPase-activating protein 2;Isoform 2 of Rap1 GTPase-activating protein 2	4	2	2	2	0	0	0	0	0	0	0	1	0	1	1	0	0	0	0	0	0	0	0	1	0	1	1	0	0	0	0	0	0	0	0	1	0	1	1	0	2.6	2.6
A0A1B0GV06	A0A1B0GV06	6	1	1			Acid ceramidase (Fragment)	1	6	1	1	0	0	0	0	0	0	1	3	3	2	1	4	0	0	0	0	0	0	0	1	0	0	0	0	0	0	0	0	0	0	0	1	0	0	0	0	36	7.5
A0A1B0GV68;M0QYB0;Q9Y4F1-3;M0R262	A0A1B0GV68;M0QYB0	6;3;2;1	2;0;0;0	2;0;0;0		FARP1	FERM, ARHGEF and pleckstrin domain-containing protein 1;FERM, ARHGEF and pleckstrin domain-containing protein 1 (Fragment)	4	6	2	2	0	0	0	0	0	0	3	4	0	5	5	0	0	0	0	0	0	0	0	0	0	1	1	0	0	0	0	0	0	0	0	0	0	1	1	0	13.5	2.7
A0A1B0GV70;Q96N21-2;Q96N21	A0A1B0GV70;Q96N21-2;Q96N21	1;1;1	1;1;1	1;1;1	AP-4 complex accessory subunit tepsin	ENTHD2	AP-4 complex accessory subunit Tepsin;Isoform 2 of AP-4 complex accessory subunit Tepsin;AP-4 complex accessory subunit Tepsin	3	1	1	1	0	0	0	0	0	0	1	0	0	1	1	0	0	0	0	0	0	0	1	0	0	1	1	0	0	0	0	0	0	0	1	0	0	1	1	0	4.2	4.2
A0A1B0GW44;A0A1B0GVD5;A0A1B0GWE8;P07339;A0A1B0GV23;A0A1B0GU92;A0A1B0GU03;H7C469;A0A1B0GVP3;C9JH19;H7C1V0;F8WD96;F8W787;A0A1B0GVF1;A0A1B0GV01	A0A1B0GW44;A0A1B0GVD5;A0A1B0GWE8;P07339;A0A1B0GV23;A0A1B0GU92;A0A1B0GU03;H7C469;A0A1B0GVP3;C9JH19;H7C1V0	17;17;17;17;16;15;15;14;14;10;9;7;5;2;1	17;17;17;17;16;15;15;14;14;10;9;7;5;2;1	17;17;17;17;16;15;15;14;14;10;9;7;5;2;1	Cathepsin D;Cathepsin D light chain;Cathepsin D heavy chain	CTSD	Cathepsin D;Cathepsin D;Cathepsin D;Cathepsin D;Cathepsin D;Peptidase A1 domain-containing protein;Peptidase A1 domain-containing protein;Peptidase A1 domain-containing protein (Fragment);Cathepsin D;Cathepsin D (Fragment);Cathepsin D (Fragment)	15	17	17	17	1	1	0	1	2	0	5	4	10	6	5	14	1	1	0	1	2	0	5	4	10	6	5	14	1	1	0	1	2	0	5	4	10	6	5	14	52.8	52.8
A0A494C007;Q5T446;A0A1B0GVN9;A0A1B0GVZ4;A0A494C085;P06132;A0A494C0P4;H0Y5R6;A0A494C1D8;A0A494C1T3;A0A494C0S8;A0A494BZY8;A0A494C0Q8	A0A494C007;Q5T446;A0A1B0GVN9;A0A1B0GVZ4;A0A494C085;P06132;A0A494C0P4;H0Y5R6;A0A494C1D8;A0A494C1T3;A0A494C0S8;A0A494BZY8;A0A494C0Q8	4;4;4;4;4;4;3;3;2;2;2;2;2	4;4;4;4;4;4;3;3;2;2;2;2;2	4;4;4;4;4;4;3;3;2;2;2;2;2	Uroporphyrinogen decarboxylase	UROD	Uroporphyrinogen decarboxylase;Uroporphyrinogen decarboxylase (Fragment);Uroporphyrinogen decarboxylase;Uroporphyrinogen decarboxylase;Uroporphyrinogen decarboxylase;Uroporphyrinogen decarboxylase;Uroporphyrinogen decarboxylase (Fragment);Uroporphyrinogen	13	4	4	4	0	1	0	1	1	0	2	2	0	2	3	0	0	1	0	1	1	0	2	2	0	2	3	0	0	1	0	1	1	0	2	2	0	2	3	0	36.3	36.3
A0A1B0GVV3;Q5EBL4	A0A1B0GVV3;Q5EBL4	1;1	1;1	1;1	RILP-like protein 1	RILPL1	RILP-like protein 1;RILP-like protein 1	2	1	1	1	0	0	0	0	0	0	0	0	0	0	0	1	0	0	0	0	0	0	0	0	0	0	0	1	0	0	0	0	0	0	0	0	0	0	0	1	6	6
A0A1B0GW67;A0A1B0GW40;A0A1B0GWA6;Q99250-2;Q99250	A0A1B0GW67;A0A1B0GW40;A0A1B0GWA6;Q99250-2;Q99250	1;1;1;1;1	1;1;1;1;1	1;1;1;1;1	Sodium channel protein type 2 subunit alpha	SCN2A	Sodium channel protein type 2 subunit alpha;Sodium channel protein type 2 subunit alpha;Sodium channel protein;Isoform 2 of Sodium channel protein type 2 subunit alpha;Sodium channel protein type 2 subunit alpha	5	1	1	1	0	0	0	0	0	0	0	1	0	0	1	0	0	0	0	0	0	0	0	1	0	0	1	0	0	0	0	0	0	0	0	1	0	0	1	0	1	1
F5H8H2;A0A1B0GWC2;Q03426;A0A0B4J236;A0A1B0GWF3	F5H8H2;A0A1B0GWC2;Q03426;A0A0B4J236	4;4;4;2;1	4;4;4;2;1	4;4;4;2;1	Mevalonate kinase	MVK	Mevalonate kinase;Mevalonate kinase (Fragment);Mevalonate kinase;Mevalonate kinase	5	4	4	4	0	0	0	0	0	0	1	1	0	1	1	1	0	0	0	0	0	0	1	1	0	1	1	1	0	0	0	0	0	0	1	1	0	1	1	1	26.5	26.5
A0A1B0GWD1;A8K340;A0A1B0GUE1;E7EU50	A0A1B0GWD1;A8K340	28;28;10;7	1;1;0;0	1;1;0;0			Neuronal migration protein doublecortin;Neuronal migration protein doublecortin	4	28	1	1	2	3	0	1	2	0	22	21	8	20	20	11	0	0	0	0	0	0	1	1	0	1	1	1	0	0	0	0	0	0	1	1	0	1	1	1	63.7	5.8
F6WST4;A0A1B0GXE7;Q9P0S3;Q53FV1	F6WST4;A0A1B0GXE7;Q9P0S3;Q53FV1	1;1;1;1	1;1;1;1	1;1;1;1	ORM1-like protein 1;ORM1-like protein 2	ORMDL1;ORMDL2	ORM1-like protein 1 (Fragment);ORM1-like protein 1;ORM1-like protein 1;ORM1-like protein 2	4	1	1	1	0	0	0	0	0	0	1	1	1	1	1	1	0	0	0	0	0	0	1	1	1	1	1	1	0	0	0	0	0	0	1	1	1	1	1	1	13.9	13.9
A0A1B1UZQ1;A0A3B3IRU7;A0A3B3ISJ6;A0A5F9ZI67;A0A5F9ZHF9;A0A3F2YP58;Q9Y233;Q9Y233-2	A0A1B1UZQ1;A0A3B3IRU7;A0A3B3ISJ6;A0A5F9ZI67;A0A5F9ZHF9;A0A3F2YP58;Q9Y233;Q9Y233-2	3;3;3;3;3;3;3;3	3;3;3;3;3;3;3;3	3;3;3;3;3;3;3;3	cAMP and cAMP-inhibited cGMP 3,5-cyclic phosphodiesterase 10A	PDE10A	Phosphodiesterase;Phosphodiesterase;Phosphodiesterase;Phosphodiesterase;Phosphodiesterase;Phosphodiesterase;cAMP and cAMP-inhibited cGMP 3,5-cyclic phosphodiesterase 10A;Isoform PDE10A2 of cAMP and cAMP-inhibited cGMP 3,5-cyclic phosphodiesterase 10A	8	3	3	3	0	0	0	0	0	0	2	2	0	1	2	0	0	0	0	0	0	0	2	2	0	1	2	0	0	0	0	0	0	0	2	2	0	1	2	0	6.9	6.9
X6RET8;C9JP05;C9J3Q3;C9J6N5;C9JQ40;C9JW51;A0A1C7CYX8;Q9H098;F8WCJ2;C9JYP1;C9J6Y8	X6RET8;C9JP05;C9J3Q3;C9J6N5;C9JQ40;C9JW51;A0A1C7CYX8;Q9H098;F8WCJ2;C9JYP1;C9J6Y8	3;3;3;3;3;3;3;3;2;2;2	3;3;3;3;3;3;3;3;2;2;2	2;2;2;2;2;2;2;2;2;2;2	Protein FAM107B	FAM107B	Protein FAM107B (Fragment);Protein FAM107B (Fragment);Protein FAM107B (Fragment);Protein FAM107B (Fragment);Protein FAM107B (Fragment);Protein FAM107B (Fragment);Protein FAM107B (Fragment);Protein FAM107B;Protein FAM107B;Protein FAM107B (Fragment);Protein	11	3	3	2	0	0	0	0	0	0	3	3	0	1	3	0	0	0	0	0	0	0	3	3	0	1	3	0	0	0	0	0	0	0	2	2	0	1	2	0	38.9	38.9
A0A1C7CYX9;Q16555-2;E5RFU4	A0A1C7CYX9;Q16555-2	74;53;10	74;53;10	17;0;0	Dihydropyrimidinase-related protein 2	DPYSL2	Dihydropyrimidinase-related protein 2;Isoform 2 of Dihydropyrimidinase-related protein 2	3	74	74	17	24	24	13	13	23	10	58	59	33	57	65	34	24	24	13	13	23	10	58	59	33	57	65	34	4	5	0	1	5	1	14	15	4	17	16	5	85.7	85.7
U3KPV7;A0A2R8Y6K6;A0A1C7CYY3;A0A2R8YD64;A0A2R8Y5P1;Q9H902-2;Q9H902;Q9H902-3	U3KPV7;A0A2R8Y6K6;A0A1C7CYY3;A0A2R8YD64;A0A2R8Y5P1;Q9H902-2;Q9H902;Q9H902-3	1;1;1;1;1;1;1;1	1;1;1;1;1;1;1;1	1;1;1;1;1;1;1;1	Receptor expression-enhancing protein;Receptor expression-enhancing protein 1	REEP1	Receptor expression-enhancing protein (Fragment);Receptor expression-enhancing protein (Fragment);Receptor expression-enhancing protein;Receptor expression-enhancing protein (Fragment);Receptor expression-enhancing protein (Fragment);Isoform 2 of Receptor	8	1	1	1	0	0	0	0	0	0	0	0	1	0	0	1	0	0	0	0	0	0	0	0	1	0	0	1	0	0	0	0	0	0	0	0	1	0	0	1	10.2	10.2
A0A1C7CYZ1;Q8TD08-2;Q8TD08-3;Q8TD08	A0A1C7CYZ1;Q8TD08-2;Q8TD08-3;Q8TD08	1;1;1;1	1;1;1;1	1;1;1;1	Mitogen-activated protein kinase 15	MAPK15	Mitogen-activated protein kinase 15 (Fragment);Isoform 2 of Mitogen-activated protein kinase 15;Isoform 3 of Mitogen-activated protein kinase 15;Mitogen-activated protein kinase 15	4	1	1	1	0	0	0	0	0	0	1	1	0	1	1	1	0	0	0	0	0	0	1	1	0	1	1	1	0	0	0	0	0	0	1	1	0	1	1	1	2.9	2.9
Q9BWM7;A0A1P0AYU5;S4R3N9	Q9BWM7;A0A1P0AYU5;S4R3N9	15;15;9	15;15;9	14;14;9	Sideroflexin-3	SFXN3	Sideroflexin-3;Sidoreflexin;Sideroflexin-3	3	15	15	14	1	1	0	0	1	0	7	10	5	7	7	8	1	1	0	0	1	0	7	10	5	7	7	8	1	1	0	0	1	0	7	10	5	7	7	7	55.5	55.5
A0A286YFE2;A0A286YFD7;A0A286YF85;P53779-2;A0A286YEN5;A0A286YF83;A0A286YF19;D6RCB1;A0A286YEQ0;A0A286YES9;A0A286YFI3;A0A286YEQ7;A0A286YEX7;A0A286YFC0;A0A1P0B7D2;A0A286YFJ6;P53779-3;A0A286YF97;A0A286YFA6;A0A286YES0;A0A286YF35;A0A1W2PRF2;A0A286YF02;A0A286YEY0;A0A286YEW9;A0A286YF62;A0A286YEV3;A0A286YFN2;D6RJF9;A0A286YFB6;A0A286YFM6;P53779;F8W9R5;A0A286YFJ4;A0A286YEV8;D7R525;A0A1W2PPZ3;E5RJ57;P45983-3;…	A0A286YFE2;A0A286YFD7;A0A286YF85;P53779-2;A0A286YEN5;A0A286YF83;A0A286YF19;D6RCB1;A0A286YEQ0;A0A286YES9;A0A286YFI3;A0A286YEQ7;A0A286YEX7;A0A286YFC0;A0A1P0B7D2;A0A286YFJ6;P53779-3;A0A286YF97;A0A286YFA6;A0A286YES0;A0A286YF35;A0A1W2PRF2;A0A286YF02;A0A286YEY0;A0A286YEW9;A0A286YF62;A0A286YEV3;A0A286YFN2;D6RJF9;A0A286YFB6;A0A286YFM6;P53779;F8W9R5;A0A286YFJ4;A0A286YEV8;D7R525;A0A1W2PPZ3;E5RJ57;P45983-3;…	2;2;2;2;2;2;2;2;2;2;2;2;2;2;2;2;2;2;2;2;2;2;2;2;2;2;2;2;2;2;2;2;2;2;1;1;1;1;1;1;1;1;1;1;1;1;1;1	2;2;2;2;2;2;2;2;2;2;2;2;2;2;2;2;2;2;2;2;2;2;2;2;2;2;2;2;2;2;2;2;2;2;1;1;1;1;1;1;1;1;1;1;1;1;1;1	1;1;1;1;1;1;1;1;1;1;1;1;1;1;1;1;1;1;1;1;1;1;1;1;1;1;1;1;1;1;1;1;1;1;1;0;1;0;1;0;1;1;1;0;0;0;0;1	Mitogen-activated protein kinase 10;Mitogen-activated protein kinase 8;Mitogen-activated protein kinase 9	MAPK10;MAPK9;MAPK8	Mitogen-activated protein kinase 10 (Fragment);Mitogen-activated protein kinase;Mitogen-activated protein kinase;Isoform Alpha-1 of Mitogen-activated protein kinase 10;Mitogen-activated protein kinase;Mitogen-activated protein kinase;Mitogen-activated prot	48	2	2	1	0	0	0	0	0	0	1	1	1	1	1	2	0	0	0	0	0	0	1	1	1	1	1	2	0	0	0	0	0	0	1	1	1	1	1	1	13.5	13.5
Q969N2;A0A1W2PQN1;A0A1W2PPR6;A0A1W2PPS0;A0A1W2PPC3;A0A1W2PP57;A0A1W2PP53;A0A1W2PRZ8;A0A1W2PPQ7;A0A1W2PP13;A0A1W2PQ52;A0A1W2PNP0;Q969N2-2;Q969N2-4;Q969N2-5;A0A1W2PPI8;A0A1W2PRH2;A0A1W2PPK4;A0A1W2PQ29;H7C2Y2;A0A1W2PQY1;A0A1W2PR92;Q969N2-3;Q969N2-6;A0A1W2PSC5	Q969N2;A0A1W2PQN1;A0A1W2PPR6;A0A1W2PPS0;A0A1W2PPC3;A0A1W2PP57;A0A1W2PP53;A0A1W2PRZ8;A0A1W2PPQ7;A0A1W2PP13;A0A1W2PQ52;A0A1W2PNP0;Q969N2-2;Q969N2-4;Q969N2-5;A0A1W2PPI8;A0A1W2PRH2;A0A1W2PPK4;A0A1W2PQ29;H7C2Y2;A0A1W2PQY1;A0A1W2PR92;Q969N2-3;Q969N2-6;A0A1W2PSC5	2;2;2;2;2;2;2;2;2;2;2;2;2;2;2;1;1;1;1;1;1;1;1;1;1	2;2;2;2;2;2;2;2;2;2;2;2;2;2;2;1;1;1;1;1;1;1;1;1;1	2;2;2;2;2;2;2;2;2;2;2;2;2;2;2;1;1;1;1;1;1;1;1;1;1	GPI transamidase component PIG-T	PIGT	GPI transamidase component PIG-T;GPI transamidase component PIG-T (Fragment);GPI transamidase component PIG-T (Fragment);GPI transamidase component PIG-T;GPI transamidase component PIG-T;GPI transamidase component PIG-T;GPI transamidase component PIG-T;GPI	25	2	2	2	0	0	1	0	0	0	1	0	0	1	0	1	0	0	1	0	0	0	1	0	0	1	0	1	0	0	1	0	0	0	1	0	0	1	0	1	4.7	4.7
A0A1W2PNR9;Q9Y5U9	A0A1W2PNR9;Q9Y5U9	1;1	1;1	1;1	Immediate early response 3-interacting protein 1	IER3IP1	Immediate early response 3-interacting protein 1;Immediate early response 3-interacting protein 1	2	1	1	1	0	0	0	0	0	0	0	0	0	0	0	1	0	0	0	0	0	0	0	0	0	0	0	1	0	0	0	0	0	0	0	0	0	0	0	1	29	29
A0A1W2PQ06;I3L1K7;E7EQ34;A0A1W2PS81;A0A1W2PQM3;A0A1W2PRC2;A0A1W2PPG1;I3L4Z6;A0A1W2PPP5;A0A1W2PPG5;A0A1W2PRP7;A0A1W2PRV0;A0A1X7SBU8;A0A1W2PR02;A0A1W2PQ77;A0A1W2PPW8;A0A1W2PR23;I3NI02;O14653-3;O14653;O14653-2	A0A1W2PQ06;I3L1K7;E7EQ34;A0A1W2PS81;A0A1W2PQM3;A0A1W2PRC2;A0A1W2PPG1;I3L4Z6;A0A1W2PPP5;A0A1W2PPG5;A0A1W2PRP7;A0A1W2PRV0;A0A1X7SBU8;A0A1W2PR02;A0A1W2PQ77;A0A1W2PPW8;A0A1W2PR23;I3NI02;O14653-3;O14653;O14653-2	1;1;1;1;1;1;1;1;1;1;1;1;1;1;1;1;1;1;1;1;1	1;1;1;1;1;1;1;1;1;1;1;1;1;1;1;1;1;1;1;1;1	1;1;1;1;1;1;1;1;1;1;1;1;1;1;1;1;1;1;1;1;1	Golgi SNAP receptor complex member 2	GOSR2	Golgi SNAP receptor complex member 2;Golgi SNAP receptor complex member 2;Uncharacterized protein;Golgi SNAP receptor complex member 2;Golgi SNAP receptor complex member 2;Golgi SNAP receptor complex member 2;Golgi SNAP receptor complex member 2;Golgi SNAP	21	1	1	1	0	0	0	0	0	0	1	1	0	1	1	0	0	0	0	0	0	0	1	1	0	1	1	0	0	0	0	0	0	0	1	1	0	1	1	0	7.1	7.1
A0A1W2PPH1;P23368;A0A1W2PQT3;A0A1W2PQH3;A0A1W2PQY8;A0A1W2PQF8;A0A1W2PR68;P23368-2;A0A1W2PQ37;A0A1W2PRH1;A0A1W2PRS2;A0A1W2PRY9;A0A1W2PQH4	A0A1W2PPH1;P23368;A0A1W2PQT3;A0A1W2PQH3;A0A1W2PQY8;A0A1W2PQF8;A0A1W2PR68;P23368-2;A0A1W2PQ37	14;14;13;13;13;12;12;12;11;2;2;2;2	14;14;13;13;13;12;12;12;11;2;2;2;2	14;14;13;13;13;12;12;12;11;2;2;2;2	NAD-dependent malic enzyme, mitochondrial	ME2	Malic enzyme;NAD-dependent malic enzyme, mitochondrial;Malic enzyme;Malic enzyme;Malic enzyme;Malic enzyme;Malic enzyme;Isoform 2 of NAD-dependent malic enzyme, mitochondrial;Malic enzyme	13	14	14	14	0	0	0	0	0	0	5	4	6	5	6	9	0	0	0	0	0	0	5	4	6	5	6	9	0	0	0	0	0	0	5	4	6	5	6	9	33.3	33.3
J3QT51;J3QT87;A0A1W2PPJ5;Q96SW2-2;Q96SW2	J3QT51;J3QT87;A0A1W2PPJ5;Q96SW2-2;Q96SW2	1;1;1;1;1	1;1;1;1;1	1;1;1;1;1	Protein cereblon	CRBN	Protein cereblon (Fragment);Protein cereblon (Fragment);Protein cereblon;Isoform 2 of Protein cereblon;Protein cereblon	5	1	1	1	0	0	0	0	0	0	1	1	0	1	1	0	0	0	0	0	0	0	1	1	0	1	1	0	0	0	0	0	0	0	1	1	0	1	1	0	12.3	12.3
A0A1W2PQW3;B1B1J0;A0A1W2PRS6;A0A1W2PQL7;A0A1W2PRA4;A0A1W2PQM7;A0A1W2PS91;D1KF47;A0A1W2PSA8;A0A1W2PPN2;E9PKM0;A0A1W2PQA8;A0A1W2PQG7;P26367;P26367-2	A0A1W2PQW3;B1B1J0;A0A1W2PRS6;A0A1W2PQL7;A0A1W2PRA4;A0A1W2PQM7;A0A1W2PS91;D1KF47;A0A1W2PSA8;A0A1W2PPN2;E9PKM0;A0A1W2PQA8;A0A1W2PQG7;P26367;P26367-2	1;1;1;1;1;1;1;1;1;1;1;1;1;1;1	1;1;1;1;1;1;1;1;1;1;1;1;1;1;1	1;1;1;1;1;1;1;1;1;1;1;1;1;1;1	Paired box protein Pax-6	PAX6	Paired box protein Pax-6;Paired box protein Pax-6 (Fragment);Paired box protein Pax-6 (Fragment);Paired box protein Pax-6 (Fragment);Paired box protein Pax-6 (Fragment);Paired box protein Pax-6;Paired box protein Pax-6;Paired box protein 6 isoform c;Paired	15	1	1	1	0	0	0	0	0	0	0	0	0	0	0	1	0	0	0	0	0	0	0	0	0	0	0	1	0	0	0	0	0	0	0	0	0	0	0	1	6.1	6.1
C9J4M6;A0A1W2PPT5;C9J2Y9;P30876	C9J4M6;A0A1W2PPT5;C9J2Y9;P30876	10;10;10;10	10;10;10;10	10;10;10;10	DNA-directed RNA polymerase;DNA-directed RNA polymerase II subunit RPB2	POLR2B	DNA-directed RNA polymerase subunit beta;DNA-directed RNA polymerase subunit beta;DNA-directed RNA polymerase subunit beta;DNA-directed RNA polymerase II subunit RPB2	4	10	10	10	0	0	0	0	0	0	5	5	2	6	2	1	0	0	0	0	0	0	5	5	2	6	2	1	0	0	0	0	0	0	5	5	2	6	2	1	11.8	11.8
A0A1W2PPX5;A0A1W2PQR6;A0A1W2PQB7;A0A1W2PS43;A0A1W2PRS1;Q14108;A0A1W2PPU6;Q14108-2;A0A1W2PRF6;A0A1W2PSE4;A0A1W2PS70;A0A1W2PNX7;D6RDG0	A0A1W2PPX5;A0A1W2PQR6;A0A1W2PQB7;A0A1W2PS43;A0A1W2PRS1;Q14108;A0A1W2PPU6;Q14108-2;A0A1W2PRF6	14;14;14;14;14;14;11;10;9;5;4;4;2	14;14;14;14;14;14;11;10;9;5;4;4;2	14;14;14;14;14;14;11;10;9;5;4;4;2	Lysosome membrane protein 2	SCARB2	Lysosome membrane protein 2;Lysosome membrane protein 2;Lysosome membrane protein 2;Lysosome membrane protein 2;Lysosome membrane protein 2 (Fragment);Lysosome membrane protein 2;Lysosome membrane protein 2;Isoform 2 of Lysosome membrane protein 2;Lysosome	13	14	14	14	0	1	1	0	0	0	4	4	7	6	5	8	0	1	1	0	0	0	4	4	7	6	5	8	0	1	1	0	0	0	4	4	7	6	5	8	35.4	35.4
A0A1W2PRL9;A0A1W2PPZ5;P23193-2;P23193;B7Z4S1;E5RJ93;E5RIS7;E5RK46;A0A1W2PS15;E5RFI1;A0A1W2PPV7	A0A1W2PRL9;A0A1W2PPZ5;P23193-2;P23193	10;10;10;10;4;3;3;2;2;2;2	10;10;10;10;4;3;3;2;2;2;2	9;9;9;9;3;3;3;2;2;2;2	Transcription elongation factor A protein 1	TCEA1	Transcription elongation factor A protein 1;Transcription elongation factor A protein 1;Isoform 2 of Transcription elongation factor A protein 1;Transcription elongation factor A protein 1	11	10	10	9	0	0	0	0	0	0	6	4	4	4	4	5	0	0	0	0	0	0	6	4	4	4	4	5	0	0	0	0	0	0	5	3	4	3	3	5	33.2	33.2
A0A1X7SBZ2;A0A5H1ZRQ2;A0A1W2PQ51;Q92841;Q92841-1;Q92841-3;Q92841-2;A0A0U1RQJ0	A0A1X7SBZ2;A0A5H1ZRQ2;A0A1W2PQ51;Q92841;Q92841-1;Q92841-3;Q92841-2	34;34;34;34;32;32;31;3	34;34;34;34;32;32;31;3	25;25;25;25;23;23;23;2	Probable ATP-dependent RNA helicase DDX17	DDX17	Probable ATP-dependent RNA helicase DDX17;Probable ATP-dependent RNA helicase DDX17;Probable ATP-dependent RNA helicase DDX17;Probable ATP-dependent RNA helicase DDX17;Isoform 2 of Probable ATP-dependent RNA helicase DDX17;Isoform 4 of Probable ATP-depende	8	34	34	25	0	2	0	0	1	0	21	20	14	22	20	14	0	2	0	0	1	0	21	20	14	22	20	14	0	2	0	0	1	0	16	15	10	18	15	10	42.1	42.1
C9JBM7;A0A1W2PQ58;A0A590UJH3;A0A1W2PSB2;E7EUE6;A0A1W2PRD1;Q9NY46-4;Q9NY46-2;Q9NY46-3;Q9NY46	C9JBM7;A0A1W2PQ58;A0A590UJH3;A0A1W2PSB2;E7EUE6;A0A1W2PRD1;Q9NY46-4;Q9NY46-2;Q9NY46-3;Q9NY46	1;1;1;1;1;1;1;1;1;1	1;1;1;1;1;1;1;1;1;1	1;1;1;1;1;1;1;1;1;1	Sodium channel protein type 3 subunit alpha	SCN3A	Sodium channel protein type 3 subunit alpha (Fragment);Sodium channel protein type 3 subunit alpha;Sodium channel protein type 3 subunit alpha;Sodium channel protein type 3 subunit alpha;Sodium channel protein type 3 subunit alpha (Fragment);Sodium channel	10	1	1	1	0	0	0	0	0	0	0	1	0	0	0	0	0	0	0	0	0	0	0	1	0	0	0	0	0	0	0	0	0	0	0	1	0	0	0	0	7	7
A0A1W2PQ75;O15488-4;O15488-3;O15488-6;O15488-2;O15488	A0A1W2PQ75;O15488-4;O15488-3;O15488-6;O15488-2;O15488	1;1;1;1;1;1	1;1;1;1;1;1	1;1;1;1;1;1	Glycogenin-2	GYG2	Glycogenin-2;Isoform Delta of Glycogenin-2;Isoform Gamma of Glycogenin-2;Isoform Zeta of Glycogenin-2;Isoform Beta of Glycogenin-2;Glycogenin-2	6	1	1	1	0	0	0	0	0	0	1	1	0	1	1	0	0	0	0	0	0	0	1	1	0	1	1	0	0	0	0	0	0	0	1	1	0	1	1	0	2.3	2.3
A0A1W2PQ90;Q92878-3;Q92878;Q92878-2;A0A494C0Y7;E7ESD9;A0A494BZX5;A0A494C122;E7EN38;A0A494C1B7;H7C0V2;A0A494BZX8	A0A1W2PQ90;Q92878-3;Q92878;Q92878-2	7;7;7;7;2;2;2;2;2;2;1;1	7;7;7;7;2;2;2;2;2;2;1;1	7;7;7;7;2;2;2;2;2;2;1;1	DNA repair protein RAD50	RAD50	Zinc-hook domain-containing protein;Isoform 3 of DNA repair protein RAD50;DNA repair protein RAD50;Isoform 2 of DNA repair protein RAD50	12	7	7	7	1	1	0	1	0	0	4	4	1	3	4	0	1	1	0	1	0	0	4	4	1	3	4	0	1	1	0	1	0	0	4	4	1	3	4	0	9	9
A0A1W2PQS0;X6R6F3;A0A1W2PQP6;X6R6S3;Q9BWL3-5;Q9BWL3-3;Q9BWL3-4;Q9BWL3-2;Q9BWL3	A0A1W2PQS0;X6R6F3;A0A1W2PQP6;X6R6S3;Q9BWL3-5;Q9BWL3-3;Q9BWL3-4;Q9BWL3-2;Q9BWL3	1;1;1;1;1;1;1;1;1	1;1;1;1;1;1;1;1;1	1;1;1;1;1;1;1;1;1	Uncharacterized protein C1orf43	C1orf43	Uncharacterized protein C1orf43;Uncharacterized protein C1orf43;Uncharacterized protein C1orf43;Uncharacterized protein C1orf43;Isoform 5 of Uncharacterized protein C1orf43;Isoform 3 of Uncharacterized protein C1orf43;Isoform 4 of Uncharacterized protein C	9	1	1	1	0	0	0	0	0	0	0	0	0	1	1	0	0	0	0	0	0	0	0	0	0	1	1	0	0	0	0	0	0	0	0	0	0	1	1	0	11.4	11.4
A0A1W2PQS6;S4R435	A0A1W2PQS6	9;4	9;4	0;0			RPS10-NUDT3 readthrough	2	9	9	0	0	0	0	0	0	0	4	5	6	4	6	5	0	0	0	0	0	0	4	5	6	4	6	5	0	0	0	0	0	0	0	0	0	0	0	0	41.2	41.2
F5GYH1;A0A1W2PRM0;A0A1W2PRL5;A0A1W2PR09;Q8NC96;A0A1W2PR27;A0A1W2PPF5;A0A1W2PRQ7;A0A1W2PNT6;Q8NC96-2;A0A1W2PRW5;F5H2U7	F5GYH1;A0A1W2PRM0;A0A1W2PRL5;A0A1W2PR09;Q8NC96;A0A1W2PR27;A0A1W2PPF5;A0A1W2PRQ7;A0A1W2PNT6;Q8NC96-2	7;7;7;7;7;4;4;4;4;4;3;3	7;7;7;7;7;4;4;4;4;4;3;3	7;7;7;7;7;4;4;4;4;4;3;3	Adaptin ear-binding coat-associated protein 1	NECAP1	Adaptin ear-binding coat-associated protein 1 (Fragment);Adaptin ear-binding coat-associated protein 1;Adaptin ear-binding coat-associated protein 1;Adaptin ear-binding coat-associated protein 1;Adaptin ear-binding coat-associated protein 1;Adaptin ear-bin	12	7	7	7	0	0	0	0	0	0	5	5	2	6	5	3	0	0	0	0	0	0	5	5	2	6	5	3	0	0	0	0	0	0	5	5	2	6	5	3	30.4	30.4
A0A1W2PR36;Q14353;Q14353-2	A0A1W2PR36;Q14353	3;3;1	3;3;1	3;3;1	Guanidinoacetate N-methyltransferase	GAMT	Guanidinoacetate N-methyltransferase;Guanidinoacetate N-methyltransferase	3	3	3	3	0	0	0	0	0	0	2	2	0	1	2	2	0	0	0	0	0	0	2	2	0	1	2	2	0	0	0	0	0	0	2	2	0	1	2	2	29.1	29.1
A0A1X7SBY3;H0Y860;A0A1W2PRA1;Q9P246;Q9P246-2;H7C5K2;H7C5C6;H7C5A5;Q9P246-3	A0A1X7SBY3;H0Y860;A0A1W2PRA1;Q9P246;Q9P246-2;H7C5K2;H7C5C6;H7C5A5;Q9P246-3	2;2;2;2;2;1;1;1;1	2;2;2;2;2;1;1;1;1	2;2;2;2;2;1;1;1;1	Stromal interaction molecule 2	STIM2	Stromal interaction molecule 2;Stromal interaction molecule 2;Stromal interaction molecule 2;Stromal interaction molecule 2;Isoform 2 of Stromal interaction molecule 2;Stromal interaction molecule 2 (Fragment);Stromal interaction molecule 2;Stromal interac	9	2	2	2	0	0	0	0	0	0	0	1	0	2	1	0	0	0	0	0	0	0	0	1	0	2	1	0	0	0	0	0	0	0	0	1	0	2	1	0	3.8	3.8
A0A1W2PRB8;A0A1W2PS69;E9PM72;A0A1W2PRX4;A0A1W2PNW7;A0A1W2PS27;Q9NVC6;E9PQS1;Q9H0W9-2;E9PJU8;Q9H0W9-4	A0A1W2PRB8;A0A1W2PS69;E9PM72;A0A1W2PRX4;A0A1W2PNW7;A0A1W2PS27;Q9NVC6	5;3;3;3;3;3;3;2;2;1;1	5;3;3;3;3;3;3;2;2;1;1	3;3;3;3;3;3;3;0;0;0;0	Mediator of RNA polymerase II transcription subunit 17	MED17	DUF1907 domain-containing protein;Mediator of RNA polymerase II transcription subunit 17;Mediator of RNA polymerase II transcription subunit 17;Mediator of RNA polymerase II transcription subunit 17 (Fragment);Mediator of RNA polymerase II transcription su	11	5	5	3	0	0	0	0	0	0	2	4	0	1	1	2	0	0	0	0	0	0	2	4	0	1	1	2	0	0	0	0	0	0	2	3	0	1	1	0	8.8	8.8
A0A1W2PRV5;E7EQZ4;Q16637-4;Q16637-2;Q16637-3;Q16637;B4DP61;A0A0G2JRX5;A0A0G2JRY6;H0YBZ9;A0A0G2JQN8	A0A1W2PRV5;E7EQZ4;Q16637-4;Q16637-2;Q16637-3;Q16637;B4DP61	7;7;7;7;7;7;4;2;2;1;1	7;7;7;7;7;7;4;2;2;1;1	7;7;7;7;7;7;4;2;2;1;1	Survival motor neuron protein	SMN1;SMN2	Survival motor neuron protein;Survival motor neuron protein;Isoform SMN-delta57 of Survival motor neuron protein;Isoform SMN-delta5 of Survival motor neuron protein;Isoform SMN-delta7 of Survival motor neuron protein;Survival motor neuron protein;Survival	11	7	7	7	0	0	0	0	0	0	4	2	0	5	4	0	0	0	0	0	0	0	4	2	0	5	4	0	0	0	0	0	0	0	4	2	0	5	4	0	34	34
A8MYT4;A0A1W2PS05;Q8NEB9	A8MYT4;A0A1W2PS05;Q8NEB9	1;1;1	1;1;1	1;1;1	Phosphatidylinositol 3-kinase;Phosphatidylinositol 3-kinase catalytic subunit type 3	PIK3C3	Phosphatidylinositol 3-kinase catalytic subunit type 3;Phosphatidylinositol 3-kinase catalytic subunit type 3;Phosphatidylinositol 3-kinase catalytic subunit type 3	3	1	1	1	0	0	0	0	0	0	1	1	0	0	1	0	0	0	0	0	0	0	1	1	0	0	1	0	0	0	0	0	0	0	1	1	0	0	1	0	2.5	2.5
A0A1W2PS11;E5RHU4;Q9NQY0	A0A1W2PS11;E5RHU4;Q9NQY0	1;1;1	1;1;1	1;1;1	Bridging integrator 3	BIN3	Bridging integrator 3;Bridging integrator 3;Bridging integrator 3	3	1	1	1	0	0	0	0	0	0	0	0	0	0	0	1	0	0	0	0	0	0	0	0	0	0	0	1	0	0	0	0	0	0	0	0	0	0	0	1	7.4	7.4
A0A1X7SBR1;Q7Z3G6	A0A1X7SBR1;Q7Z3G6	2;2	2;2	2;2	Prickle-like protein 2	PRICKLE2	Prickle-like protein 2;Prickle-like protein 2	2	2	2	2	0	0	0	0	0	0	0	2	0	0	2	0	0	0	0	0	0	0	0	2	0	0	2	0	0	0	0	0	0	0	0	2	0	0	2	0	3.7	3.7
C9JF71;C9JFU3;C9JLT7;A0A1X7SBT4;H0Y2P9;Q8TBF5;Q8TBF5-2;F8WEJ3;H7C0F2	C9JF71;C9JFU3;C9JLT7;A0A1X7SBT4;H0Y2P9;Q8TBF5;Q8TBF5-2;F8WEJ3;H7C0F2	2;2;2;2;2;2;2;1;1	2;2;2;2;2;2;2;1;1	2;2;2;2;2;2;2;1;1	Phosphatidylinositol-glycan biosynthesis class X protein	PIGX	Phosphatidylinositol-glycan biosynthesis class X protein (Fragment);Phosphatidylinositol-glycan biosynthesis class X protein;Phosphatidylinositol-glycan biosynthesis class X protein (Fragment);Phosphatidylinositol-glycan biosynthesis class X protein;Phosph	9	2	2	2	0	0	0	0	0	0	2	0	0	1	1	0	0	0	0	0	0	0	2	0	0	1	1	0	0	0	0	0	0	0	2	0	0	1	1	0	23.6	23.6
A0A286YEY1;P01876;A0A0G2JMB2;A0A286YEY5;P01877	A0A286YEY1;P01876	7;7;1;1;1	7;7;1;1;1	7;7;1;1;1	Ig alpha-1 chain C region	IGHA1	Immunoglobulin heavy constant alpha 1 (Fragment);Immunoglobulin heavy constant alpha 1	5	7	7	7	5	6	1	5	4	1	1	0	1	0	2	0	5	6	1	5	4	1	1	0	1	0	2	0	5	6	1	5	4	1	1	0	1	0	2	0	32.7	32.7
A0A286YEY4;P01859	A0A286YEY4;P01859	4;4	1;1	1;1	Ig gamma-2 chain C region	IGHG2	Immunoglobulin heavy constant gamma 2 (Fragment);Immunoglobulin heavy constant gamma 2	2	4	1	1	2	2	1	3	2	0	0	0	0	0	0	0	0	0	0	1	0	0	0	0	0	0	0	0	0	0	0	1	0	0	0	0	0	0	0	0	14.4	4.3
A0A286YF22;O43175;A0A2C9F2M7;A0A286YFA2;A0A286YFL2;A0A286YFM8;A0A286YER3;A0A286YFC8;A0A286YFB2;A0A286YF34;A0A286YFF3;A0A286YF78;A0A286YFE1	A0A286YF22;O43175;A0A2C9F2M7;A0A286YFA2;A0A286YFL2;A0A286YFM8;A0A286YER3;A0A286YFC8;A0A286YFB2	27;27;25;24;21;18;15;15;15;11;7;6;2	27;27;25;24;21;18;15;15;15;11;7;6;2	20;20;18;17;14;11;8;8;8;4;0;6;2	D-3-phosphoglycerate dehydrogenase	PHGDH	D-3-phosphoglycerate dehydrogenase;D-3-phosphoglycerate dehydrogenase;D-3-phosphoglycerate dehydrogenase;D-3-phosphoglycerate dehydrogenase;D-3-phosphoglycerate dehydrogenase;D-3-phosphoglycerate dehydrogenase (Fragment);D-3-phosphoglycerate dehydrogenase;	13	27	27	20	2	3	1	1	4	1	18	21	11	20	21	15	2	3	1	1	4	1	18	21	11	20	21	15	2	2	0	1	3	1	13	14	9	13	14	12	50.6	50.6
A0A286YF37;Q9UK22	A0A286YF37;Q9UK22	2;2	2;2	2;2	F-box only protein 2	FBXO2	F-box only protein 2 (Fragment);F-box only protein 2	2	2	2	2	0	0	0	0	0	0	0	1	1	0	1	1	0	0	0	0	0	0	0	1	1	0	1	1	0	0	0	0	0	0	0	1	1	0	1	1	9	9
A0A2C9F2P4;A0A286YFF7;P50897;Q5T0S4;A0A286YFE3;A0A286YFL8;P50897-2;A0A286YFL6;E9PK48;E9PIA8;E9PSE5	A0A2C9F2P4;A0A286YFF7;P50897;Q5T0S4;A0A286YFE3;A0A286YFL8;P50897-2	8;8;8;7;7;7;5;3;2;2;1	8;8;8;7;7;7;5;3;2;2;1	8;8;8;7;7;7;5;3;2;2;1	Palmitoyl-protein thioesterase 1	PPT1	Palmitoyl-protein thioesterase 1;Palmitoyl-protein thioesterase 1;Palmitoyl-protein thioesterase 1;Palmitoyl-protein thioesterase 1;Palmitoyl-protein thioesterase 1;Palmitoyl-protein thioesterase 1 (Fragment);Isoform 2 of Palmitoyl-protein thioesterase 1	11	8	8	8	0	0	0	0	0	0	4	4	4	3	3	4	0	0	0	0	0	0	4	4	4	3	3	4	0	0	0	0	0	0	4	4	4	3	3	4	36.4	36.4
A0A286YFF8;Q7Z3U7-2;Q7Z3U7-6;Q7Z3U7-5;Q7Z3U7;F8VZV1	A0A286YFF8;Q7Z3U7-2;Q7Z3U7-6;Q7Z3U7-5;Q7Z3U7;F8VZV1	2;2;2;2;2;1	2;2;2;2;2;1	2;2;2;2;2;1	Protein MON2 homolog	MON2	Protein MON2 homolog;Isoform 2 of Protein MON2 homolog;Isoform 6 of Protein MON2 homolog;Isoform 5 of Protein MON2 homolog;Protein MON2 homolog;Protein MON2 homolog	6	2	2	2	0	0	0	0	1	0	1	1	1	1	1	0	0	0	0	0	1	0	1	1	1	1	1	0	0	0	0	0	1	0	1	1	1	1	1	0	1.6	1.6
A0A286YFJ8;P01861	A0A286YFJ8;P01861	5;5	3;3	3;3	Ig gamma-4 chain C region	IGHG4	Immunoglobulin heavy constant gamma 4 (Fragment);Immunoglobulin heavy constant gamma 4	2	5	3	3	3	3	2	4	4	1	0	1	1	0	0	0	2	2	1	3	3	1	0	1	1	0	0	0	2	2	1	3	3	1	0	1	1	0	0	0	21.2	16.9
A0A2Q2TH77;Q08379-2;Q08379;A0A1W2PQY5;A0A087WYC0;B7ZC06;Q9NVV4-2	A0A2Q2TH77;Q08379-2;Q08379	5;5;5;2;1;1;1	5;5;5;2;1;1;1	5;5;5;2;1;1;1	Golgin subfamily A member 2	GOLGA2	Golgin subfamily A member 2;Isoform 2 of Golgin subfamily A member 2;Golgin subfamily A member 2	7	5	5	5	0	0	0	0	0	0	3	2	2	2	0	2	0	0	0	0	0	0	3	2	2	2	0	2	0	0	0	0	0	0	3	2	2	2	0	2	5.7	5.7
Q5SWX3;A0A2Q3DQE3;Q13555-10;Q13555-3;Q13555-5;Q13555-4;Q13555-7;Q13555-11;Q13555-9;Q13555-2;Q13555-8;Q13555;Q13555-6;Q8WU40;H0Y6G2	Q5SWX3;A0A2Q3DQE3;Q13555-10;Q13555-3;Q13555-5;Q13555-4;Q13555-7;Q13555-11;Q13555-9;Q13555-2;Q13555-8;Q13555;Q13555-6;Q8WU40;H0Y6G2	9;9;9;9;9;9;9;9;9;9;9;9;9;7;6	5;5;5;5;5;5;5;5;5;5;5;5;5;3;3	5;5;5;5;5;5;5;5;5;5;5;5;5;3;3	Calcium/calmodulin-dependent protein kinase type II subunit gamma	CAMK2G	Calcium/calmodulin-dependent protein kinase (CaM kinase) II gamma, isoform CRA_n;Calcium/calmodulin-dependent protein kinase (CaM kinase) II gamma, isoform CRA_d;Isoform 10 of Calcium/calmodulin-dependent protein kinase type II subunit gamma;Isoform 3 of C	15	9	5	5	0	1	0	0	0	0	4	6	3	5	7	3	0	0	0	0	0	0	2	3	1	3	4	1	0	0	0	0	0	0	2	3	1	3	4	1	16.9	9.5
A0A590UK04;A0A5F9UJV3;A0A2R8Y2A8;Q13367-3;Q13367;A0A590UJE5;Q13367-4;A0A590UKC4;A0A590UJ60;A0A590UJU0;A0A590UJU7;A0A590UJW5;A0A590UKD3;Q13367-2;A0A590UK30;F5GWU4	A0A590UK04;A0A5F9UJV3;A0A2R8Y2A8;Q13367-3;Q13367;A0A590UJE5;Q13367-4;A0A590UKC4;A0A590UJ60;A0A590UJU0;A0A590UJU7	12;12;12;12;12;11;11;10;9;8;7;3;3;3;2;1	12;12;12;12;12;11;11;10;9;8;7;3;3;3;2;1	9;9;9;9;9;9;8;7;6;5;5;1;1;3;1;0	AP-3 complex subunit beta-2	AP3B2	AP-3 complex subunit beta;AP-3 complex subunit beta;AP-3 complex subunit beta;Isoform 3 of AP-3 complex subunit beta-2;AP-3 complex subunit beta-2;AP-3 complex subunit beta-2;Isoform 4 of AP-3 complex subunit beta-2;AP-3 complex subunit beta;AP-3 complex s	16	12	12	9	0	0	0	0	0	0	5	5	6	4	4	9	0	0	0	0	0	0	5	5	6	4	4	9	0	0	0	0	0	0	5	5	4	4	4	6	14.9	14.9
A0A2R8Y2F6;P42336	A0A2R8Y2F6;P42336	2;2	2;2	2;2	Phosphatidylinositol 4,5-bisphosphate 3-kinase catalytic subunit alpha isoform	PIK3CA	Phosphatidylinositol 4,5-bisphosphate 3-kinase catalytic subunit;Phosphatidylinositol 4,5-bisphosphate 3-kinase catalytic subunit alpha isoform	2	2	2	2	0	0	0	0	0	0	1	2	0	2	2	0	0	0	0	0	0	0	1	2	0	2	2	0	0	0	0	0	0	0	1	2	0	2	2	0	2.9	2.9
A0A2R8YG95;A0A2R8YFT0;A0A2R8Y690;A0A2R8YG59;A0A2R8Y5R1;A0A2R8YEX0;A0A2R8Y362;A0A2R8YD49;Q9H1P3-2;Q9H1P3;A0A087WTV1;E7ET92;A0A2R8YDU7;H0Y7X4;A0A2R8YG53	A0A2R8YG95;A0A2R8YFT0;A0A2R8Y690;A0A2R8YG59;A0A2R8Y5R1;A0A2R8YEX0;A0A2R8Y362;A0A2R8YD49;Q9H1P3-2;Q9H1P3;A0A087WTV1;E7ET92;A0A2R8YDU7	3;3;3;3;3;3;3;3;3;3;2;2;2;1;1	3;3;3;3;3;3;3;3;3;3;2;2;2;1;1	3;3;3;3;3;3;3;3;3;3;2;2;2;1;1	Oxysterol-binding protein-related protein 2;Oxysterol-binding protein	OSBPL2	Oxysterol-binding protein;Oxysterol-binding protein;Oxysterol-binding protein;Oxysterol-binding protein;Oxysterol-binding protein;Oxysterol-binding protein;Oxysterol-binding protein (Fragment);Oxysterol-binding protein;Isoform 2 of Oxysterol-binding protei	15	3	3	3	0	0	1	0	0	0	0	0	2	0	0	2	0	0	1	0	0	0	0	0	2	0	0	2	0	0	1	0	0	0	0	0	2	0	0	2	32	32
G3XAM2;E7ETH0;A0A2R8Y3M9;P05156;A0A087X0I2;D6R9Z8	G3XAM2;E7ETH0;A0A2R8Y3M9;P05156;A0A087X0I2	12;12;12;12;9;4	12;12;12;12;9;4	11;11;11;11;8;4	Complement factor I;Complement factor I heavy chain;Complement factor I light chain	CFI	Complement factor I;Complement factor I;Uncharacterized protein;Complement factor I;Complement factor I	6	12	12	11	9	11	3	6	10	1	2	2	1	2	3	1	9	11	3	6	10	1	2	2	1	2	3	1	8	10	3	6	9	1	1	1	1	1	2	1	23.8	23.8
U3KQE4;A0A2R8YCL0;A0A2R8YD19;A0A2R8Y511;A0A2R8YFH3;A0A2R8Y3S0;Q96JX3-2;Q96JX3	U3KQE4;A0A2R8YCL0;A0A2R8YD19;A0A2R8Y511;A0A2R8YFH3;A0A2R8Y3S0;Q96JX3-2;Q96JX3	1;1;1;1;1;1;1;1	1;1;1;1;1;1;1;1	1;1;1;1;1;1;1;1	Protein SERAC1	SERAC1	Protein SERAC1;Protein SERAC1;Protein SERAC1;Protein SERAC1;Protein SERAC1;Protein SERAC1;Isoform 2 of Protein SERAC1;Protein SERAC1	8	1	1	1	1	0	0	0	0	0	0	0	0	0	0	0	1	0	0	0	0	0	0	0	0	0	0	0	1	0	0	0	0	0	0	0	0	0	0	0	3.4	3.4
O60313-10;O60313-11;A0A2R8Y3X5;E5KLJ9;C9JMB8;A0A2R8YE78;O60313-2;O60313;O60313-9;O60313-13;A0A2R8YDM2;A0A2R8YGE5;A0A2R8YD53;A0A2R8Y4Q3;A0A2R8Y4G4;A0A2R8YFD1;A0A2R8YE54;H7C141	O60313-10;O60313-11;A0A2R8Y3X5;E5KLJ9;C9JMB8;A0A2R8YE78;O60313-2;O60313;O60313-9;O60313-13;A0A2R8YDM2;A0A2R8YGE5;A0A2R8YD53;A0A2R8Y4Q3;A0A2R8Y4G4;A0A2R8YFD1;A0A2R8YE54	15;15;15;15;15;15;15;15;15;15;14;12;11;10;9;9;8;1	15;15;15;15;15;15;15;15;15;15;14;12;11;10;9;9;8;1	15;15;15;15;15;15;15;15;15;15;14;12;11;10;9;9;8;1	Dynamin-like 120 kDa protein, mitochondrial;Dynamin-like 120 kDa protein, form S1	OPA1	Isoform 4 of Dynamin-like 120 kDa protein, mitochondrial;Isoform 5 of Dynamin-like 120 kDa protein, mitochondrial;Dynamin-like 120 kDa protein, mitochondrial;Dynamin-like 120 kDa protein, mitochondrial;Dynamin-like 120 kDa protein, mitochondrial;Dynamin-li	18	15	15	15	0	0	0	0	0	0	5	8	7	5	5	6	0	0	0	0	0	0	5	8	7	5	5	6	0	0	0	0	0	0	5	8	7	5	5	6	21.5	21.5
A0A2R8Y422	A0A2R8Y422	10	1	1			Ubiquitin-like domain-containing protein	1	10	1	1	0	0	2	0	0	0	5	5	3	8	7	4	0	0	0	0	0	0	0	1	0	0	0	0	0	0	0	0	0	0	0	1	0	0	0	0	59.6	11.5
P56945-6;A0A2R8Y6M6;A0A2R8Y5C9;A0A2R8Y8C4;A0A2R8YFS8;A0A2R8Y5E4;A0A2R8Y4C2;A0A2R8YFK2;A0A2R8Y596;P56945;P56945-8;P56945-2;P56945-3;P56945-5;P56945-7;P56945-4;H3BN62	P56945-6;A0A2R8Y6M6;A0A2R8Y5C9;A0A2R8Y8C4;A0A2R8YFS8;A0A2R8Y5E4;A0A2R8Y4C2;A0A2R8YFK2;A0A2R8Y596;P56945;P56945-8;P56945-2;P56945-3;P56945-5;P56945-7;P56945-4	3;3;3;3;3;3;3;3;3;3;3;3;3;3;3;3;1	3;3;3;3;3;3;3;3;3;3;3;3;3;3;3;3;1	3;3;3;3;3;3;3;3;3;3;3;3;3;3;3;3;1	Breast cancer anti-estrogen resistance protein 1	BCAR1	Isoform 6 of Breast cancer anti-estrogen resistance protein 1;Breast cancer anti-estrogen resistance protein 1;Breast cancer anti-estrogen resistance protein 1;Breast cancer anti-estrogen resistance protein 1;Breast cancer anti-estrogen resistance protein	17	3	3	3	0	0	0	0	0	0	2	1	0	1	2	0	0	0	0	0	0	0	2	1	0	1	2	0	0	0	0	0	0	0	2	1	0	1	2	0	5.6	5.6
C9JAX1;A0A2R8Y5A1;A0A2R8Y4G3;A0A2R8Y577;Q16595-2;Q16595-3;Q16595	C9JAX1;A0A2R8Y5A1;A0A2R8Y4G3;A0A2R8Y577;Q16595-2;Q16595-3;Q16595	1;1;1;1;1;1;1	1;1;1;1;1;1;1	1;1;1;1;1;1;1	Frataxin, mitochondrial;Frataxin intermediate form;Frataxin(56-210);Frataxin(78-210);Frataxin mature form	FXN	Frataxin, mitochondrial;Uncharacterized protein (Fragment);Uncharacterized protein;Uncharacterized protein (Fragment);Isoform 2 of Frataxin, mitochondrial;Isoform 3 of Frataxin, mitochondrial;Frataxin, mitochondrial	7	1	1	1	0	0	0	0	0	0	1	0	0	0	1	0	0	0	0	0	0	0	1	0	0	0	1	0	0	0	0	0	0	0	1	0	0	0	1	0	12.6	12.6
A0A2R8Y4H2;Q9UH03-2;Q9UH03;B1AHR1;Q9UH03-3	A0A2R8Y4H2;Q9UH03-2;Q9UH03;B1AHR1	18;18;18;15;2	18;18;18;15;2	7;7;7;6;1	Neuronal-specific septin-3	2003-09-01	Neuronal-specific septin-3;Isoform 2 of Neuronal-specific septin-3;Neuronal-specific septin-3;Neuronal-specific septin-3	5	18	18	7	1	2	1	2	2	0	12	11	7	10	12	11	1	2	1	2	2	0	12	11	7	10	12	11	0	0	0	0	0	0	3	4	3	1	4	5	25.1	25.1
A0A2R8Y4H4;Q6ZRR7-2;Q6ZRR7	A0A2R8Y4H4;Q6ZRR7-2;Q6ZRR7	1;1;1	1;1;1	1;1;1	Leucine-rich repeat-containing protein 9	LRRC9	Leucine-rich repeat-containing protein 9;Isoform 2 of Leucine-rich repeat-containing protein 9;Leucine-rich repeat-containing protein 9	3	1	1	1	0	0	0	0	0	0	1	1	0	0	1	0	0	0	0	0	0	0	1	1	0	0	1	0	0	0	0	0	0	0	1	1	0	0	1	0	0.9	0.9
A0A2R8YFW8;A0A2R8YGN6;A0A2R8YCL5;A0A2R8Y4I8;A0A2U3TZR0;Q9UBP0-4;Q9UBP0-3;Q9UBP0-2;Q9UBP0;A0A2R8Y481;A0A2R8YFC9;A0A2R8Y7K2;A0A2R8Y5N9;A0A2R8Y5I6;A0A2R8Y7W6	A0A2R8YFW8;A0A2R8YGN6;A0A2R8YCL5;A0A2R8Y4I8;A0A2U3TZR0;Q9UBP0-4;Q9UBP0-3;Q9UBP0-2;Q9UBP0;A0A2R8Y481;A0A2R8YFC9;A0A2R8Y7K2;A0A2R8Y5N9	4;4;4;4;4;4;4;4;4;3;2;2;2;1;1	4;4;4;4;4;4;4;4;4;3;2;2;2;1;1	4;4;4;4;4;4;4;4;4;3;2;2;2;1;1	Spastin	SPAST	Spastin (Fragment);Spastin (Fragment);Spastin (Fragment);Spastin;Spastin;Isoform 4 of Spastin;Isoform 3 of Spastin;Isoform 2 of Spastin;Spastin;Spastin (Fragment);Spastin (Fragment);Spastin (Fragment);Spastin (Fragment)	15	4	4	4	0	0	0	0	0	0	1	1	1	2	1	3	0	0	0	0	0	0	1	1	1	2	1	3	0	0	0	0	0	0	1	1	1	2	1	3	14.1	14.1
A0A2R8Y4K2;Q9Y2S2-2;Q9Y2S2;A0A2R8YCZ4;A0A2R8YFQ7;A0A2R8Y7B4;A0A2R8Y5S5;A0A087WW38	A0A2R8Y4K2;Q9Y2S2-2;Q9Y2S2;A0A2R8YCZ4;A0A2R8YFQ7	4;4;4;3;2;1;1;1	4;4;4;3;2;1;1;1	4;4;4;3;2;1;1;1	Lambda-crystallin homolog	CRYL1	Crystallin, lambda 1, isoform CRA_c;Isoform 2 of Lambda-crystallin homolog;Lambda-crystallin homolog;Lambda-crystallin homolog;Lambda-crystallin homolog	8	4	4	4	0	0	0	0	0	0	0	1	0	1	1	3	0	0	0	0	0	0	0	1	0	1	1	3	0	0	0	0	0	0	0	1	0	1	1	3	20.8	20.8
A0A2R8Y4W2;A0A2R8YE63;Q12929;Q12929-2;H0YFG1	A0A2R8Y4W2;A0A2R8YE63;Q12929;Q12929-2	9;9;9;5;2	9;9;9;5;2	9;9;9;5;2	Epidermal growth factor receptor kinase substrate 8	EPS8	Epidermal growth factor receptor kinase substrate 8;Epidermal growth factor receptor kinase substrate 8;Epidermal growth factor receptor kinase substrate 8;Isoform 2 of Epidermal growth factor receptor kinase substrate 8	5	9	9	9	0	0	0	0	0	0	5	5	1	7	6	3	0	0	0	0	0	0	5	5	1	7	6	3	0	0	0	0	0	0	5	5	1	7	6	3	17.8	17.8
A0A2R8Y4X2	A0A2R8Y4X2	11	1	1			Chromodomain-helicase-DNA-binding protein 4 (Fragment)	1	11	1	1	0	0	0	0	0	0	5	2	1	6	4	5	0	0	0	0	0	0	1	0	0	1	0	0	0	0	0	0	0	0	1	0	0	1	0	0	14.4	1.3
M0QYB4;A0A2R8Y4Z8;Q9Y3X0	M0QYB4;A0A2R8Y4Z8;Q9Y3X0	1;1;1	1;1;1	1;1;1	Coiled-coil domain-containing protein 9	CCDC9	Coiled-coil domain-containing protein 9 (Fragment);Coiled-coil domain-containing protein 9;Coiled-coil domain-containing protein 9	3	1	1	1	0	0	0	0	0	0	1	0	0	0	0	0	0	0	0	0	0	0	1	0	0	0	0	0	0	0	0	0	0	0	1	0	0	0	0	0	14.8	14.8
H3BV07;A0A2R8Y518;Q9ULP9-2;Q9ULP9;A0A0D9SFR5;H3BQ06	H3BV07;A0A2R8Y518;Q9ULP9-2;Q9ULP9;A0A0D9SFR5;H3BQ06	3;3;3;3;2;2	3;3;3;3;2;2	3;3;3;3;2;2	TBC1 domain family member 24	TBC1D24	TBC1 domain family member 24 (Fragment);TBC1 domain family member 24 (Fragment);Isoform 2 of TBC1 domain family member 24;TBC1 domain family member 24;TBC1 domain family member 24;Rab-GAP TBC domain-containing protein	6	3	3	3	0	1	0	0	0	0	1	1	0	0	2	2	0	1	0	0	0	0	1	1	0	0	2	2	0	1	0	0	0	0	1	1	0	0	2	2	10.8	10.8
A0A2R8Y524;A0A2R8YEC9;O00462;E9PFW2;A0A2R8Y7A7;A0A2R8Y211;A0A2R8YE79;A0A2R8YCE9;A0A2R8Y4U7	A0A2R8Y524;A0A2R8YEC9;O00462;E9PFW2	3;3;3;2;1;1;1;1;1	3;3;3;2;1;1;1;1;1	2;2;2;2;0;0;0;0;0	Beta-mannosidase	MANBA	Beta-mannosidase;Beta-mannosidase;Beta-mannosidase;Beta-mannosidase	9	3	3	2	0	0	0	0	0	0	2	2	0	1	1	1	0	0	0	0	0	0	2	2	0	1	1	1	0	0	0	0	0	0	2	2	0	1	1	0	4.6	4.6
A0A2R8Y566;Q9P260-2;A0A075B785;Q9P260;A0A075B768	A0A2R8Y566;Q9P260-2;A0A075B785;Q9P260	4;4;3;3;1	4;4;3;3;1	4;4;3;3;1	LisH domain and HEAT repeat-containing protein KIAA1468	KIAA1468	RAB11-binding protein RELCH;Isoform 2 of RAB11-binding protein RELCH;RAB11-binding protein RELCH;RAB11-binding protein RELCH	5	4	4	4	0	0	0	0	0	0	1	1	0	0	1	3	0	0	0	0	0	0	1	1	0	0	1	3	0	0	0	0	0	0	1	1	0	0	1	3	6.1	6.1
A0A2R8Y595;A0A2R8YFL0;P49711;P49711-2;A0A2R8Y6Z6;A0A2R8Y6C1	A0A2R8Y595;A0A2R8YFL0;P49711;P49711-2	5;5;5;4;1;1	5;5;5;4;1;1	5;5;5;4;1;1	Transcriptional repressor CTCF	CTCF	Transcriptional repressor CTCF;Transcriptional repressor CTCF;Transcriptional repressor CTCF;Isoform 2 of Transcriptional repressor CTCF	6	5	5	5	0	0	0	0	0	0	4	3	0	2	3	0	0	0	0	0	0	0	4	3	0	2	3	0	0	0	0	0	0	0	4	3	0	2	3	0	11.9	11.9
A0A2R8YCH5;A0A2R8Y5A3;P35222;A0A2R8Y804;A0A2R8Y543;A0A2R8Y7Z0;B4DGU4;A0A2R8Y750;A0A2R8Y5Z1;A0A2R8Y5C3;A0A2R8Y6G0;A0A2R8Y815;A0A2R8YG06;C9IZ65	A0A2R8YCH5;A0A2R8Y5A3;P35222;A0A2R8Y804;A0A2R8Y543;A0A2R8Y7Z0;B4DGU4;A0A2R8Y750;A0A2R8Y5Z1;A0A2R8Y5C3	28;28;28;27;27;27;26;25;24;23;13;7;4;1	28;28;28;27;27;27;26;25;24;23;13;7;4;1	25;25;25;24;24;24;23;22;21;20;11;7;4;1	Catenin beta-1	CTNNB1	Catenin beta-1 (Fragment);Catenin beta-1;Catenin beta-1;Catenin beta-1;Catenin beta-1;Catenin beta-1;Catenin beta-1;Catenin beta-1;Catenin beta-1;Catenin beta-1	14	28	28	25	0	1	0	0	1	0	13	15	14	16	16	19	0	1	0	0	1	0	13	15	14	16	16	19	0	1	0	0	1	0	13	14	12	16	15	16	48.9	48.9
Q99700;A0A5F9ZHH4;A0A5F9ZHW5;A0A5F9ZHX3;A0A2R8Y5A6;A0A2R8Y7E6;A0A5F9ZI57;V9GY86;F8VQP2;A0A2R8YDM9;A0A2R8Y7P6;H0YH87;Q99700-5;Q99700-2;Q99700-4;F8WB06;F8W0B5;A0A5F9ZH85;F8VRK6	Q99700;A0A5F9ZHH4;A0A5F9ZHW5;A0A5F9ZHX3;A0A2R8Y5A6;A0A2R8Y7E6;A0A5F9ZI57;V9GY86;F8VQP2;A0A2R8YDM9;A0A2R8Y7P6;H0YH87;Q99700-5;Q99700-2;Q99700-4;F8WB06;F8W0B5;A0A5F9ZH85;F8VRK6	6;6;6;6;6;6;6;6;6;6;6;6;6;6;6;5;4;3;3	6;6;6;6;6;6;6;6;6;6;6;6;6;6;6;5;4;3;3	6;6;6;6;6;6;6;6;6;6;6;6;6;6;6;5;4;3;3	Ataxin-2	ATXN2	Ataxin-2;Ataxin-2;Ataxin-2;Ataxin-2;Ataxin-2;Ataxin-2;Ataxin-2;Ataxin-2;Ataxin-2;Ataxin-2;Ataxin-2;Ataxin-2;Isoform 5 of Ataxin-2;Isoform 2 of Ataxin-2;Isoform 4 of Ataxin-2;Ataxin-2;Ataxin-2 (Fragment);Ataxin-2 (Fragment);Ataxin-2 (Fragment)	19	6	6	6	0	0	0	0	0	0	3	4	1	5	4	0	0	0	0	0	0	0	3	4	1	5	4	0	0	0	0	0	0	0	3	4	1	5	4	0	8.5	8.5
A0A2R8YEZ4;A0A2R8Y5D3;O15160-2;O15160;A0A2R8Y8D6;E7EQB9;H0Y723	A0A2R8YEZ4;A0A2R8Y5D3;O15160-2;O15160;A0A2R8Y8D6;E7EQB9;H0Y723	4;4;4;4;3;3;2	4;4;4;4;3;3;2	1;1;1;1;1;1;0	DNA-directed RNA polymerases I and III subunit RPAC1	POLR1C	DNA-directed RNA polymerases I and III subunit RPAC1;DNA-directed RNA polymerases I and III subunit RPAC1;Isoform 2 of DNA-directed RNA polymerases I and III subunit RPAC1;DNA-directed RNA polymerases I and III subunit RPAC1;DNA-directed RNA polymerases I	7	4	4	1	0	0	0	0	0	0	2	3	1	3	3	1	0	0	0	0	0	0	2	3	1	3	3	1	0	0	0	0	0	0	0	1	1	1	1	1	14.3	14.3
P49815;X5D2U8;A0A2R8YGD6;A0A2R8Y7C8;A0A2R8YDR3;A0A2R8Y7X5;A0A2R8YDZ2;H3BMQ0;A0A2R8YGU4;A0A2R8Y5F1;P49815-5;P49815-3;P49815-2;P49815-6;P49815-7;P49815-4;A0A2R8Y6C9;H3BQK4;A0A2R8YEJ8;A0A2R8Y670	P49815;X5D2U8;A0A2R8YGD6;A0A2R8Y7C8;A0A2R8YDR3;A0A2R8Y7X5;A0A2R8YDZ2;H3BMQ0;A0A2R8YGU4;A0A2R8Y5F1;P49815-5;P49815-3;P49815-2;P49815-6;P49815-7;P49815-4;A0A2R8Y6C9	12;12;12;12;12;12;12;12;12;12;12;12;12;12;12;12;11;2;1;1	12;12;12;12;12;12;12;12;12;12;12;12;12;12;12;12;11;2;1;1	12;12;12;12;12;12;12;12;12;12;12;12;12;12;12;12;11;2;1;1	Tuberin	TSC2	Tuberin;Tuberin (Fragment);Tuberin;Tuberin;Tuberin (Fragment);Tuberin;Tuberin;Tuberin;Tuberin;Tuberin;Isoform 5 of Tuberin;Isoform 3 of Tuberin;Isoform 2 of Tuberin;Isoform 6 of Tuberin;Isoform 7 of Tuberin;Isoform 4 of Tuberin;Tuberin (Fragment)	20	12	12	12	0	0	0	0	0	0	7	7	2	10	7	2	0	0	0	0	0	0	7	7	2	10	7	2	0	0	0	0	0	0	7	7	2	10	7	2	10.7	10.7
A0A2R8Y5M7;O14514	A0A2R8Y5M7;O14514	1;1	1;1	1;1	Brain-specific angiogenesis inhibitor 1	BAI1	Adhesion G protein-coupled receptor B1;Adhesion G protein-coupled receptor B1	2	1	1	1	0	0	0	0	0	0	1	1	0	0	1	0	0	0	0	0	0	0	1	1	0	0	1	0	0	0	0	0	0	0	1	1	0	0	1	0	0.9	0.9
A0A2R8YFV7;A0A2R8Y5N2;A0A2R8Y5S3;Q92574-2;Q92574;A0A2R8Y6S1;A0A2R8YGX7;A0A2R8YD74;Q86WV8;A0A2R8Y7E9;A0A2R8Y6W1;Q59IT9	A0A2R8YFV7;A0A2R8Y5N2;A0A2R8Y5S3;Q92574-2;Q92574;A0A2R8Y6S1	3;3;3;3;3;2;1;1;1;1;1;1	3;3;3;3;3;2;1;1;1;1;1;1	3;3;3;3;3;2;1;1;1;1;1;1	Hamartin	TSC1	Hamartin;Hamartin;Hamartin;Isoform 2 of Hamartin;Hamartin;Hamartin (Fragment)	12	3	3	3	0	0	0	0	0	0	1	1	0	2	2	0	0	0	0	0	0	0	1	1	0	2	2	0	0	0	0	0	0	0	1	1	0	2	2	0	4.4	4.4
A0A2R8Y5P9;Q8TF72	A0A2R8Y5P9;Q8TF72	2;2	2;2	2;2	Protein Shroom3	SHROOM3	Protein Shroom3;Protein Shroom3	2	2	2	2	0	0	0	0	0	0	2	0	0	0	0	0	0	0	0	0	0	0	2	0	0	0	0	0	0	0	0	0	0	0	2	0	0	0	0	0	1.9	1.9
Q15813-2;A0A2R8Y5Q8;Q15813;A0A2R8YHI9;A0A2R8Y7E7;A0A2U3TZJ6;A0A2R8Y6Q1;A0A2R8YFL4;A0A2R8YER9;A0A2R8Y809;A0A2R8Y4V6;A0A2R8Y784;A0A2R8Y6L2;A0A2R8Y4P2;A0A2R8YFM3;A0A2R8Y787;A0A2R8Y5H6;A0A2R8Y597;A0A2R8Y6G3;A0A2R8Y7H8;A0A2R8Y897;A0A2R8YF12;Q8WVB6-3;A0A2R8YH53	Q15813-2;A0A2R8Y5Q8;Q15813;A0A2R8YHI9;A0A2R8Y7E7;A0A2U3TZJ6;A0A2R8Y6Q1;A0A2R8YFL4;A0A2R8YER9;A0A2R8Y809;A0A2R8Y4V6;A0A2R8Y784	7;7;7;7;6;5;5;5;4;4;4;4;3;2;2;2;2;1;1;1;1;1;1;1	7;7;7;7;6;5;5;5;4;4;4;4;3;2;2;2;2;1;1;1;1;1;1;1	6;6;6;6;5;5;4;4;3;3;3;3;2;2;2;2;2;1;1;1;1;1;0;1	Tubulin-specific chaperone E	TBCE	Isoform 2 of Tubulin-specific chaperone E;Tubulin-specific chaperone E;Tubulin-specific chaperone E;Tubulin-specific chaperone E;Tubulin-specific chaperone E;Tubulin-specific chaperone E;Tubulin-specific chaperone E;Tubulin-specific chaperone E (Fragment);	24	7	7	6	0	0	0	0	0	0	2	2	2	2	2	3	0	0	0	0	0	0	2	2	2	2	2	3	0	0	0	0	0	0	2	2	2	1	2	3	13.7	13.7
A0A2R8Y5S7;P35241;P35241-5;A0A2R8Y7M3;P35241-4;P35241-2;E9PNV3;E9PQ82;P35241-3;A0A2R8Y5P0;A0A2R8Y4H6;E9PKN5	A0A2R8Y5S7;P35241;P35241-5;A0A2R8Y7M3;P35241-4	31;31;31;28;22;12;8;7;7;6;3;1	22;22;22;19;16;12;6;5;5;5;3;1	20;20;20;17;16;12;4;3;3;3;3;1	Radixin	RDX	Radixin;Radixin;Isoform 5 of Radixin;Radixin;Isoform 4 of Radixin	12	31	22	20	2	2	2	0	0	1	14	14	18	16	14	21	2	2	0	0	0	1	9	9	11	10	9	14	2	2	0	0	0	1	9	9	10	9	9	13	49.7	36.1
A0A2R8Y5V9;A0A2R8YGX3;A0A2R8YH90;A0A2R8YHD2;A0A2R8YEU4;A0A590UJB9;A0A590UK79;U3KQK2	A0A2R8Y5V9;A0A2R8YGX3;A0A2R8YH90;A0A2R8YHD2;A0A2R8YEU4	26;20;19;19;13;7;7;2	17;12;10;10;5;7;7;2	3;0;3;3;0;0;0;0			Tropomyosin alpha-4 chain;Tropomyosin alpha-4 chain;Tropomyosin alpha-4 chain (Fragment);Tropomyosin alpha-4 chain (Fragment);Tropomyosin alpha-4 chain (Fragment)	8	26	17	3	4	5	0	3	6	1	20	20	10	22	22	11	1	2	0	1	2	1	12	12	6	14	14	7	0	0	0	0	0	1	3	2	0	3	3	0	73	46.4
A0A2R8Y5Y7	A0A2R8Y5Y7	8	1	1			60S ribosomal protein L9	1	8	1	1	0	0	0	0	0	0	2	5	3	3	1	5	0	0	0	0	0	0	0	1	0	0	0	0	0	0	0	0	0	0	0	1	0	0	0	0	38.2	8.2
A0A2R8Y611;O14617-3;O14617-2;O14617;O14617-5;O14617-4;K7ERW8;K7ELX8	A0A2R8Y611;O14617-3;O14617-2;O14617;O14617-5;O14617-4	7;7;7;7;7;5;1;1	7;7;7;7;7;5;1;1	7;7;7;7;7;5;1;1	AP-3 complex subunit delta-1	AP3D1	AP-3 complex subunit delta-1 (Fragment);Isoform 3 of AP-3 complex subunit delta-1;Isoform 2 of AP-3 complex subunit delta-1;AP-3 complex subunit delta-1;Isoform 5 of AP-3 complex subunit delta-1;Isoform 4 of AP-3 complex subunit delta-1	8	7	7	7	0	0	0	0	0	0	4	4	4	4	4	3	0	0	0	0	0	0	4	4	4	4	4	3	0	0	0	0	0	0	4	4	4	4	4	3	7.9	7.9
A0A2R8Y661;A0A2R8YGD3;Q9Y4G8;H0YAJ8;H0Y8H7;D6RE77;E9PCH4;H0Y8N8;A0A5F9ZHG7;H0Y8T6;B7Z7Y1;H0Y905;Q8TEU7-5;Q8TEU7-3;Q8TEU7;Q8TEU7-4;Q8TEU7-2	A0A2R8Y661;A0A2R8YGD3;Q9Y4G8	13;13;12;3;2;1;1;1;1;1;1;1;1;1;1;1;1	13;13;12;3;2;1;1;1;1;1;1;1;1;1;1;1;1	13;13;12;3;2;1;1;1;1;1;1;1;1;1;1;1;1	Rap guanine nucleotide exchange factor 2	RAPGEF2	Rap guanine nucleotide exchange factor 2;Rap guanine nucleotide exchange factor 2;Rap guanine nucleotide exchange factor 2	17	13	13	13	0	0	0	0	0	0	6	7	2	7	6	4	0	0	0	0	0	0	6	7	2	7	6	4	0	0	0	0	0	0	6	7	2	7	6	4	14.9	14.9
A0A2R8Y6J3;P46777;Q5T7N0;A0A2R8Y4A2	A0A2R8Y6J3;P46777;Q5T7N0	12;12;7;4	12;12;7;4	12;12;7;4	60S ribosomal protein L5	RPL5	60S ribosomal protein L5 (Fragment);60S ribosomal protein L5;60S ribosomal protein L5 (Fragment)	4	12	12	12	0	0	0	0	0	0	3	5	7	6	5	9	0	0	0	0	0	0	3	5	7	6	5	9	0	0	0	0	0	0	3	5	7	6	5	9	50.4	50.4
A0A2R8Y6L5;Q13627-2;Q13627;A0A2R8Y6I6;Q13627-4;Q13627-3;Q13627-5;A0A2R8YDF3;A0A2R8Y443;A0A2R8YEY4;E7EMI5	A0A2R8Y6L5;Q13627-2;Q13627;A0A2R8Y6I6;Q13627-4;Q13627-3;Q13627-5;A0A2R8YDF3	7;7;7;6;6;6;6;5;3;1;1	7;7;7;6;6;6;6;5;3;1;1	7;7;7;6;6;6;6;5;3;1;1	Dual specificity tyrosine-phosphorylation-regulated kinase 1A	DYRK1A	Dual-specificity tyrosine-phosphorylation-regulated kinase 1A (Fragment);Isoform 1 of Dual specificity tyrosine-phosphorylation-regulated kinase 1A;Dual specificity tyrosine-phosphorylation-regulated kinase 1A;Dual-specificity tyrosine-phosphorylation-regu	11	7	7	7	0	0	0	0	0	0	1	3	1	5	5	1	0	0	0	0	0	0	1	3	1	5	5	1	0	0	0	0	0	0	1	3	1	5	5	1	12.7	12.7
A0A2R8YDA1;A0A2R8Y6N0	A0A2R8YDA1;A0A2R8Y6N0	12;12	1;1	1;1			Transcription activator BRG1 (Fragment);Transcription activator BRG1 (Fragment)	2	12	1	1	1	0	0	1	0	0	6	7	1	9	9	1	1	0	0	1	0	0	0	0	0	0	0	1	1	0	0	1	0	0	0	0	0	0	0	1	16.3	1.3
A0A2R8Y7W8;A0A2R8Y6W5;Q16626	A0A2R8Y7W8;A0A2R8Y6W5;Q16626	2;2;2	2;2;2	2;2;2	Male-enhanced antigen 1	MEA1	Male-enhanced antigen 1;Male-enhanced antigen 1;Male-enhanced antigen 1	3	2	2	2	0	0	0	0	0	0	2	2	0	2	2	0	0	0	0	0	0	0	2	2	0	2	2	0	0	0	0	0	0	0	2	2	0	2	2	0	17.4	17.4
A0A2R8YDQ9;A0A2R8Y6Y7;Q9P2R7-2;Q9P2R7;Q5T9Q5;A0A0U1RQF8;A0A2R8Y5P6;A0A2R8Y6E6;A0A0U1RQL1;Q5T9Q8;A0A0U1RRI1;A0A0U1RQU7;A0A2R8Y5P4	A0A2R8YDQ9;A0A2R8Y6Y7;Q9P2R7-2;Q9P2R7;Q5T9Q5;A0A0U1RQF8;A0A2R8Y5P6;A0A2R8Y6E6	14;14;14;14;10;7;7;7;3;2;1;1;1	14;14;14;14;10;7;7;7;3;2;1;1;1	14;14;14;14;10;7;7;7;3;2;1;1;1	Succinyl-CoA ligase [ADP-forming] subunit beta, mitochondrial	SUCLA2	Succinate--CoA ligase [ADP-forming] subunit beta, mitochondrial;Succinate--CoA ligase [ADP-forming] subunit beta, mitochondrial;Isoform 2 of Succinate--CoA ligase [ADP-forming] subunit beta, mitochondrial;Succinate--CoA ligase [ADP-forming] subunit beta, m	13	14	14	14	0	1	0	0	1	1	3	6	8	5	7	8	0	1	0	0	1	1	3	6	8	5	7	8	0	1	0	0	1	1	3	6	8	5	7	8	35.8	35.8
A0A2R8Y739;P20265-3;P20265-2;P20265;P20264;Q03052;U3KQH6;M1S623;Q06416;Q01860;P49335	A0A2R8Y739;P20265-3;P20265-2;P20265;P20264;Q03052	3;3;3;3;3;2;1;1;1;1;1	3;3;3;3;3;2;1;1;1;1;1	2;2;2;2;2;1;0;0;0;0;1	POU domain, class 3, transcription factor 2;POU domain, class 3, transcription factor 3;POU domain, class 3, transcription factor 1	POU3F2;POU3F3;POU3F1	POU domain protein;Isoform N-OCT 5B of POU domain, class 3, transcription factor 2;Isoform N-OCT 5A of POU domain, class 3, transcription factor 2;POU domain, class 3, transcription factor 2;POU domain, class 3, transcription factor 3;POU domain, class 3,	11	3	3	2	0	0	0	0	0	0	1	0	2	1	0	2	0	0	0	0	0	0	1	0	2	1	0	2	0	0	0	0	0	0	1	0	1	1	0	1	12.2	12.2
P69905;A0A2R8Y7C0;G3V1N2	P69905;A0A2R8Y7C0;G3V1N2	2;2;1	1;1;0	1;1;0	Hemoglobin subunit alpha	HBA1;HBA2	Hemoglobin subunit alpha;Hemoglobin subunit alpha (Fragment);HCG1745306, isoform CRA_a	3	2	1	1	1	1	1	0	1	0	0	0	0	0	0	0	0	0	1	0	0	0	0	0	0	0	0	0	0	0	1	0	0	0	0	0	0	0	0	0	16.9	10.6
A0A2R8Y7G0	A0A2R8Y7G0	1	1	1			Sodium channel protein type 9 subunit alpha (Fragment)	1	1	1	1	0	0	1	0	0	1	0	0	1	0	0	0	0	0	1	0	0	1	0	0	1	0	0	0	0	0	1	0	0	1	0	0	1	0	0	0	6.7	6.7
A0A2R8Y7R9;Q13136-2;Q13136;E9PJZ7;E9PPF6;H0YEF9;H0YDW2;E9PID5	A0A2R8Y7R9;Q13136-2;Q13136;E9PJZ7	8;7;7;4;2;2;2;1	5;4;4;2;1;1;1;1	5;4;4;2;1;1;1;1	Liprin-alpha-1	PPFIA1	Liprin-alpha-1 (Fragment);Isoform 2 of Liprin-alpha-1;Liprin-alpha-1;Liprin-alpha-1	8	8	5	5	0	0	0	0	0	0	2	2	1	3	6	1	0	0	0	0	0	0	2	2	1	2	4	0	0	0	0	0	0	0	2	2	1	2	4	0	8.9	5.2
H7C209;A0A2R8Y7Y4;Q8N8A2-3;Q8N8A2-4;Q8N8A2;Q8N8A2-2;H7C4A0	H7C209;A0A2R8Y7Y4;Q8N8A2-3;Q8N8A2-4;Q8N8A2;Q8N8A2-2;H7C4A0	2;2;2;2;2;2;1	2;2;2;2;2;2;1	2;2;2;2;2;2;1	Serine/threonine-protein phosphatase 6 regulatory ankyrin repeat subunit B	ANKRD44	Serine/threonine-protein phosphatase 6 regulatory ankyrin repeat subunit B (Fragment);Serine/threonine-protein phosphatase 6 regulatory ankyrin repeat subunit B;Isoform 3 of Serine/threonine-protein phosphatase 6 regulatory ankyrin repeat subunit B;Isoform	7	2	2	2	0	0	0	0	0	0	1	2	0	0	2	0	0	0	0	0	0	0	1	2	0	0	2	0	0	0	0	0	0	0	1	2	0	0	2	0	3.7	3.7
P62263;A0A2R8Y811;E5RH77	P62263;A0A2R8Y811	9;9;4	9;9;4	9;9;4	40S ribosomal protein S14	RPS14	40S ribosomal protein S14;40S ribosomal protein S14 (Fragment)	3	9	9	9	0	0	0	0	0	0	5	5	3	6	7	3	0	0	0	0	0	0	5	5	3	6	7	3	0	0	0	0	0	0	5	5	3	6	7	3	37.1	37.1
A0A2R8Y8A0;E7ETK0;A0A2R8Y849;A0A2R8YD14;P62847-2;P62847-3;P62847;P62847-4	A0A2R8Y8A0;E7ETK0;A0A2R8Y849;A0A2R8YD14;P62847-2;P62847-3;P62847;P62847-4	2;2;2;2;2;2;2;2	2;2;2;2;2;2;2;2	2;2;2;2;2;2;2;2	40S ribosomal protein S24	RPS24	40S ribosomal protein S24 (Fragment);40S ribosomal protein S24;40S ribosomal protein S24;40S ribosomal protein S24;Isoform 2 of 40S ribosomal protein S24;Isoform 3 of 40S ribosomal protein S24;40S ribosomal protein S24;Isoform 4 of 40S ribosomal protein S2	8	2	2	2	0	0	0	0	0	0	1	0	1	1	0	2	0	0	0	0	0	0	1	0	1	1	0	2	0	0	0	0	0	0	1	0	1	1	0	2	30	30
Q969G3;Q969G3-2;A0A2R8Y855;A0A2R8Y7U4;B4DGM3;A0A2R8YES3;A0A2R8Y4T4;A0A2R8Y7I9;A0A2U3TZQ7;J3QKS7;A0A2R8Y765;Q969G3-6;Q969G3-5;Q969G3-3;Q969G3-4;J3QR61;A0A2R8YD78;J3KT85;J3QKX6;J3QL66;A0A2R8YDQ4	Q969G3;Q969G3-2;A0A2R8Y855;A0A2R8Y7U4;B4DGM3;A0A2R8YES3;A0A2R8Y4T4;A0A2R8Y7I9;A0A2U3TZQ7;J3QKS7;A0A2R8Y765;Q969G3-6;Q969G3-5;Q969G3-3;Q969G3-4;J3QR61	8;8;8;7;7;7;7;7;7;7;7;7;7;7;7;5;2;2;1;1;1	8;8;8;7;7;7;7;7;7;7;7;7;7;7;7;5;2;2;1;1;1	8;8;8;7;7;7;7;7;7;7;7;7;7;7;7;5;2;2;1;1;1	SWI/SNF-related matrix-associated actin-dependent regulator of chromatin subfamily E member 1	SMARCE1	SWI/SNF-related matrix-associated actin-dependent regulator of chromatin subfamily E member 1;Isoform 2 of SWI/SNF-related matrix-associated actin-dependent regulator of chromatin subfamily E member 1;SWI/SNF-related matrix-associated actin-dependent regul	21	8	8	8	0	0	0	0	0	0	4	4	1	5	3	1	0	0	0	0	0	0	4	4	1	5	3	1	0	0	0	0	0	0	4	4	1	5	3	1	36	36
A0A2R8Y891;P08237;P08237-3;P08237-2;F8VZI0;F8VP00;F8VX13;F8VZQ1;H0YHB8;F8VW30;F8VSF7;F8VTQ3;F8VUB8;F8VYK8;F8VVE3	A0A2R8Y891;P08237;P08237-3;P08237-2;F8VZI0	27;27;27;26;25;6;5;5;3;3;2;2;2;2;1	27;27;27;26;25;6;5;5;3;3;2;2;2;2;1	26;26;26;25;24;6;5;5;3;3;2;2;2;2;1	ATP-dependent 6-phosphofructokinase, muscle type	PFKM	ATP-dependent 6-phosphofructokinase;ATP-dependent 6-phosphofructokinase, muscle type;Isoform 3 of ATP-dependent 6-phosphofructokinase, muscle type;Isoform 2 of ATP-dependent 6-phosphofructokinase, muscle type;ATP-dependent 6-phosphofructokinase, muscle typ	15	27	27	26	0	0	1	0	0	0	10	8	20	9	10	17	0	0	1	0	0	0	10	8	20	9	10	17	0	0	1	0	0	0	10	8	19	9	9	16	43.9	43.9
H7C560;A0A2R8Y8E0;A0A2U3TZI2;P15056	H7C560;A0A2R8Y8E0;A0A2U3TZI2;P15056	4;4;3;3	2;2;1;1	2;2;1;1	Serine/threonine-protein kinase B-raf	BRAF	Serine/threonine-protein kinase B-raf;Serine/threonine-protein kinase B-raf;Serine/threonine-protein kinase B-raf;Serine/threonine-protein kinase B-raf	4	4	2	2	0	0	0	0	0	0	0	1	0	1	2	2	0	0	0	0	0	0	0	1	0	1	2	0	0	0	0	0	0	0	0	1	0	1	2	0	6.9	4.2
A0A2R8YCW8	A0A2R8YCW8	18	1	1			Protein 4.1	1	18	1	1	0	0	0	0	0	0	4	7	5	7	5	7	0	0	0	0	0	0	0	1	0	0	0	0	0	0	0	0	0	0	0	1	0	0	0	0	29.9	2.4
A0A2R8YGD1;A0A2R8YD45;O14773-2;O14773;A0A2R8Y7U1;A0A2R8YDY1;A0A2R8Y7I4	A0A2R8YGD1;A0A2R8YD45;O14773-2;O14773;A0A2R8Y7U1	4;4;4;4;3;1;1	4;4;4;4;3;1;1	4;4;4;4;3;1;1	Tripeptidyl-peptidase 1	TPP1	Tripeptidyl-peptidase 1;Tripeptidyl-peptidase 1;Isoform 2 of Tripeptidyl-peptidase 1;Tripeptidyl-peptidase 1;Tripeptidyl-peptidase 1 (Fragment)	7	4	4	4	0	0	0	0	0	0	1	1	3	2	1	4	0	0	0	0	0	0	1	1	3	2	1	4	0	0	0	0	0	0	1	1	3	2	1	4	12.8	12.8
A0A2R8YD50;P51659;E7EWE5;P51659-3;P51659-2;E7ER27;G5E9S2;E7ET17;A0A2R8Y7L2;E7EPL9;A0A2R8YDT8;A0A2R8YF45;A0A2R8Y7W2;A0A2R8YEG2;A0A2R8YF39	A0A2R8YD50;P51659;E7EWE5;P51659-3;P51659-2;E7ER27;G5E9S2;E7ET17;A0A2R8Y7L2;E7EPL9	30;30;27;27;27;20;20;20;19;15;11;10;3;2;1	30;30;27;27;27;20;20;20;19;15;11;10;3;2;1	30;30;27;27;27;20;20;20;19;15;11;10;3;2;1	Peroxisomal multifunctional enzyme type 2;(3R)-hydroxyacyl-CoA dehydrogenase;Enoyl-CoA hydratase 2	HSD17B4	Peroxisomal multifunctional enzyme type 2;Peroxisomal multifunctional enzyme type 2;Peroxisomal multifunctional enzyme type 2;Isoform 3 of Peroxisomal multifunctional enzyme type 2;Isoform 2 of Peroxisomal multifunctional enzyme type 2;Peroxisomal multifun	15	30	30	30	0	0	1	0	0	0	10	9	20	9	12	24	0	0	1	0	0	0	10	9	20	9	12	24	0	0	1	0	0	0	10	9	20	9	12	24	56.4	56.4
P68400;E7EU96;A0A2R8YD58;Q8NEV1;A0A2R8YF43;A0A2R8Y5A0;A0A2R8YFU2;A0A2R8YDP2;P68400-2;A0A2R8Y4D6;A0A2R8Y4H0;V9GYA2;A0A2R8YDY7;A0A087WY74;A0A2R8YEW1;A0A2R8Y3W6;A0A2R8Y7T1;A0A2R8YCK2;A0A2R8YF47;V9GY80;A0A2R8YEL7;A0A2R8Y797;V9GYW6	P68400;E7EU96;A0A2R8YD58;Q8NEV1;A0A2R8YF43;A0A2R8Y5A0;A0A2R8YFU2;A0A2R8YDP2;P68400-2;A0A2R8Y4D6;A0A2R8Y4H0	11;11;11;10;10;10;9;8;7;6;6;4;4;4;3;2;2;2;2;2;2;2;1	11;11;11;10;10;10;9;8;7;6;6;4;4;4;3;2;2;2;2;2;2;2;1	11;11;11;10;10;10;9;8;7;6;6;4;4;4;3;2;2;2;2;2;2;2;1	Casein kinase II subunit alpha;Casein kinase II subunit alpha 3	CSNK2A1;CSNK2A3	Casein kinase II subunit alpha;Casein kinase II subunit alpha;Casein kinase II subunit alpha;Casein kinase II subunit alpha 3;Casein kinase II subunit alpha;Casein kinase II subunit alpha;Casein kinase II subunit alpha;Casein kinase II subunit alpha;Isofor	23	11	11	11	0	0	2	1	0	0	4	5	7	2	5	5	0	0	2	1	0	0	4	5	7	2	5	5	0	0	2	1	0	0	4	5	7	2	5	5	36.8	36.8
F8W1P7;P49281-5;P49281-2;A0A2R8YD71;P49281-3	F8W1P7;P49281-5;P49281-2;A0A2R8YD71;P49281-3	1;1;1;1;1	1;1;1;1;1	1;1;1;1;1		SLC11A2	Natural resistance-associated macrophage protein 2;Isoform 5 of Natural resistance-associated macrophage protein 2;Isoform 1 of Natural resistance-associated macrophage protein 2;Natural resistance-associated macrophage protein 2;Isoform 3 of Natural resis	5	1	1	1	0	0	0	0	0	0	0	1	0	0	0	0	0	0	0	0	0	0	0	1	0	0	0	0	0	0	0	0	0	0	0	1	0	0	0	0	1.9	1.9
A0A2R8YDQ0;Q9H267;F5H008;G3V3F9;Q9H267-2	A0A2R8YDQ0;Q9H267;F5H008;G3V3F9;Q9H267-2	4;4;3;2;2	4;4;3;2;2	4;4;3;2;2	Vacuolar protein sorting-associated protein 33B	VPS33B	Uncharacterized protein;Vacuolar protein sorting-associated protein 33B;Vacuolar protein sorting-associated protein 33B;Vacuolar protein sorting-associated protein 33B;Isoform 2 of Vacuolar protein sorting-associated protein 33B	5	4	4	4	0	0	0	0	0	0	1	1	2	1	1	1	0	0	0	0	0	0	1	1	2	1	1	1	0	0	0	0	0	0	1	1	2	1	1	1	11.2	11.2
A0A2R8YDT1;P15104	A0A2R8YDT1;P15104	8;8	8;8	8;8	Glutamine synthetase	GLUL	Glutamine synthetase;Glutamine synthetase	2	8	8	8	0	0	0	0	0	0	4	2	2	5	4	3	0	0	0	0	0	0	4	2	2	5	4	3	0	0	0	0	0	0	4	2	2	5	4	3	22.1	22.1
O14936;A0A2U3TZM4;O14936-2;O14936-6;O14936-4;O14936-3;A0A2R8YE77;A0A2U3TZM1;A0A2U3TZN6;A0A2R8YEK3;A0A2R8YFN5;A0A2R8Y6F8;Q5JS72;A0A2R8Y3B3;O14936-5;Q5JS79;A0A2R8YGH2;A0A2R8Y7X6;A0A2R8YEJ7;A0A2R8Y6D8;A0A2R8Y4K4	O14936;A0A2U3TZM4;O14936-2;O14936-6;O14936-4;O14936-3;A0A2R8YE77;A0A2U3TZM1;A0A2U3TZN6;A0A2R8YEK3;A0A2R8YFN5;A0A2R8Y6F8;Q5JS72;A0A2R8Y3B3;O14936-5	17;17;17;17;17;17;17;17;17;16;16;16;9;9;9;8;3;3;3;2;1	17;17;17;17;17;17;17;17;17;16;16;16;9;9;9;8;3;3;3;2;1	17;17;17;17;17;17;17;17;17;16;16;16;9;9;9;8;3;3;3;2;1	Peripheral plasma membrane protein CASK	CASK	Peripheral plasma membrane protein CASK;Peripheral plasma membrane protein CASK;Isoform 2 of Peripheral plasma membrane protein CASK;Isoform 6 of Peripheral plasma membrane protein CASK;Isoform 4 of Peripheral plasma membrane protein CASK;Isoform 3 of Peri	21	17	17	17	0	0	0	1	0	0	2	4	7	6	5	12	0	0	0	1	0	0	2	4	7	6	5	12	0	0	0	1	0	0	2	4	7	6	5	12	22.9	22.9
A0A2R8YEA7	A0A2R8YEA7	11	1	1			Actin, cytoplasmic 1 (Fragment)	1	11	1	1	3	4	3	2	5	3	9	8	6	7	9	7	0	0	0	0	0	0	1	0	0	1	1	0	0	0	0	0	0	0	1	0	0	1	1	0	78.3	15.9
A0A2R8YEM3;E7EQV9;P61313;E7ENU7;E7EX53;A0A2R8Y738;P61313-2	A0A2R8YEM3;E7EQV9;P61313;E7ENU7;E7EX53;A0A2R8Y738;P61313-2	6;6;6;5;4;4;4	6;6;6;5;4;4;4	6;6;6;5;4;4;4	Ribosomal protein L15;60S ribosomal protein L15	RPL15	Ribosomal protein L15 (Fragment);Ribosomal protein L15 (Fragment);60S ribosomal protein L15;Ribosomal protein L15 (Fragment);Ribosomal protein L15 (Fragment);Ribosomal protein L15 (Fragment);Isoform 2 of 60S ribosomal protein L15	7	6	6	6	0	0	0	0	0	0	2	4	2	5	4	2	0	0	0	0	0	0	2	4	2	5	4	2	0	0	0	0	0	0	2	4	2	5	4	2	52.1	52.1
A0A2R8YF67;P11712	A0A2R8YF67;P11712	1;1	1;1	1;1	Cytochrome P450 2C9	CYP2C9	Cytochrome P450 2C9;Cytochrome P450 2C9	2	1	1	1	0	1	0	1	1	0	0	0	0	0	0	0	0	1	0	1	1	0	0	0	0	0	0	0	0	1	0	1	1	0	0	0	0	0	0	0	9.9	9.9
H3BMM5;A0A2R8YF87;Q96AX1;F5H7N5;F5H6Y0;A0A2R8Y5U3	H3BMM5;A0A2R8YF87;Q96AX1;F5H7N5;F5H6Y0;A0A2R8Y5U3	2;2;2;1;1;1	2;2;2;1;1;1	2;2;2;1;1;1	Vacuolar protein sorting-associated protein 33A	VPS33A	Uncharacterized protein;Vacuolar protein sorting-associated protein 33A;Vacuolar protein sorting-associated protein 33A;Vacuolar protein sorting-associated protein 33A;Vacuolar protein sorting-associated protein 33A;Vacuolar protein sorting-associated prot	6	2	2	2	0	0	0	0	0	0	0	0	1	0	0	1	0	0	0	0	0	0	0	0	1	0	0	1	0	0	0	0	0	0	0	0	1	0	0	1	2.8	2.8
P43004;A0A2R8YFE3;A0A2R8YHI4;P43004-2;P43004-3;A0A2R8YD46;A0A2R8Y4N0;A0A2R8Y6B8;A0A2R8Y860;H0YEK4;A0A2R8Y4W1;A0A2U3U0E3;A0A2U3TZS7;A0A163QEF0;A0A2R8YG01;H0YEB1;A0A2R8Y5Y1;A0A2R8Y740;A0A2R8Y862;A0A2R8YH93;A0A2R8Y642;C9J9N5;A0A2R8Y4D1;A0A2R8Y6J5	P43004;A0A2R8YFE3;A0A2R8YHI4;P43004-2;P43004-3;A0A2R8YD46;A0A2R8Y4N0;A0A2R8Y6B8;A0A2R8Y860;H0YEK4;A0A2R8Y4W1;A0A2U3U0E3;A0A2U3TZS7;A0A163QEF0;A0A2R8YG01	3;3;2;2;2;2;2;2;2;2;2;2;2;2;2;1;1;1;1;1;1;1;1;1	3;3;2;2;2;2;2;2;2;2;2;2;2;2;2;1;1;1;1;1;1;1;1;1	3;3;2;2;2;2;2;2;2;2;2;2;2;2;2;1;1;1;1;1;1;1;1;1	Excitatory amino acid transporter 2;Amino acid transporter	SLC1A2	Excitatory amino acid transporter 2;Amino acid transporter;Amino acid transporter (Fragment);Isoform 2 of Excitatory amino acid transporter 2;Isoform 3 of Excitatory amino acid transporter 2;Amino acid transporter;Amino acid transporter (Fragment);Amino ac	24	3	3	3	0	0	0	0	0	0	0	2	1	1	1	1	0	0	0	0	0	0	0	2	1	1	1	1	0	0	0	0	0	0	0	2	1	1	1	1	6.1	6.1
A0A2R8YFH5;Q15437;Q5QPE2;A0A2R8Y633;A0A2R8Y7S7;A0A2R8YF30	A0A2R8YFH5;Q15437;Q5QPE2	10;10;9;4;4;3	6;6;5;2;2;2	6;6;5;2;2;2	Protein transport protein Sec23B	SEC23B	Protein transport protein SEC23;Protein transport protein Sec23B;Protein transport protein SEC23 (Fragment)	6	10	6	6	0	0	0	0	0	0	3	4	1	2	1	6	0	0	0	0	0	0	2	2	0	1	0	3	0	0	0	0	0	0	2	2	0	1	0	3	16	10.5
A0A2R8YFI4;V9GYZ0;Q9BZ23-3;Q9BZ23-4;Q9BZ23	A0A2R8YFI4;V9GYZ0;Q9BZ23-3;Q9BZ23-4;Q9BZ23	1;1;1;1;1	1;1;1;1;1	1;1;1;1;1	Pantothenate kinase 2, mitochondrial	PANK2	Pantothenate kinase 2, mitochondrial;HCG39342, isoform CRA_b;Isoform 2 of Pantothenate kinase 2, mitochondrial;Isoform 4 of Pantothenate kinase 2, mitochondrial;Pantothenate kinase 2, mitochondrial	5	1	1	1	0	0	0	0	0	0	1	1	0	0	1	0	0	0	0	0	0	0	1	1	0	0	1	0	0	0	0	0	0	0	1	1	0	0	1	0	14.2	14.2
A0A2R8YFN3;A1Z1Q3;A1Z1Q3-1	A0A2R8YFN3;A1Z1Q3;A1Z1Q3-1	2;2;2	2;2;2	2;2;2	O-acetyl-ADP-ribose deacetylase MACROD2	MACROD2	ADP-ribose glycohydrolase MACROD2;ADP-ribose glycohydrolase MACROD2;Isoform 1 of ADP-ribose glycohydrolase MACROD2	3	2	2	2	0	0	0	0	0	0	2	2	0	2	2	0	0	0	0	0	0	0	2	2	0	2	2	0	0	0	0	0	0	0	2	2	0	2	2	0	4.6	4.6
B9EGQ5;M0QXA7;A0A2R8YFV2;O95785-2;O95785-4;O95785-3;O95785	B9EGQ5;M0QXA7;A0A2R8YFV2;O95785-2;O95785-4;O95785-3;O95785	3;3;3;3;3;3;3	3;3;3;3;3;3;3	3;3;3;3;3;3;3	Protein Wiz	WIZ	Protein Wiz;Protein Wiz;Protein Wiz;Isoform 2 of Protein Wiz;Isoform 4 of Protein Wiz;Isoform 3 of Protein Wiz;Protein Wiz	7	3	3	3	0	0	0	0	0	0	2	2	0	1	3	0	0	0	0	0	0	0	2	2	0	1	3	0	0	0	0	0	0	0	2	2	0	1	3	0	5.8	5.8
A0A2R8YFX5;Q8IVL0-3;Q8IVL0-2;Q8IVL0	A0A2R8YFX5;Q8IVL0-3;Q8IVL0-2;Q8IVL0	2;2;2;2	2;2;2;2	2;2;2;2	Neuron navigator 3	NAV3	Neuron navigator 3;Isoform 3 of Neuron navigator 3;Isoform 2 of Neuron navigator 3;Neuron navigator 3	4	2	2	2	0	0	0	0	0	0	0	0	0	0	2	0	0	0	0	0	0	0	0	0	0	0	2	0	0	0	0	0	0	0	0	0	0	0	2	0	1.8	1.8
A0A2R8YG42;Q14155-2;Q14155-3;Q14155;Q14155-5;E9PDQ5;E7ENL8;F6SJA5	A0A2R8YG42;Q14155-2;Q14155-3;Q14155;Q14155-5;E9PDQ5	17;14;14;14;12;9;5;2	17;14;14;14;12;9;5;2	4;4;4;4;0;0;4;0	Rho guanine nucleotide exchange factor 7	ARHGEF7	Rho guanine nucleotide exchange factor 7;Isoform 2 of Rho guanine nucleotide exchange factor 7;Isoform 3 of Rho guanine nucleotide exchange factor 7;Rho guanine nucleotide exchange factor 7;Isoform 5 of Rho guanine nucleotide exchange factor 7;Rho guanine	8	17	17	4	0	0	1	0	0	1	10	11	4	7	11	5	0	0	1	0	0	1	10	11	4	7	11	5	0	0	0	0	0	0	0	0	0	1	1	2	25.8	25.8
A0A2R8YGH5;P61966;H7C1E4	A0A2R8YGH5;P61966;H7C1E4	2;2;1	2;2;1	2;2;1	AP-1 complex subunit sigma-1A	AP1S1	AP complex subunit sigma;AP-1 complex subunit sigma-1A;AP complex subunit sigma (Fragment)	3	2	2	2	0	0	0	0	0	0	1	2	0	1	1	0	0	0	0	0	0	0	1	2	0	1	1	0	0	0	0	0	0	0	1	2	0	1	1	0	15.9	15.9
A0A2U3TZH3;Q05639;A0A2R8Y488;A0A2R8Y660;A0A2R8YDN5	A0A2U3TZH3;Q05639	19;19;7;6;4	8;8;1;1;1	8;8;1;1;1	Elongation factor 1-alpha 2	EEF1A2	Elongation factor 1-alpha;Elongation factor 1-alpha 2	5	19	8	8	5	5	3	1	4	2	14	12	8	14	13	10	1	2	0	1	2	0	6	5	2	6	6	3	1	2	0	1	2	0	6	5	2	6	6	3	43.1	19.2
P06744;A0A2U3TZU2;P06744-2;K7EQ48;A0A2R8Y6C7;A0A0J9YYH3;A0A0J9YXP8;A0A0J9YX90;K7ERC6;K7EPY4;K7EP41;K7ENA0;K7ELR7;A0A2R8YF08;A0A0J9YXM3;K7ERK8;K7EIL4;K7ESF4;A0A0J9YXH9;A0A0J9YYI8	P06744;A0A2U3TZU2;P06744-2;K7EQ48;A0A2R8Y6C7;A0A0J9YYH3;A0A0J9YXP8;A0A0J9YX90	22;22;21;15;12;12;12;11;6;6;5;4;4;4;3;3;2;2;2;1	22;22;21;15;12;12;12;11;6;6;5;4;4;4;3;3;2;2;2;1	18;18;17;13;10;10;10;9;5;5;4;4;3;3;3;3;2;2;2;1	Glucose-6-phosphate isomerase	GPI	Glucose-6-phosphate isomerase;Glucose-6-phosphate isomerase;Isoform 2 of Glucose-6-phosphate isomerase;Glucose-6-phosphate isomerase (Fragment);Glucose-6-phosphate isomerase;Glucose-6-phosphate isomerase (Fragment);Glucose-6-phosphate isomerase (Fragment);	20	22	22	18	0	0	3	0	0	0	6	10	12	5	11	16	0	0	3	0	0	0	6	10	12	5	11	16	0	0	2	0	0	0	6	9	8	4	9	12	47.7	47.7
A0A2U3TZU4	A0A2U3TZU4	1	1	1			Olfactory receptor	1	1	1	1	0	0	0	0	0	0	0	0	0	1	0	0	0	0	0	0	0	0	0	0	0	1	0	0	0	0	0	0	0	0	0	0	0	1	0	0	3.1	3.1
A0A2U3TZY2;Q9H078-2;Q9H078;H0YGM0;Q9H078-3;Q9H078-4;Q9H078-5;A0A2R8Y602;F5H392;F5H7A5;A0A2R8Y6R5;A0A2R8Y7E8;A0A2R8YDH5	A0A2U3TZY2;Q9H078-2;Q9H078;H0YGM0;Q9H078-3;Q9H078-4;Q9H078-5;A0A2R8Y602	6;6;6;5;5;5;4;3;2;2;2;1;1	6;6;6;5;5;5;4;3;2;2;2;1;1	6;6;6;5;5;5;4;3;2;2;2;1;1	Caseinolytic peptidase B protein homolog	CLPB	Caseinolytic peptidase B protein homolog;Isoform 2 of Caseinolytic peptidase B protein homolog;Caseinolytic peptidase B protein homolog;Caseinolytic peptidase B protein homolog (Fragment);Isoform 3 of Caseinolytic peptidase B protein homolog;Isoform 4 of C	13	6	6	6	0	0	0	0	0	0	4	4	0	2	4	1	0	0	0	0	0	0	4	4	0	2	4	1	0	0	0	0	0	0	4	4	0	2	4	1	11.7	11.7
R4GN43;A0A2Y9D025;P56556	R4GN43;A0A2Y9D025;P56556	1;1;1	1;1;1	1;1;1	NADH dehydrogenase [ubiquinone] 1 alpha subcomplex subunit 6	NDUFA6	NADH dehydrogenase [ubiquinone] 1 alpha subcomplex subunit 6;NADH dehydrogenase [ubiquinone] 1 alpha subcomplex subunit 6;NADH dehydrogenase [ubiquinone] 1 alpha subcomplex subunit 6	3	1	1	1	0	0	0	0	0	0	0	0	0	0	0	1	0	0	0	0	0	0	0	0	0	0	0	1	0	0	0	0	0	0	0	0	0	0	0	1	11.3	11.3
H7C1J7;C9J7T7;A0A384DVL6;C9JE98;C9J0Q5;Q9Y618-2;Q9Y618-5;Q9Y618-4;Q9Y618	H7C1J7;C9J7T7;A0A384DVL6;C9JE98;C9J0Q5;Q9Y618-2;Q9Y618-5;Q9Y618-4;Q9Y618	1;1;1;1;1;1;1;1;1	1;1;1;1;1;1;1;1;1	1;1;1;1;1;1;1;1;1	Nuclear receptor corepressor 2	NCOR2	Nuclear receptor corepressor 2 (Fragment);Nuclear receptor corepressor 2;Nuclear receptor corepressor 2;Nuclear receptor corepressor 2;Nuclear receptor corepressor 2;Isoform 2 of Nuclear receptor corepressor 2;Isoform 4 of Nuclear receptor corepressor 2;Is	9	1	1	1	0	0	0	0	0	0	1	1	0	1	1	0	0	0	0	0	0	0	1	1	0	1	1	0	0	0	0	0	0	0	1	1	0	1	1	0	7.1	7.1
V9GYY3;A0A384N5Y3;F5H2F4;P11586;V9GZ78;A0A494C1T2	V9GYY3;A0A384N5Y3;F5H2F4;P11586;V9GZ78;A0A494C1T2	28;28;28;28;26;16	28;28;28;28;26;16	27;27;27;27;25;15	C-1-tetrahydrofolate synthase, cytoplasmic;Methylenetetrahydrofolate dehydrogenase;Methenyltetrahydrofolate cyclohydrolase;Formyltetrahydrofolate synthetase;C-1-tetrahydrofolate synthase, cytoplasmic, N-terminally processed	MTHFD1	C-1-tetrahydrofolate synthase, cytoplasmic;C-1-tetrahydrofolate synthase, cytoplasmic;C-1-tetrahydrofolate synthase, cytoplasmic;C-1-tetrahydrofolate synthase, cytoplasmic;C-1-tetrahydrofolate synthase, cytoplasmic;C-1-tetrahydrofolate synthase, cytoplasmi	6	28	28	27	1	1	0	1	2	0	11	11	14	11	10	16	1	1	0	1	2	0	11	11	14	11	10	16	1	1	0	1	2	0	10	10	14	10	9	16	34.3	34.3
A0A3B3IRI2;P17812;B4E1E0;A0A3B3IRQ8;A0A3B3ITF6;P17812-2;A0A3B3ITB8;A0A3B3ITH9;A0A3B3ISY3	A0A3B3IRI2;P17812;B4E1E0;A0A3B3IRQ8;A0A3B3ITF6;P17812-2;A0A3B3ITB8	10;10;7;6;6;6;5;2;1	10;10;7;6;6;6;5;2;1	10;10;7;6;6;6;5;2;1	CTP synthase 1;CTP synthase	CTPS1	CTP synthase;CTP synthase 1;CTP synthase;CTP synthase;CTP synthase;Isoform 2 of CTP synthase 1;CTP synthase 1	9	10	10	10	1	1	0	0	1	0	2	3	6	3	3	6	1	1	0	0	1	0	2	3	6	3	3	6	1	1	0	0	1	0	2	3	6	3	3	6	23.4	23.4
A0A3B3IRJ9;Q9Y2H2;A0A3B3ITL0;Q9Y2H2-4;A0A3B3ISI3;A0A3B3ISJ5;A0A3B3ITR9;Q9Y2H2-2;A0A3B3IU10;A0A3B3ISG0;A0A3B3IS29;A0A3B3IS98;A0A3B3ISK0;A0A1B0GUS5;A0A0J9YY79;Q9Y2H2-3	A0A3B3IRJ9;Q9Y2H2;A0A3B3ITL0;Q9Y2H2-4;A0A3B3ISI3	6;6;5;4;3;2;2;2;1;1;1;1;1;1;1;1	6;6;5;4;3;2;2;2;1;1;1;1;1;1;1;1	6;6;5;4;3;2;2;2;1;1;1;1;1;1;1;1	Phosphatidylinositide phosphatase SAC2	INPP5F	Phosphatidylinositide phosphatase SAC2;Phosphatidylinositide phosphatase SAC2;Phosphatidylinositide phosphatase SAC2;Isoform 4 of Phosphatidylinositide phosphatase SAC2;Phosphatidylinositide phosphatase SAC2	16	6	6	6	0	1	0	0	0	0	3	3	0	3	4	1	0	1	0	0	0	0	3	3	0	3	4	1	0	1	0	0	0	0	3	3	0	3	4	1	9.2	9.2
A0A3B3IRR6;A0A3B3IT54;A0A3B3ITA3;Q9H7E9;Q9H7E9-2	A0A3B3IRR6;A0A3B3IT54;A0A3B3ITA3;Q9H7E9;Q9H7E9-2	1;1;1;1;1	1;1;1;1;1	1;1;1;1;1	UPF0488 protein C8orf33	C8orf33	UPF0488 protein C8orf33;UPF0488 protein C8orf33;UPF0488 protein C8orf33;UPF0488 protein C8orf33;Isoform 2 of UPF0488 protein C8orf33	5	1	1	1	0	0	0	0	0	0	1	1	0	1	0	0	0	0	0	0	0	0	1	1	0	1	0	0	0	0	0	0	0	0	1	1	0	1	0	0	10.2	10.2
A0A3B3IRS7;A0A3B3IU68;A0A3F2YP66;A0A3B3ITP2;A0A3B3IT31;Q9NUN5-4;Q9NUN5-2;Q9NUN5-3;Q9NUN5	A0A3B3IRS7;A0A3B3IU68;A0A3F2YP66;A0A3B3ITP2;A0A3B3IT31;Q9NUN5-4;Q9NUN5-2;Q9NUN5-3;Q9NUN5	2;2;2;2;2;2;2;2;2	2;2;2;2;2;2;2;2;2	2;2;2;2;2;2;2;2;2	Probable lysosomal cobalamin transporter	LMBRD1	Probable lysosomal cobalamin transporter;Probable lysosomal cobalamin transporter (Fragment);Probable lysosomal cobalamin transporter;Probable lysosomal cobalamin transporter;Probable lysosomal cobalamin transporter;Isoform 4 of Probable lysosomal cobalami	9	2	2	2	0	0	0	0	0	0	0	2	0	1	1	1	0	0	0	0	0	0	0	2	0	1	1	1	0	0	0	0	0	0	0	2	0	1	1	1	9.7	9.7
C9J3L8;C9J5W0;A0A3B3IRT8;E9PAL7;C9IZQ1;P43307-2;P43307	C9J3L8;C9J5W0;A0A3B3IRT8;E9PAL7;C9IZQ1;P43307-2;P43307	2;2;2;2;2;2;2	2;2;2;2;2;2;2	2;2;2;2;2;2;2	Translocon-associated protein subunit alpha	SSR1	Translocon-associated protein subunit alpha;Translocon-associated protein subunit alpha;Translocon-associated protein subunit alpha;Translocon-associated protein subunit alpha;Translocon-associated protein subunit alpha;Isoform 2 of Translocon-associated p	7	2	2	2	0	0	0	0	0	0	0	0	2	0	0	1	0	0	0	0	0	0	0	0	2	0	0	1	0	0	0	0	0	0	0	0	2	0	0	1	8.7	8.7
A0A3B3IRU3;V9GYN5;A0A3B3IUC4;P06280	A0A3B3IRU3;V9GYN5;A0A3B3IUC4;P06280	1;1;1;1	1;1;1;1	1;1;1;1	Alpha-galactosidase A	GLA	Alpha-galactosidase;Alpha-galactosidase;Alpha-galactosidase;Alpha-galactosidase A	4	1	1	1	0	0	0	0	0	0	0	0	0	0	1	0	0	0	0	0	0	0	0	0	0	0	1	0	0	0	0	0	0	0	0	0	0	0	1	0	5.5	5.5
A0A3B3IRV3;Q9ULC4-2;Q9ULC4;Q9ULC4-3	A0A3B3IRV3;Q9ULC4-2;Q9ULC4;Q9ULC4-3	3;3;3;3	3;3;3;3	3;3;3;3	Malignant T-cell-amplified sequence 1	MCTS1	Malignant T-cell-amplified sequence;Isoform 2 of Malignant T-cell-amplified sequence 1;Malignant T-cell-amplified sequence 1;Isoform 3 of Malignant T-cell-amplified sequence 1	4	3	3	3	0	0	0	0	0	0	2	2	0	2	2	1	0	0	0	0	0	0	2	2	0	2	2	1	0	0	0	0	0	0	2	2	0	2	2	1	26.5	26.5
A0A3B3IRV5;Q9NRV9;F5GWX2;H0YG71	A0A3B3IRV5;Q9NRV9;F5GWX2	4;4;2;1	4;4;2;1	4;4;2;1	Heme-binding protein 1	HEBP1	Heme-binding protein 1 (Fragment);Heme-binding protein 1;Heme-binding protein 1	4	4	4	4	0	0	0	0	0	0	1	0	3	1	1	3	0	0	0	0	0	0	1	0	3	1	1	3	0	0	0	0	0	0	1	0	3	1	1	3	24.6	24.6
A0A3B3IRW4;Q02446	A0A3B3IRW4;Q02446	1;1	1;1	1;1	Transcription factor Sp4	SP4	Transcription factor Sp4;Transcription factor Sp4	2	1	1	1	0	0	0	0	0	0	0	0	0	1	0	0	0	0	0	0	0	0	0	0	0	1	0	0	0	0	0	0	0	0	0	0	0	1	0	0	2.7	2.7
A0A3B3IRW9;Q6P4E1-2;Q6P4E1-5;Q6P4E1;H0YMR0;H0YM51	A0A3B3IRW9;Q6P4E1-2;Q6P4E1-5;Q6P4E1;H0YMR0;H0YM51	2;2;2;2;1;1	2;2;2;2;1;1	2;2;2;2;1;1	Protein CASC4	CASC4	Protein CASC4;Isoform 2 of Protein CASC4;Isoform 5 of Protein CASC4;Protein CASC4;Protein CASC4 (Fragment);Protein CASC4 (Fragment)	6	2	2	2	1	1	0	1	0	0	1	2	0	2	2	0	1	1	0	1	0	0	1	2	0	2	2	0	1	1	0	1	0	0	1	2	0	2	2	0	8.2	8.2
A0A3B3IRY8;P54762;P54762-5	A0A3B3IRY8;P54762;P54762-5	8;8;6	2;2;1	2;2;1	Ephrin type-B receptor 1	EPHB1	Ephrin type-B receptor 1;Ephrin type-B receptor 1;Isoform 2 of Ephrin type-B receptor 1	3	8	2	2	0	0	0	0	0	0	3	4	1	2	5	4	0	0	0	0	0	0	1	1	0	0	2	0	0	0	0	0	0	0	1	1	0	0	2	0	8.6	3
A0A3B3IRY9;O15079;O15079-2	A0A3B3IRY9;O15079;O15079-2	1;1;1	1;1;1	1;1;1	Syntaphilin	SNPH	Syntaphilin;Syntaphilin;Isoform 2 of Syntaphilin	3	1	1	1	0	0	0	0	0	0	0	0	0	0	1	0	0	0	0	0	0	0	0	0	0	0	1	0	0	0	0	0	0	0	0	0	0	0	1	0	3.2	3.2
A0A3B3ITS3;A0A3B3IS54;A0A3B3IS01;A0A3B3IT01;A0A3B3ISK7;Q6PI48;A0A3B3IT89	A0A3B3ITS3;A0A3B3IS54;A0A3B3IS01;A0A3B3IT01;A0A3B3ISK7;Q6PI48;A0A3B3IT89	3;3;3;3;3;3;2	3;3;3;3;3;3;2	3;3;3;3;3;3;2	Aspartate--tRNA ligase, mitochondrial	DARS2	Aspartate--tRNA ligase, mitochondrial;Aspartate--tRNA ligase, mitochondrial;Aspartate--tRNA ligase, mitochondrial;Aspartate--tRNA ligase, mitochondrial;Aspartate--tRNA ligase, mitochondrial;Aspartate--tRNA ligase, mitochondrial;Aspartate--tRNA ligase, mito	7	3	3	3	0	0	0	0	0	0	1	1	0	1	2	1	0	0	0	0	0	0	1	1	0	1	2	1	0	0	0	0	0	0	1	1	0	1	2	1	4.8	4.8
A0A3B3IS06;Q13428-2;Q13428-8;Q13428-6;Q13428-7;Q13428;Q13428-3;E7ETY2;Q13428-4;H0Y8Y7;Q13428-5;A0A2R8Y857	A0A3B3IS06;Q13428-2;Q13428-8;Q13428-6;Q13428-7;Q13428;Q13428-3;E7ETY2;Q13428-4;H0Y8Y7;Q13428-5	9;9;9;9;9;9;9;8;8;7;7;2	9;9;9;9;9;9;9;8;8;7;7;2	9;9;9;9;9;9;9;8;8;7;7;2	Treacle protein	TCOF1	Treacle protein (Fragment);Isoform 2 of Treacle protein;Isoform 8 of Treacle protein;Isoform 6 of Treacle protein;Isoform 7 of Treacle protein;Treacle protein;Isoform 3 of Treacle protein;Treacle protein;Isoform 4 of Treacle protein;Treacle protein;Isoform	12	9	9	9	0	0	0	0	0	0	3	5	2	6	3	1	0	0	0	0	0	0	3	5	2	6	3	1	0	0	0	0	0	0	3	5	2	6	3	1	13.3	13.3
C9JIR6;A0A3B3IS24;O75688-4;O75688-2;O75688;O75688-5;B8ZZF0;O75688-3	C9JIR6;A0A3B3IS24;O75688-4;O75688-2;O75688;O75688-5;B8ZZF0	7;7;7;7;7;6;5;1	5;5;5;5;5;4;3;1	5;5;5;5;5;4;3;1	Protein phosphatase 1B	PPM1B	Protein phosphatase 1B (Fragment);PPM-type phosphatase domain-containing protein;Isoform 4 of Protein phosphatase 1B;Isoform Beta-2 of Protein phosphatase 1B;Protein phosphatase 1B;Isoform 5 of Protein phosphatase 1B;Protein phosphatase 1B (Fragment)	8	7	5	5	0	0	0	0	0	0	3	4	3	3	4	5	0	0	0	0	0	0	2	3	1	2	3	3	0	0	0	0	0	0	2	3	1	2	3	3	26.7	20.9
A0A3B3IT85;B3KV94;A0A3B3ISE6;A0A3B3ITA8;A0A3B3ITJ7;A0A3B3ITE7;A0A3B3IT25;A0A3B3IS40;Q9UGL1;Q9UGL1-2	A0A3B3IT85;B3KV94;A0A3B3ISE6;A0A3B3ITA8;A0A3B3ITJ7;A0A3B3ITE7;A0A3B3IT25;A0A3B3IS40;Q9UGL1;Q9UGL1-2	1;1;1;1;1;1;1;1;1;1	1;1;1;1;1;1;1;1;1;1	1;1;1;1;1;1;1;1;1;1	Lysine-specific demethylase 5B	KDM5B	Lysine-specific demethylase 5B (Fragment);Jumonji, AT rich interactive domain 1B (RBP2-like), isoform CRA_a (Fragment);Lysine-specific demethylase 5B;Lysine-specific demethylase 5B;Lysine-specific demethylase 5B;Lysine-specific demethylase 5B;Lysine-specif	10	1	1	1	0	0	0	0	0	0	1	0	0	0	1	0	0	0	0	0	0	0	1	0	0	0	1	0	0	0	0	0	0	0	1	0	0	0	1	0	3.5	3.5
A0A3B3IS55;O14639-2;O14639-6;O14639;F8W8M4;A0A0A0MRL6;A0A494C1P1;A0A494C1G0	A0A3B3IS55;O14639-2;O14639-6;O14639;F8W8M4;A0A0A0MRL6;A0A494C1P1;A0A494C1G0	18;18;18;18;17;17;12;12	18;18;18;18;17;17;12;12	6;6;6;6;6;6;6;6	Actin-binding LIM protein 1	ABLIM1	Actin-binding LIM protein 1;Isoform 2 of Actin-binding LIM protein 1;Isoform 6 of Actin-binding LIM protein 1;Actin-binding LIM protein 1;Actin-binding LIM protein 1;Actin-binding LIM protein 1;Actin-binding LIM protein 1 (Fragment);Actin-binding LIM prote	8	18	18	6	1	1	0	1	1	0	7	13	0	11	14	1	1	1	0	1	1	0	7	13	0	11	14	1	0	0	0	0	0	0	2	4	0	2	6	0	34.5	34.5
A0A3B3IS64	A0A3B3IS64	1	1	1			WD repeat-containing protein 27	1	1	1	1	0	0	1	0	0	0	0	0	1	0	0	1	0	0	1	0	0	0	0	0	1	0	0	1	0	0	1	0	0	0	0	0	1	0	0	1	5.9	5.9
A0A3B3IS71;P06400	A0A3B3IS71;P06400	1;1	1;1	1;1	Retinoblastoma-associated protein	RB1	Retinoblastoma-associated protein;Retinoblastoma-associated protein	2	1	1	1	0	0	0	0	0	0	1	1	0	1	1	0	0	0	0	0	0	0	1	1	0	1	1	0	0	0	0	0	0	0	1	1	0	1	1	0	2.3	2.3
A0A3B3ISG5;P14735-2;P14735	A0A3B3ISG5;P14735-2;P14735	2;2;2	2;2;2	2;2;2	Insulin-degrading enzyme	IDE	Insulin-degrading enzyme;Isoform 2 of Insulin-degrading enzyme;Insulin-degrading enzyme	3	2	2	2	0	0	0	0	0	0	1	1	1	1	1	0	0	0	0	0	0	0	1	1	1	1	1	0	0	0	0	0	0	0	1	1	1	1	1	0	3.3	3.3
A0A3B3ISG8;Q16795	A0A3B3ISG8;Q16795	1;1	1;1	1;1	NADH dehydrogenase [ubiquinone] 1 alpha subcomplex subunit 9, mitochondrial	NDUFA9	Ricin B-type lectin domain-containing protein;NADH dehydrogenase [ubiquinone] 1 alpha subcomplex subunit 9, mitochondrial	2	1	1	1	0	0	0	0	0	0	0	0	1	0	0	0	0	0	0	0	0	0	0	0	1	0	0	0	0	0	0	0	0	0	0	0	1	0	0	0	2.1	2.1
A0A3B3ISJ3;Q9H8G2	A0A3B3ISJ3;Q9H8G2	1;1	1;1	1;1	Caspase activity and apoptosis inhibitor 1	CAAP1	Caspase activity and apoptosis inhibitor 1;Caspase activity and apoptosis inhibitor 1	2	1	1	1	0	0	0	0	0	0	0	1	0	0	0	0	0	0	0	0	0	0	0	1	0	0	0	0	0	0	0	0	0	0	0	1	0	0	0	0	6.8	6.8
F5H362;F5H755;F5H5A1;A0A3B3ISK9;Q4G176	F5H362;F5H755;F5H5A1;A0A3B3ISK9;Q4G176	1;1;1;1;1	1;1;1;1;1	1;1;1;1;1	Acyl-CoA synthetase family member 3, mitochondrial	ACSF3	Malonate--CoA ligase ACSF3, mitochondrial (Fragment);Malonate--CoA ligase ACSF3, mitochondrial (Fragment);Malonate--CoA ligase ACSF3, mitochondrial;Malonate--CoA ligase ACSF3, mitochondrial;Malonate--CoA ligase ACSF3, mitochondrial	5	1	1	1	0	0	0	0	0	0	1	1	0	1	1	0	0	0	0	0	0	0	1	1	0	1	1	0	0	0	0	0	0	0	1	1	0	1	1	0	7.9	7.9
A0A3B3ISP1;Q92625;A0A3B3ITU5;Q92625-2	A0A3B3ISP1;Q92625	4;4;1;1	4;4;1;1	4;4;1;1	Ankyrin repeat and SAM domain-containing protein 1A	ANKS1A	Ankyrin repeat and SAM domain-containing protein 1A;Ankyrin repeat and SAM domain-containing protein 1A	4	4	4	4	0	0	0	0	0	0	3	1	1	1	2	1	0	0	0	0	0	0	3	1	1	1	2	1	0	0	0	0	0	0	3	1	1	1	2	1	4.5	4.5
B0QYN4;A0A3B3ISS0;A0A3F2YNZ1	B0QYN4;A0A3B3ISS0;A0A3F2YNZ1	1;1;1	1;1;1	1;1;1		L3MBTL1	Lethal(3)malignant brain tumor-like protein 1;Lethal(3)malignant brain tumor-like protein 1;Lethal(3)malignant brain tumor-like protein 1	3	1	1	1	0	0	0	0	0	0	0	0	0	0	1	0	0	0	0	0	0	0	0	0	0	0	1	0	0	0	0	0	0	0	0	0	0	0	1	0	4.1	4.1
A0A3B3ISS2	A0A3B3ISS2	1	1	1			PDZ domain-containing RING finger protein 4	1	1	1	1	0	0	0	0	0	0	1	0	0	0	0	0	0	0	0	0	0	0	1	0	0	0	0	0	0	0	0	0	0	0	1	0	0	0	0	0	3.8	3.8
A0A3B3ISW7;Q86VN1-2;Q86VN1	A0A3B3ISW7;Q86VN1-2;Q86VN1	2;2;2	2;2;2	2;2;2	Vacuolar protein-sorting-associated protein 36	VPS36	Vacuolar protein-sorting-associated protein 36;Isoform 2 of Vacuolar protein-sorting-associated protein 36;Vacuolar protein-sorting-associated protein 36	3	2	2	2	0	0	0	0	0	0	1	1	1	1	1	1	0	0	0	0	0	0	1	1	1	1	1	1	0	0	0	0	0	0	1	1	1	1	1	1	7.1	7.1
A0A3B3ISZ2	A0A3B3ISZ2	1	1	1			Cysteine and glycine-rich protein 3	1	1	1	1	0	0	0	0	0	0	0	1	0	1	1	0	0	0	0	0	0	0	0	1	0	1	1	0	0	0	0	0	0	0	0	1	0	1	1	0	9.3	9.3
A0A3F2YNW9;A0A3B3IUA1;A0A3B3IU40;A0A3B3IT28;A0A3B3ITE5;A0A3B3ITF7;A0A3B3ITW6;Q12756;Q12756-3;Q12756-2;A0A3B3ITK3;H7C3Y8;H7C0K6;A0A3B3ITW4	A0A3F2YNW9;A0A3B3IUA1;A0A3B3IU40;A0A3B3IT28;A0A3B3ITE5;A0A3B3ITF7;A0A3B3ITW6;Q12756;Q12756-3;Q12756-2;A0A3B3ITK3	34;34;34;34;34;34;34;34;34;34;30;14;6;2	34;34;34;34;34;34;34;34;34;34;30;14;6;2	31;31;31;31;31;31;31;31;31;31;27;14;5;2	Kinesin-like protein KIF1A	KIF1A	Kinesin-like protein KIF1A;Kinesin-like protein KIF1A;Kinesin-like protein KIF1A;Kinesin-like protein KIF1A;Kinesin-like protein KIF1A;Kinesin-like protein KIF1A;Kinesin-like protein KIF1A;Kinesin-like protein KIF1A;Isoform 3 of Kinesin-like protein KIF1A;	14	34	34	31	0	0	0	0	0	0	18	16	11	14	16	15	0	0	0	0	0	0	18	16	11	14	16	15	0	0	0	0	0	0	16	14	10	13	14	14	25.3	25.3
A0A3B3IT47;Q9Y2I8;Q9Y2I8-2;C9JGR9;E7EQ49;A0A087WTQ2;Q9Y2I8-3	A0A3B3IT47;Q9Y2I8;Q9Y2I8-2	9;9;9;4;4;4;4	9;9;9;4;4;4;4	9;9;9;4;4;4;4	WD repeat-containing protein 37	WDR37	WD repeat-containing protein 37;WD repeat-containing protein 37;Isoform 2 of WD repeat-containing protein 37	7	9	9	9	0	0	0	0	0	0	3	4	2	4	4	3	0	0	0	0	0	0	3	4	2	4	4	3	0	0	0	0	0	0	3	4	2	4	4	3	28	28
A0A3B3ITP6;A0A3B3IU45;A0A3B3IT92;P33991;E5RG31;A0A3B3IS57;A0A3B3IRR8	A0A3B3ITP6;A0A3B3IU45;A0A3B3IT92;P33991;E5RG31;A0A3B3IS57	5;5;5;5;4;4;1	5;5;5;5;4;4;1	5;5;5;5;4;4;1	DNA replication licensing factor MCM4	MCM4	DNA helicase;DNA helicase;DNA helicase;DNA replication licensing factor MCM4;DNA replication licensing factor MCM4 (Fragment);DNA helicase	7	5	5	5	0	0	0	0	0	0	2	2	1	3	1	0	0	0	0	0	0	0	2	2	1	3	1	0	0	0	0	0	0	0	2	2	1	3	1	0	10.6	10.6
H7C3P6;A0A3B3ITD8;P52948-6;P52948-2;P52948-5;P52948	H7C3P6;A0A3B3ITD8;P52948-6;P52948-2;P52948-5;P52948	3;3;3;3;3;3	3;3;3;3;3;3	3;3;3;3;3;3	Nuclear pore complex protein Nup98-Nup96;Nuclear pore complex protein Nup98;Nuclear pore complex protein Nup96	NUP98	Nuclear pore complex protein Nup98-Nup96 (Fragment);Nuclear pore complex protein Nup98-Nup96;Isoform 6 of Nuclear pore complex protein Nup98-Nup96;Isoform 2 of Nuclear pore complex protein Nup98-Nup96;Isoform 5 of Nuclear pore complex protein Nup98-Nup96;N	6	3	3	3	0	0	0	0	0	0	1	0	0	2	2	0	0	0	0	0	0	0	1	0	0	2	2	0	0	0	0	0	0	0	1	0	0	2	2	0	6.5	6.5
A0A3B3ITF0;Q96C86	A0A3B3ITF0;Q96C86	4;4	4;4	4;4	m7GpppX diphosphatase	DCPS	m7GpppX diphosphatase;m7GpppX diphosphatase	2	4	4	4	0	0	0	0	0	0	2	2	1	2	2	2	0	0	0	0	0	0	2	2	1	2	2	2	0	0	0	0	0	0	2	2	1	2	2	2	21.7	21.7
A0A3B3ITH3;Q9P2X3-2;Q9P2X3;J3QQU0	A0A3B3ITH3;Q9P2X3-2;Q9P2X3;J3QQU0	2;2;2;1	2;2;2;1	2;2;2;1	Protein IMPACT	IMPACT	Protein IMPACT;Isoform 2 of Protein IMPACT;Protein IMPACT;Protein IMPACT (Fragment)	4	2	2	2	0	0	0	0	0	0	0	0	1	1	0	1	0	0	0	0	0	0	0	0	1	1	0	1	0	0	0	0	0	0	0	0	1	1	0	1	8.7	8.7
A0A3B3ITK4;Q96LA8-2;Q96LA8	A0A3B3ITK4;Q96LA8-2;Q96LA8	1;1;1	1;1;1	1;1;1	Protein arginine N-methyltransferase 6	PRMT6	Protein arginine N-methyltransferase 6 (Fragment);Isoform 2 of Protein arginine N-methyltransferase 6;Protein arginine N-methyltransferase 6	3	1	1	1	0	0	0	0	0	0	1	1	0	1	1	0	0	0	0	0	0	0	1	1	0	1	1	0	0	0	0	0	0	0	1	1	0	1	1	0	4.5	4.5
A0A3B3IU60;A0A3B3ITP9;Q9Y287-2;Q9Y287	A0A3B3IU60;A0A3B3ITP9;Q9Y287-2;Q9Y287	1;1;1;1	1;1;1;1	1;1;1;1	Integral membrane protein 2B;BRI2, membrane form;BRI2 intracellular domain;BRI2C, soluble form;Bri23 peptide	ITM2B	Integral membrane protein 2B;Integral membrane protein 2B;Isoform 2 of Integral membrane protein 2B;Integral membrane protein 2B	4	1	1	1	0	0	0	0	0	0	1	1	0	1	1	0	0	0	0	0	0	0	1	1	0	1	1	0	0	0	0	0	0	0	1	1	0	1	1	0	26.7	26.7
A0A3B3ITT1;Q6IQ22	A0A3B3ITT1;Q6IQ22	4;3	4;3	4;3	Ras-related protein Rab-12	RAB12	Ras-related protein Rab-12;Ras-related protein Rab-12	2	4	4	4	0	0	0	0	0	0	2	3	0	1	3	0	0	0	0	0	0	0	2	3	0	1	3	0	0	0	0	0	0	0	2	3	0	1	3	0	16.5	16.5
A0A3B3ITT5;P47914	A0A3B3ITT5;P47914	4;4	4;4	4;4	60S ribosomal protein L29	RPL29	60S ribosomal protein L29;60S ribosomal protein L29	2	4	4	4	0	0	0	0	1	0	3	4	1	4	4	1	0	0	0	0	1	0	3	4	1	4	4	1	0	0	0	0	1	0	3	4	1	4	4	1	20.4	20.4
A0A3B3ITU3;Q9H246	A0A3B3ITU3;Q9H246	1;1	1;1	1;1	Uncharacterized protein C1orf21	C1orf21	Uncharacterized protein C1orf21;Uncharacterized protein C1orf21	2	1	1	1	0	0	0	0	0	0	0	1	0	1	1	0	0	0	0	0	0	0	0	1	0	1	1	0	0	0	0	0	0	0	0	1	0	1	1	0	14.7	14.7
A0A3B3ITW3;P28288-2;P28288;P28288-3	A0A3B3ITW3;P28288-2;P28288	8;8;8;1	8;8;8;1	8;8;8;1	ATP-binding cassette sub-family D member 3	ABCD3	ATP-binding cassette sub-family D member 3;Isoform 2 of ATP-binding cassette sub-family D member 3;ATP-binding cassette sub-family D member 3	4	8	8	8	0	0	0	0	0	0	1	1	4	3	2	5	0	0	0	0	0	0	1	1	4	3	2	5	0	0	0	0	0	0	1	1	4	3	2	5	14	14
E9PN17;A0A3B3ITX4;O75964	E9PN17;A0A3B3ITX4;O75964	1;1;1	1;1;1	1;1;1	ATP synthase subunit g, mitochondrial	ATP5L	ATP synthase subunit g, mitochondrial;Uncharacterized protein;ATP synthase subunit g, mitochondrial	3	1	1	1	0	0	0	0	0	0	0	0	0	0	0	1	0	0	0	0	0	0	0	0	0	0	0	1	0	0	0	0	0	0	0	0	0	0	0	1	11.8	11.8
A0A3B3ITZ9;Q9Y2W1	A0A3B3ITZ9;Q9Y2W1	8;8	8;8	8;8	Thyroid hormone receptor-associated protein 3	THRAP3	Thyroid hormone receptor-associated protein 3;Thyroid hormone receptor-associated protein 3	2	8	8	8	0	0	0	0	0	0	7	5	2	5	7	2	0	0	0	0	0	0	7	5	2	5	7	2	0	0	0	0	0	0	7	5	2	5	7	2	11.9	11.9
J3QLN4;J3QLD1;J3KSU6;J3QKW3;J3KSB8;J3QRZ6;J3QLJ5;A0A3B3IU65;A9UHW6;A9UHW6-2;A9UHW6-3	J3QLN4;J3QLD1;J3KSU6;J3QKW3;J3KSB8;J3QRZ6;J3QLJ5;A0A3B3IU65;A9UHW6;A9UHW6-2;A9UHW6-3	1;1;1;1;1;1;1;1;1;1;1	1;1;1;1;1;1;1;1;1;1;1	1;1;1;1;1;1;1;1;1;1;1	MIF4G domain-containing protein	MIF4GD	MIF4G domain-containing protein;MIF4G domain-containing protein (Fragment);MIF4G domain-containing protein (Fragment);MIF4G domain-containing protein (Fragment);MIF4G domain containing isoform 4;MIF4G domain-containing protein (Fragment);MIF4G domain-conta	11	1	1	1	0	0	0	0	0	0	1	1	0	1	1	0	0	0	0	0	0	0	1	1	0	1	1	0	0	0	0	0	0	0	1	1	0	1	1	0	53.7	53.7
F8W717;A0A3B3IU69;O00423;O00423-3;G3V4U5;G3V3J1;G3V5C8;G3V497;G3V4H6;G3V538;G3V500;G3V3N9	F8W717;A0A3B3IU69;O00423;O00423-3	5;5;5;5;2;2;2;2;2;2;2;2	5;5;5;5;2;2;2;2;2;2;2;2	5;5;5;5;2;2;2;2;2;2;2;2	Echinoderm microtubule-associated protein-like 1	EML1	Echinoderm microtubule-associated protein-like 1;Echinoderm microtubule-associated protein-like 1;Echinoderm microtubule-associated protein-like 1;Isoform 3 of Echinoderm microtubule-associated protein-like 1	12	5	5	5	0	0	1	0	0	0	3	3	0	4	2	0	0	0	1	0	0	0	3	3	0	4	2	0	0	0	1	0	0	0	3	3	0	4	2	0	7.6	7.6
A0A3B3IUA7;Q14258	A0A3B3IUA7;Q14258	6;6	6;6	6;6	E3 ubiquitin/ISG15 ligase TRIM25	TRIM25	E3 ubiquitin/ISG15 ligase TRIM25;E3 ubiquitin/ISG15 ligase TRIM25	2	6	6	6	0	0	0	0	0	0	2	3	1	4	4	2	0	0	0	0	0	0	2	3	1	4	4	2	0	0	0	0	0	0	2	3	1	4	4	2	21.5	21.5
A0A3B3IUB1;Q13144;A0A3B3ISX3;C9JRD9;A0A3B3IT53;A0A3B3IS56;A0A3B3IRP4;A0A3B3IUF2;A0A3B3ISM8;A0A3B3ITG6;H7C2X0;A0A3B3ISS1;A0A3B3ITQ2	A0A3B3IUB1;Q13144;A0A3B3ISX3;C9JRD9;A0A3B3IT53;A0A3B3IS56;A0A3B3IRP4;A0A3B3IUF2;A0A3B3ISM8;A0A3B3ITG6	4;4;3;2;2;2;2;2;2;2;1;1;1	4;4;3;2;2;2;2;2;2;2;1;1;1	4;4;3;2;2;2;2;2;2;2;1;1;1	Translation initiation factor eIF-2B subunit epsilon	EIF2B5	Translation initiation factor eIF-2B subunit epsilon;Translation initiation factor eIF-2B subunit epsilon;Translation initiation factor eIF-2B subunit epsilon;Translation initiation factor eIF-2B subunit epsilon;Translation initiation factor eIF-2B subunit	13	4	4	4	0	1	0	0	0	0	2	1	0	4	1	0	0	1	0	0	0	0	2	1	0	4	1	0	0	1	0	0	0	0	2	1	0	4	1	0	10.6	10.6
A0A3F2YNW7;Q8NFD5;Q8NFD5-2;Q8NFD5-3;A0A1B0GU09;H0Y7H8;A0A1B0GUC6;A0A1B0GV92;A0A1B0GU65;H0Y2R3;A0A1B0GV63;A0A1B0GWJ2;A0A1B0GTJ8;A0A1B0GVK1;Q8NFD5-4	A0A3F2YNW7;Q8NFD5;Q8NFD5-2;Q8NFD5-3	5;5;5;5;2;2;1;1;1;1;1;1;1;1;1	5;5;5;5;2;2;1;1;1;1;1;1;1;1;1	4;4;4;4;1;2;0;1;1;1;1;1;1;1;1	AT-rich interactive domain-containing protein 1B	ARID1B	AT-rich interactive domain-containing protein 1B;AT-rich interactive domain-containing protein 1B;Isoform 2 of AT-rich interactive domain-containing protein 1B;Isoform 3 of AT-rich interactive domain-containing protein 1B	15	5	5	4	0	0	0	0	0	0	3	2	1	4	2	0	0	0	0	0	0	0	3	2	1	4	2	0	0	0	0	0	0	0	2	1	1	3	1	0	3.6	3.6
A0A3F2YNY6;O75400-2;O75400;O75400-3;H7C2N3;F5H578	A0A3F2YNY6;O75400-2;O75400;O75400-3	4;4;4;3;1;1	4;4;4;3;1;1	4;4;4;3;1;1	Pre-mRNA-processing factor 40 homolog A	PRPF40A	Pre-mRNA-processing factor 40 homolog A;Isoform 2 of Pre-mRNA-processing factor 40 homolog A;Pre-mRNA-processing factor 40 homolog A;Isoform 3 of Pre-mRNA-processing factor 40 homolog A	6	4	4	4	0	0	0	0	0	0	0	0	2	2	0	1	0	0	0	0	0	0	0	0	2	2	0	1	0	0	0	0	0	0	0	0	2	2	0	1	5.6	5.6
A0A494BZV2;H0Y2S9;H7C3G6;A0A1W2PPU9;H0Y7E2	A0A494BZV2;H0Y2S9	5;4;1;1;1	5;4;1;1;1	1;1;0;0;0		MPRIP	Myosin phosphatase Rho-interacting protein;Myosin phosphatase Rho-interacting protein (Fragment)	5	5	5	1	1	1	0	0	1	0	5	5	0	2	3	0	1	1	0	0	1	0	5	5	0	2	3	0	1	0	0	0	0	0	1	1	0	1	0	0	3.4	3.4
A0A494C002;A0A494C156;A0A494BZW7;A0A494C0P9;A0A494C1K5;A0A494C0Q6;A0A494C0Q2;A0A494C1N1;A0A494C0W0;O95453-2;O95453;A0A494C1G3;A0A494BZU6;A0A494C0K5;O95453-3	A0A494C002;A0A494C156;A0A494BZW7;A0A494C0P9;A0A494C1K5;A0A494C0Q6;A0A494C0Q2;A0A494C1N1;A0A494C0W0;O95453-2;O95453;A0A494C1G3;A0A494BZU6;A0A494C0K5;O95453-3	2;2;2;2;2;2;2;2;2;2;2;1;1;1;1	2;2;2;2;2;2;2;2;2;2;2;1;1;1;1	2;2;2;2;2;2;2;2;2;2;2;1;1;1;1	Poly(A)-specific ribonuclease PARN	PARN	Poly(A)-specific ribonuclease PARN;Poly(A)-specific ribonuclease PARN;Poly(A)-specific ribonuclease PARN;Poly(A)-specific ribonuclease PARN;Poly(A)-specific ribonuclease PARN;Poly(A)-specific ribonuclease PARN;Poly(A)-specific ribonuclease PARN;Poly(A)-spe	15	2	2	2	0	0	0	0	0	0	0	0	0	1	1	0	0	0	0	0	0	0	0	0	0	1	1	0	0	0	0	0	0	0	0	0	0	1	1	0	7.7	7.7
A0A494C046;A0A494C005;A0A494C0A5;A0A494BZW8;A0A494C0B6;A0A494C0J9;E7ERD7;C9J8C7;A0A494C1I9;A0A494C116;A0A499FJL5;Q9UKU0-9;Q9UKU0-8;Q9UKU0-6;Q9UKU0-5;Q9UKU0-3;Q9UKU0;Q9UKU0-2;Q9UKU0-7;Q9UKU0-1	A0A494C046;A0A494C005;A0A494C0A5;A0A494BZW8;A0A494C0B6;A0A494C0J9;E7ERD7;C9J8C7;A0A494C1I9;A0A494C116;A0A499FJL5;Q9UKU0-9;Q9UKU0-8;Q9UKU0-6;Q9UKU0-5;Q9UKU0-3;Q9UKU0;Q9UKU0-2;Q9UKU0-7;Q9UKU0-1	1;1;1;1;1;1;1;1;1;1;1;1;1;1;1;1;1;1;1;1	1;1;1;1;1;1;1;1;1;1;1;1;1;1;1;1;1;1;1;1	1;1;1;1;1;1;1;1;1;1;1;1;1;1;1;1;1;1;1;1	Long-chain-fatty-acid--CoA ligase 6	ACSL6	Long-chain-fatty-acid--CoA ligase 6 (Fragment);Long-chain-fatty-acid--CoA ligase 6;Long-chain-fatty-acid--CoA ligase 6;Long-chain-fatty-acid--CoA ligase 6;Long-chain-fatty-acid--CoA ligase 6;Long-chain-fatty-acid--CoA ligase 6;Long-chain-fatty-acid--CoA li	20	1	1	1	0	0	0	0	0	0	0	1	0	0	0	0	0	0	0	0	0	0	0	1	0	0	0	0	0	0	0	0	0	0	0	1	0	0	0	0	6.2	6.2
A0A494C017;C9JJV6;C9JZL8;A0A499FIY8;C9JC07;Q96S97	A0A494C017;C9JJV6;C9JZL8;A0A499FIY8;C9JC07;Q96S97	1;1;1;1;1;1	1;1;1;1;1;1	1;1;1;1;1;1	Myeloid-associated differentiation marker	MYADM	Myeloid-associated differentiation marker (Fragment);Myeloid-associated differentiation marker (Fragment);Myeloid-associated differentiation marker (Fragment);Myeloid-associated differentiation marker (Fragment);Myeloid-associated differentiation marker (F	6	1	1	1	0	0	0	0	0	0	1	0	0	1	0	0	0	0	0	0	0	0	1	0	0	1	0	0	0	0	0	0	0	0	1	0	0	1	0	0	18.9	18.9
H0Y993;A0A494C028;P35659;H0Y8X0;B4DFG0;P35659-2;D6RDA2;A0A494C198;D6R9L5	H0Y993;A0A494C028;P35659;H0Y8X0;B4DFG0;P35659-2;D6RDA2;A0A494C198	7;7;7;5;5;5;4;4;2	7;7;7;5;5;5;4;4;2	7;7;7;5;5;5;4;4;2	Protein DEK	DEK	DEK oncogene (DNA binding), isoform CRA_b;Protein DEK;Protein DEK;Protein DEK;Protein DEK;Isoform 2 of Protein DEK;Protein DEK (Fragment);Protein DEK	9	7	7	7	0	0	0	0	0	0	1	0	5	1	0	7	0	0	0	0	0	0	1	0	5	1	0	7	0	0	0	0	0	0	1	0	5	1	0	7	21.3	21.3
A0A494C1R4;A0A494C1H9;A0A494C036;A0A494C1B4;A0A494C0U4;A0A494C055;A0A494C087;P23471-3;P23471-2;P23471;A0A494C1J5;A0A494C1F0	A0A494C1R4;A0A494C1H9;A0A494C036;A0A494C1B4;A0A494C0U4;A0A494C055;A0A494C087;P23471-3;P23471-2;P23471;A0A494C1J5;A0A494C1F0	5;5;5;5;5;5;5;5;5;5;4;4	5;5;5;5;5;5;5;5;5;5;4;4	5;5;5;5;5;5;5;5;5;5;4;4	Receptor-type tyrosine-protein phosphatase zeta	PTPRZ1	Receptor-type tyrosine-protein phosphatase zeta;Receptor-type tyrosine-protein phosphatase zeta;Receptor-type tyrosine-protein phosphatase zeta;Receptor-type tyrosine-protein phosphatase zeta;Receptor-type tyrosine-protein phosphatase zeta;Receptor-type ty	12	5	5	5	0	0	0	0	0	0	4	2	1	3	3	2	0	0	0	0	0	0	4	2	1	3	3	2	0	0	0	0	0	0	4	2	1	3	3	2	3.8	3.8
A0A494C1I2;A0A494C079;A0A494C0R4;A0A494C0A8;A0A494C1M6;A0A494C0X2;A0A494C167;A0A494C148;A0A494C045;Q9UHD2	A0A494C1I2;A0A494C079;A0A494C0R4;A0A494C0A8;A0A494C1M6;A0A494C0X2;A0A494C167;A0A494C148;A0A494C045;Q9UHD2	1;1;1;1;1;1;1;1;1;1	1;1;1;1;1;1;1;1;1;1	1;1;1;1;1;1;1;1;1;1	Serine/threonine-protein kinase TBK1	TBK1	Serine/threonine-protein kinase TBK1;Serine/threonine-protein kinase TBK1;Serine/threonine-protein kinase TBK1 (Fragment);Serine/threonine-protein kinase TBK1;Serine/threonine-protein kinase TBK1;Serine/threonine-protein kinase TBK1;Serine/threonine-protei	10	1	1	1	0	0	0	0	0	0	1	1	0	1	0	0	0	0	0	0	0	0	1	1	0	1	0	0	0	0	0	0	0	0	1	1	0	1	0	0	4.6	4.6
C9JXR0;A0A494C097;O75752;C9J6I7;E7EVF0;C9JRV6;C9J8U7;C9JD16;C9J0F8;E7EVS2;A0A494C0Y5	C9JXR0;A0A494C097;O75752;C9J6I7;E7EVF0;C9JRV6;C9J8U7;C9JD16;C9J0F8;E7EVS2;A0A494C0Y5	2;2;2;1;1;1;1;1;1;1;1	2;2;2;1;1;1;1;1;1;1;1	2;2;2;1;1;1;1;1;1;1;1	UDP-GalNAc:beta-1,3-N-acetylgalactosaminyltransferase 1	B3GALNT1	Hexosyltransferase;Hexosyltransferase;UDP-GalNAc:beta-1,3-N-acetylgalactosaminyltransferase 1;UDP-GalNAc:beta-1,3-N-acetylgalactosaminyltransferase 1 (Fragment);UDP-GalNAc:beta-1,3-N-acetylgalactosaminyltransferase 1;UDP-GalNAc:beta-1,3-N-acetylgalactosami	11	2	2	2	0	0	0	0	0	0	1	0	1	1	0	0	0	0	0	0	0	0	1	0	1	1	0	0	0	0	0	0	0	0	1	0	1	1	0	0	41.8	41.8
K7ENJ0;K7ELW1;A0A494C0B4;P54725-2;P54725-3;P54725	K7ENJ0;K7ELW1;A0A494C0B4;P54725-2;P54725-3;P54725	2;2;2;2;2;2	2;2;2;2;2;2	2;2;2;2;2;2	UV excision repair protein RAD23 homolog A	RAD23A	UV excision repair protein RAD23 homolog A;UV excision repair protein RAD23 homolog A;UV excision repair protein RAD23 homolog A;Isoform 2 of UV excision repair protein RAD23 homolog A;Isoform 3 of UV excision repair protein RAD23 homolog A;UV excision rep	6	2	2	2	0	0	0	0	0	0	1	2	1	2	2	1	0	0	0	0	0	0	1	2	1	2	2	1	0	0	0	0	0	0	1	2	1	2	2	1	11.5	11.5
P53597;A0A494C0D1;H7C233	P53597;A0A494C0D1	8;8;1	8;8;1	8;8;1	Succinyl-CoA ligase [ADP/GDP-forming] subunit alpha, mitochondrial	SUCLG1	Succinate--CoA ligase [ADP/GDP-forming] subunit alpha, mitochondrial;Succinate--CoA ligase [ADP/GDP-forming] subunit alpha, mitochondrial	3	8	8	8	1	1	0	1	0	0	4	5	0	7	7	2	1	1	0	1	0	0	4	5	0	7	7	2	1	1	0	1	0	0	4	5	0	7	7	2	19.9	19.9
C9J719;C9JJ78;A0A494C0F3;Q15125	C9J719;C9JJ78;A0A494C0F3;Q15125	1;1;1;1	1;1;1;1	1;1;1;1	3-beta-hydroxysteroid-Delta(8),Delta(7)-isomerase	EBP	3-beta-hydroxysteroid-Delta(8),Delta(7)-isomerase (Fragment);3-beta-hydroxysteroid-Delta(8),Delta(7)-isomerase (Fragment);EXPERA domain-containing protein;3-beta-hydroxysteroid-Delta(8),Delta(7)-isomerase	4	1	1	1	0	0	0	0	0	0	1	1	0	1	1	1	0	0	0	0	0	0	1	1	0	1	1	1	0	0	0	0	0	0	1	1	0	1	1	1	11	11
H0Y5D5;A0A494C0L7;Q9BTG3;Q5SYW2;F5H2X7;Q9ULV3-5;Q9ULV3-3;Q9ULV3-4;Q9ULV3-2;Q9ULV3	H0Y5D5;A0A494C0L7;Q9BTG3;Q5SYW2;F5H2X7;Q9ULV3-5;Q9ULV3-3;Q9ULV3-4;Q9ULV3-2;Q9ULV3	2;2;2;2;2;2;2;2;2;2	2;2;2;2;2;2;2;2;2;2	2;2;2;2;2;2;2;2;2;2	Cip1-interacting zinc finger protein	CIZ1	Cip1-interacting zinc finger protein (Fragment);Cip1-interacting zinc finger protein;CIZ1 protein;Cip1-interacting zinc finger protein;Cip1-interacting zinc finger protein;Isoform 5 of Cip1-interacting zinc finger protein;Isoform 3 of Cip1-interacting zinc	10	2	2	2	0	0	0	0	0	0	1	2	0	2	0	0	0	0	0	0	0	0	1	2	0	2	0	0	0	0	0	0	0	0	1	2	0	2	0	0	4.1	4.1
I3L2B0;A0A494C0R8;K7EIG1;O75153;I3L318	I3L2B0;A0A494C0R8;K7EIG1;O75153	7;7;6;6;1	7;7;6;6;1	7;7;6;6;1	Clustered mitochondria protein homolog	CLUH	Clustered mitochondria protein homolog;Clustered mitochondria protein homolog;Clustered mitochondria protein homolog (Fragment);Clustered mitochondria protein homolog	5	7	7	7	0	0	0	0	0	0	7	5	1	6	5	1	0	0	0	0	0	0	7	5	1	6	5	1	0	0	0	0	0	0	7	5	1	6	5	1	8.1	8.1
A0A494C143;Q14689-6;Q14689;Q14689-3;Q14689-2;Q14689-4;Q14689-5	A0A494C143;Q14689-6;Q14689;Q14689-3;Q14689-2;Q14689-4;Q14689-5	7;7;7;5;5;5;4	3;3;3;3;3;3;2	3;3;3;3;3;3;2	Disco-interacting protein 2 homolog A	DIP2A	Disco-interacting protein 2 homolog A;Isoform 6 of Disco-interacting protein 2 homolog A;Disco-interacting protein 2 homolog A;Isoform 3 of Disco-interacting protein 2 homolog A;Isoform 2 of Disco-interacting protein 2 homolog A;Isoform 4 of Disco-interact	7	7	3	3	0	0	0	0	0	0	1	4	1	4	3	2	0	0	0	0	0	0	0	1	0	3	1	0	0	0	0	0	0	0	0	1	0	3	1	0	6.6	4.4
A0A494C146;P50336;A0A1W2PNH4;A0A494C0L4;F5H1I5;A0A1W2PQM0;A0A494C0M9;F5H825;D3DVG2;A0A1W2PRF9;F5GZT7;A0A1W2PPA5	A0A494C146;P50336;A0A1W2PNH4;A0A494C0L4;F5H1I5;A0A1W2PQM0;A0A494C0M9;F5H825;D3DVG2;A0A1W2PRF9;F5GZT7;A0A1W2PPA5	2;2;1;1;1;1;1;1;1;1;1;1	2;2;1;1;1;1;1;1;1;1;1;1	2;2;1;1;1;1;1;1;1;1;1;1	Protoporphyrinogen oxidase	PPOX	Protoporphyrinogen oxidase (Fragment);Protoporphyrinogen oxidase;Protoporphyrinogen oxidase;Protoporphyrinogen oxidase;Protoporphyrinogen oxidase;Protoporphyrinogen oxidase;Protoporphyrinogen oxidase (Fragment);Protoporphyrinogen oxidase;Protoporphyrinogen	12	2	2	2	0	0	0	0	0	0	1	1	1	0	1	0	0	0	0	0	0	0	1	1	1	0	1	0	0	0	0	0	0	0	1	1	1	0	1	0	8	8
A0A494C164;P52630-4;P52630	A0A494C164;P52630-4;P52630	1;1;1	1;1;1	1;1;1	Signal transducer and activator of transcription 2	STAT2	Signal transducer and activator of transcription;Isoform 2 of Signal transducer and activator of transcription 2;Signal transducer and activator of transcription 2	3	1	1	1	0	0	0	0	0	0	1	0	0	0	0	0	0	0	0	0	0	0	1	0	0	0	0	0	0	0	0	0	0	0	1	0	0	0	0	0	1.3	1.3
H0YA26;A0A494C169;Q9NVE7;E9PHT6;H0Y9E4	H0YA26;A0A494C169;Q9NVE7;E9PHT6	7;7;7;6;3	7;7;7;6;3	7;7;7;6;3	Pantothenate kinase 4	PANK4	4-phosphopantetheine phosphatase (Fragment);4-phosphopantetheine phosphatase;4-phosphopantetheine phosphatase;4-phosphopantetheine phosphatase	5	7	7	7	0	0	0	1	0	0	1	2	4	2	2	4	0	0	0	1	0	0	1	2	4	2	2	4	0	0	0	1	0	0	1	2	4	2	2	4	20.1	20.1
C9J0D1;A0A494C189;Q71UI9-2;Q71UI9;P0C0S5;Q71UI9-4;C9J386;Q71UI9-3;Q71UI9-5	C9J0D1;A0A494C189;Q71UI9-2;Q71UI9;P0C0S5;Q71UI9-4	8;8;8;8;8;6;3;3;2	6;6;6;6;6;5;2;2;1	6;6;6;6;6;5;2;2;1	Histone H2A;Histone H2A.V;Histone H2A.Z	H2AFV;H2AFZ	Histone H2A;Histone H2A;Isoform 2 of Histone H2A.V;Histone H2A.V;Histone H2A.Z;Isoform 4 of Histone H2A.V	9	8	6	6	0	1	0	0	0	0	2	2	3	6	2	5	0	0	0	0	0	0	1	1	1	4	1	3	0	0	0	0	0	0	1	1	1	4	1	3	54.9	54.9
A0A494C1A0;P35609-2;P35609;A0A494C033;A0A494C166;A0A494C0Q3;F6THM6;A0A494C060;A0A494C031	A0A494C1A0;P35609-2;P35609;A0A494C033;A0A494C166;A0A494C0Q3	10;10;10;7;7;6;3;2;1	1;1;1;0;0;0;1;1;0	1;1;1;0;0;0;1;1;0	Alpha-actinin-2	ACTN2	Alpha-actinin-2 (Fragment);Isoform 2 of Alpha-actinin-2;Alpha-actinin-2;Alpha-actinin-2;Alpha-actinin-2;Alpha-actinin-2	9	10	1	1	0	0	1	1	0	0	5	4	4	2	4	4	0	0	0	1	0	0	0	0	0	0	0	0	0	0	0	1	0	0	0	0	0	0	0	0	10.5	1.4
A8MXB9;A0A494C1B1;J3KQJ1;Q8NBJ7-2;Q8NBJ7;E9PBT8;J3QT17;Q8NBJ7-5;C9JL30;H7C3B2;C9J660;F8WA42;Q8NBJ7-3	A8MXB9;A0A494C1B1;J3KQJ1;Q8NBJ7-2;Q8NBJ7;E9PBT8;J3QT17;Q8NBJ7-5;C9JL30;H7C3B2;C9J660	4;4;4;4;4;3;3;3;2;2;2;1;1	4;4;4;4;4;3;3;3;2;2;2;1;1	4;4;4;4;4;3;3;3;2;2;2;1;1	Sulfatase-modifying factor 2	SUMF2	Inactive C-alpha-formylglycine-generating enzyme 2;Inactive C-alpha-formylglycine-generating enzyme 2;Inactive C-alpha-formylglycine-generating enzyme 2;Isoform 2 of Inactive C-alpha-formylglycine-generating enzyme 2;Inactive C-alpha-formylglycine-generati	13	4	4	4	0	0	0	0	0	0	3	3	0	1	1	0	0	0	0	0	0	0	3	3	0	1	1	0	0	0	0	0	0	0	3	3	0	1	1	0	20.3	20.3
A0A494C1B8;Q5VZU9;P29144;A0A494C0U1;A0A494C1S4;A0A494C1L2	A0A494C1B8;Q5VZU9;P29144;A0A494C0U1	9;9;9;7;3;1	9;9;9;7;3;1	9;9;9;7;3;1	Tripeptidyl-peptidase 2	TPP2	Tripeptidyl-peptidase 2;Tripeptidyl-peptidase 2;Tripeptidyl-peptidase 2;Tripeptidyl-peptidase 2 (Fragment)	6	9	9	9	0	1	0	0	0	0	4	4	1	7	4	1	0	1	0	0	0	0	4	4	1	7	4	1	0	1	0	0	0	0	4	4	1	7	4	1	9.6	9.6
A0A494C1K3;P78347-2;P78347-4;P78347-3;P78347;P78347-5;C9J6M0;A0A494C0Q7	A0A494C1K3;P78347-2;P78347-4;P78347-3;P78347	15;15;15;15;15;7;2;2	15;15;15;15;15;7;2;2	15;15;15;15;15;7;2;2	General transcription factor II-I	GTF2I	General transcription factor II-I;Isoform 2 of General transcription factor II-I;Isoform 4 of General transcription factor II-I;Isoform 3 of General transcription factor II-I;General transcription factor II-I	8	15	15	15	0	0	1	0	0	0	3	4	6	6	3	9	0	0	1	0	0	0	3	4	6	6	3	9	0	0	1	0	0	0	3	4	6	6	3	9	15.6	15.6
E9PEM5;A0A494C1L5;P50851-2;A0A494C0R9;A0A494BZW2;P50851;H0YAC6	E9PEM5;A0A494C1L5;P50851-2;A0A494C0R9;A0A494BZW2;P50851	3;3;3;2;2;2;1	2;2;2;1;2;1;1	2;2;2;1;2;1;1	Lipopolysaccharide-responsive and beige-like anchor protein	LRBA	Lipopolysaccharide-responsive and beige-like anchor protein;Lipopolysaccharide-responsive and beige-like anchor protein;Isoform 2 of Lipopolysaccharide-responsive and beige-like anchor protein;Lipopolysaccharide-responsive and beige-like anchor protein;Lip	7	3	2	2	0	0	0	0	0	0	0	1	0	1	2	1	0	0	0	0	0	0	0	1	0	1	2	0	0	0	0	0	0	0	0	1	0	1	2	0	1.7	1.2
A0A494C1M4;Q3SY69;H0YHN9;Q3SY69-2;Q3SY69-3	A0A494C1M4;Q3SY69	4;4;1;1;1	4;4;1;1;1	4;4;1;1;1	Mitochondrial 10-formyltetrahydrofolate dehydrogenase	ALDH1L2	10-formyltetrahydrofolate dehydrogenase;Mitochondrial 10-formyltetrahydrofolate dehydrogenase	5	4	4	4	0	0	0	0	0	0	2	2	1	2	2	1	0	0	0	0	0	0	2	2	1	2	2	1	0	0	0	0	0	0	2	2	1	2	2	1	6.8	6.8
A0A494C1N0;P26885	A0A494C1N0;P26885	7;7	7;7	7;7	Peptidyl-prolyl cis-trans isomerase FKBP2	FKBP2	Peptidylprolyl isomerase;Peptidyl-prolyl cis-trans isomerase FKBP2	2	7	7	7	0	0	1	0	0	0	4	4	2	5	4	3	0	0	1	0	0	0	4	4	2	5	4	3	0	0	1	0	0	0	4	4	2	5	4	3	28.1	28.1
A0A494C1V2;A8MT65	A0A494C1V2;A8MT65	1;1	1;1	1;1	Zinc finger protein 891	ZNF891	Zinc finger protein 891;Zinc finger protein 891	2	1	1	1	0	1	0	0	0	0	0	0	0	0	0	0	0	1	0	0	0	0	0	0	0	0	0	0	0	1	0	0	0	0	0	0	0	0	0	0	2.6	2.6
A0A499FI31;Q15020-4;Q15020;Q15020-2;A0A494C0L2;F8W667;Q15020-3;H0YHU8	A0A499FI31;Q15020-4;Q15020	17;17;17;6;3;3;3;2	17;17;17;6;3;3;3;2	17;17;17;6;3;3;3;2	Squamous cell carcinoma antigen recognized by T-cells 3	SART3	Squamous cell carcinoma antigen recognized by T-cells 3;Isoform 4 of Squamous cell carcinoma antigen recognized by T-cells 3;Squamous cell carcinoma antigen recognized by T-cells 3	8	17	17	17	0	0	0	1	0	0	11	8	2	9	10	4	0	0	0	1	0	0	11	8	2	9	10	4	0	0	0	1	0	0	11	8	2	9	10	4	24.7	24.7
H0Y9R3;A0A499FIZ0;Q9H7D7-2;Q9H7D7	H0Y9R3;A0A499FIZ0;Q9H7D7-2;Q9H7D7	1;1;1;1	1;1;1;1	1;1;1;1	WD repeat-containing protein 26	WDR26	WD repeat-containing protein 26 (Fragment);WD repeat-containing protein 26;Isoform 2 of WD repeat-containing protein 26;WD repeat-containing protein 26	4	1	1	1	0	0	0	0	0	0	1	1	0	0	1	0	0	0	0	0	0	0	1	1	0	0	1	0	0	0	0	0	0	0	1	1	0	0	1	0	6.8	6.8
A0A499FJI4;O75592-2;O75592;H7C3U4;A0A0C4DGY7	A0A499FJI4;O75592-2;O75592	6;6;6;2;1	6;6;6;2;1	6;6;6;2;1	E3 ubiquitin-protein ligase MYCBP2	MYCBP2	E3 ubiquitin-protein ligase MYCBP2;Isoform 2 of E3 ubiquitin-protein ligase MYCBP2;E3 ubiquitin-protein ligase MYCBP2	5	6	6	6	0	0	0	0	0	0	1	4	0	2	2	0	0	0	0	0	0	0	1	4	0	2	2	0	0	0	0	0	0	0	1	4	0	2	2	0	1.9	1.9
A0A499FJN5;P22830;P22830-2;K7ELX4	A0A499FJN5;P22830;P22830-2	4;4;4;1	4;4;4;1	4;4;4;1	Ferrochelatase, mitochondrial	FECH	Ferrochelatase;Ferrochelatase, mitochondrial;Isoform 2 of Ferrochelatase, mitochondrial	4	4	4	4	0	0	0	0	0	0	1	3	0	3	2	0	0	0	0	0	0	0	1	3	0	3	2	0	0	0	0	0	0	0	1	3	0	3	2	0	15.1	15.1
A0A5F9W493;U3KPX3;A0A590UJ43;P48729-3;P48729;P48729-2;A0A590UJQ7;E5RG27;D6RGE5;A0A590UK94;D6REM4;E7ETM0;U3KQ83;H0Y9X2;U3KQK7;Q8N752	A0A5F9W493;U3KPX3;A0A590UJ43;P48729-3;P48729;P48729-2;A0A590UJQ7;E5RG27;D6RGE5;A0A590UK94;D6REM4;E7ETM0	4;4;4;4;4;4;2;2;2;2;2;2;1;1;1;1	4;4;4;4;4;4;2;2;2;2;2;2;1;1;1;1	4;4;4;4;4;4;2;2;2;2;2;2;1;1;1;1	Casein kinase I isoform alpha	CSNK1A1	Casein kinase 1, alpha 1, isoform CRA_d;Casein kinase I isoform alpha;Casein kinase I isoform alpha;Isoform 3 of Casein kinase I isoform alpha;Casein kinase I isoform alpha;Isoform 2 of Casein kinase I isoform alpha;Casein kinase I isoform alpha;Casein kin	16	4	4	4	0	0	0	0	0	0	2	2	0	3	1	1	0	0	0	0	0	0	2	2	0	3	1	1	0	0	0	0	0	0	2	2	0	3	1	1	21	21
Q14114;A0A590UJ57;Q14114-3;Q14114-4;A0A590UJF9;E9PP15;A0A590UJ98;A0A590UKB1;A0A590UK84;A0A590UK97;A0A590UK53;Q14114-2;A0A590UJT0;A0A590UJJ8;A0A590UK45;A0A590UJH5;E9PKG2;A0A590UJV3;H0YCA4;A0A590UJJ9;A0A590UKB5;H0YEA5;A0A590UJ39;H0YEV6	Q14114;A0A590UJ57;Q14114-3;Q14114-4;A0A590UJF9;E9PP15;A0A590UJ98;A0A590UKB1;A0A590UK84;A0A590UK97;A0A590UK53;Q14114-2;A0A590UJT0;A0A590UJJ8;A0A590UK45;A0A590UJH5;E9PKG2	16;16;14;14;14;14;14;13;12;12;12;12;10;10;10;9;8;6;4;4;2;1;1;1	16;16;14;14;14;14;14;13;12;12;12;12;10;10;10;9;8;6;4;4;2;1;1;1	16;16;14;14;14;14;14;13;12;12;12;12;10;10;10;9;8;6;4;4;2;1;1;1	Low-density lipoprotein receptor-related protein 8	LRP8	Low-density lipoprotein receptor-related protein 8;Low-density lipoprotein receptor-related protein 8;Isoform 3 of Low-density lipoprotein receptor-related protein 8;Isoform 4 of Low-density lipoprotein receptor-related protein 8;Low-density lipoprotein re	24	16	16	16	0	0	0	0	0	1	7	7	1	11	9	0	0	0	0	0	0	1	7	7	1	11	9	0	0	0	0	0	0	1	7	7	1	11	9	0	23.2	23.2
A0A590UJZ9;A0A590UJ76;Q9UGM3-4;Q9UGM3-8;Q9UGM3-2;Q9UGM3-5;Q9UGM3-3;Q9UGM3;Q9UGM3-7;Q9UGM3-6;Q9UGM3-9;A0A590UIX5;A0A590UK99;A0A590UJF8	A0A590UJZ9;A0A590UJ76;Q9UGM3-4;Q9UGM3-8;Q9UGM3-2;Q9UGM3-5;Q9UGM3-3;Q9UGM3;Q9UGM3-7;Q9UGM3-6;Q9UGM3-9;A0A590UIX5	4;4;4;4;4;4;4;4;4;4;3;2;1;1	4;4;4;4;4;4;4;4;4;4;3;2;1;1	4;4;4;4;4;4;4;4;4;4;3;2;1;1	Deleted in malignant brain tumors 1 protein	DMBT1	Deleted in malignant brain tumors 1 protein;Deleted in malignant brain tumors 1 protein;Isoform 4 of Deleted in malignant brain tumors 1 protein;Isoform 8 of Deleted in malignant brain tumors 1 protein;Isoform 2 of Deleted in malignant brain tumors 1 prote	14	4	4	4	0	3	0	2	0	0	1	2	0	1	0	0	0	3	0	2	0	0	1	2	0	1	0	0	0	3	0	2	0	0	1	2	0	1	0	0	11.1	11.1
C9JE12;C9JCW7;A0A590UJA9;Q9BVT8	C9JE12;C9JCW7;A0A590UJA9;Q9BVT8	3;3;3;3	3;3;3;3	3;3;3;3	Transmembrane and ubiquitin-like domain-containing protein 1	TMUB1	Transmembrane and ubiquitin-like domain-containing protein 1 (Fragment);Transmembrane and ubiquitin-like domain-containing protein 1 (Fragment);Transmembrane and ubiquitin-like domain-containing protein 1;Transmembrane and ubiquitin-like domain-containing	4	3	3	3	0	0	0	0	0	0	2	1	0	1	2	0	0	0	0	0	0	0	2	1	0	1	2	0	0	0	0	0	0	0	2	1	0	1	2	0	36.2	36.2
H0YDE5;A0A5F9UK30;A0A590UJI0;Q6ZVL6-2;Q6ZVL6	H0YDE5;A0A5F9UK30;A0A590UJI0;Q6ZVL6-2;Q6ZVL6	1;1;1;1;1	1;1;1;1;1	1;1;1;1;1	UPF0606 protein KIAA1549L	KIAA1549L	UPF0606 protein KIAA1549L (Fragment);UPF0606 protein KIAA1549L (Fragment);UPF0606 protein KIAA1549L;Isoform 2 of UPF0606 protein KIAA1549L;UPF0606 protein KIAA1549L	5	1	1	1	0	0	0	0	0	0	1	1	0	1	1	0	0	0	0	0	0	0	1	1	0	1	1	0	0	0	0	0	0	0	1	1	0	1	1	0	1.3	1.3
Q14BN4;Q14BN4-3;Q14BN4-2;H7C3M8;A0A590UJK3;A0A5F9VB99;A0A590UJU9;Q14BN4-4;A0A590UJT5;A0A590UJS6;A0A590UJ16;B7Z964;H7BZK0;Q14BN4-7;Q14BN4-6;Q14BN4-5;H7BZW9;Q14BN4-8;H7C5G9	Q14BN4;Q14BN4-3;Q14BN4-2;H7C3M8;A0A590UJK3;A0A5F9VB99;A0A590UJU9;Q14BN4-4;A0A590UJT5;A0A590UJS6;A0A590UJ16;B7Z964;H7BZK0;Q14BN4-7;Q14BN4-6;Q14BN4-5	4;4;4;4;4;3;3;2;2;2;2;2;2;2;2;2;1;1;1	4;4;4;4;4;3;3;2;2;2;2;2;2;2;2;2;1;1;1	4;4;4;4;4;3;3;2;2;2;2;2;2;2;2;2;1;1;1	Sarcolemmal membrane-associated protein	SLMAP	Sarcolemmal membrane-associated protein;Isoform 3 of Sarcolemmal membrane-associated protein;Isoform 2 of Sarcolemmal membrane-associated protein;Sarcolemmal membrane-associated protein (Fragment);Sarcolemmal membrane-associated protein;Sarcolemmal membran	19	4	4	4	0	0	0	0	0	0	1	1	2	1	1	2	0	0	0	0	0	0	1	1	2	1	1	2	0	0	0	0	0	0	1	1	2	1	1	2	6.5	6.5
A0A590UJK4;A0A590UK01;A0A590UJP7;A0A590UK80;Q13247-3;Q13247;A0A0D9SEM4;Q13247-2;Q08170	A0A590UJK4;A0A590UK01;A0A590UJP7;A0A590UK80;Q13247-3;Q13247	4;4;4;4;4;4;1;1;1	4;4;4;4;4;4;1;1;1	3;3;3;3;3;3;0;1;0	Serine/arginine-rich splicing factor 6	SRSF6	Serine/arginine-rich-splicing factor 6;Serine/arginine-rich-splicing factor 6;Serine/arginine-rich-splicing factor 6;Uncharacterized protein (Fragment);Isoform SRP55-3 of Serine/arginine-rich splicing factor 6;Serine/arginine-rich splicing factor 6	9	4	4	3	0	0	0	0	0	0	1	2	1	2	1	1	0	0	0	0	0	0	1	2	1	2	1	1	0	0	0	0	0	0	1	2	0	2	1	0	11.9	11.9
A0A590UJY9;A0A590UJT4;A0A590UJL0;P08842	A0A590UJY9;A0A590UJT4;A0A590UJL0;P08842	1;1;1;1	1;1;1;1	1;1;1;1	Steryl-sulfatase	STS	Steryl-sulfatase;Steryl-sulfatase;Steryl-sulfatase;Steryl-sulfatase	4	1	1	1	0	0	0	0	0	0	1	1	0	0	0	0	0	0	0	0	0	0	1	1	0	0	0	0	0	0	0	0	0	0	1	1	0	0	0	0	3.2	3.2
A0A590UKB6;A0A590UJN4;P24928;P24928-2	A0A590UKB6;A0A590UJN4;P24928	10;10;10;4	10;10;10;4	10;10;10;4	DNA-directed RNA polymerase II subunit RPB1	POLR2A	DNA-directed RNA polymerase subunit;DNA-directed RNA polymerase subunit;DNA-directed RNA polymerase II subunit RPB1	4	10	10	10	0	0	0	0	0	0	6	5	0	6	6	0	0	0	0	0	0	0	6	5	0	6	6	0	0	0	0	0	0	0	6	5	0	6	6	0	8.8	8.8
A0A590UK44;A0A590UJW8;A0A590UJQ1;Q96J02-3;Q96J02-2;Q96J02;A0A590UK95	A0A590UK44;A0A590UJW8;A0A590UJQ1;Q96J02-3;Q96J02-2;Q96J02;A0A590UK95	2;2;2;2;2;2;1	2;2;2;2;2;2;1	2;2;2;2;2;2;1	E3 ubiquitin-protein ligase Itchy homolog	ITCH	E3 ubiquitin-protein ligase;E3 ubiquitin-protein ligase;E3 ubiquitin-protein ligase;Isoform 3 of E3 ubiquitin-protein ligase Itchy homolog;Isoform 2 of E3 ubiquitin-protein ligase Itchy homolog;E3 ubiquitin-protein ligase Itchy homolog;E3 ubiquitin-protein	7	2	2	2	0	0	0	0	0	0	2	2	0	1	1	0	0	0	0	0	0	0	2	2	0	1	1	0	0	0	0	0	0	0	2	2	0	1	1	0	4.2	4.2
A0A590UJS4;Q6KC79-3;Q6KC79-2;Q6KC79	A0A590UJS4;Q6KC79-3;Q6KC79-2;Q6KC79	1;1;1;1	1;1;1;1	1;1;1;1	Nipped-B-like protein	NIPBL	Nipped-B protein;Isoform 3 of Nipped-B-like protein;Isoform 2 of Nipped-B-like protein;Nipped-B-like protein	4	1	1	1	0	0	0	0	1	0	0	0	0	0	0	0	0	0	0	0	1	0	0	0	0	0	0	0	0	0	0	0	1	0	0	0	0	0	0	0	0.5	0.5
A0A590UJT9;Q96E09	A0A590UJT9;Q96E09	1;1	1;1	1;1	Protein FAM122A	FAM122A	Phosphatidylinositol 4-phosphate 5-kinase type-1 beta;Protein FAM122A	2	1	1	1	0	0	0	0	0	0	1	0	0	0	0	0	0	0	0	0	0	0	1	0	0	0	0	0	0	0	0	0	0	0	1	0	0	0	0	0	7.6	7.6
A0A5F9UJX7;A0A5F9UP49;Q9BRK5-6;Q9BRK5;H0Y3T6;G3V1E2;Q9BRK5-4;Q9BRK5-3;Q9BRK5-2	A0A5F9UJX7;A0A5F9UP49;Q9BRK5-6;Q9BRK5;H0Y3T6;G3V1E2;Q9BRK5-4;Q9BRK5-3;Q9BRK5-2	4;4;4;4;3;3;3;3;3	4;4;4;4;3;3;3;3;3	4;4;4;4;3;3;3;3;3	45 kDa calcium-binding protein	SDF4	45 kDa calcium-binding protein;45 kDa calcium-binding protein;Isoform 6 of 45 kDa calcium-binding protein;45 kDa calcium-binding protein;45 kDa calcium-binding protein (Fragment);45 kDa calcium-binding protein;Isoform 4 of 45 kDa calcium-binding protein;Is	9	4	4	4	0	0	0	0	0	0	3	1	0	2	2	0	0	0	0	0	0	0	3	1	0	2	2	0	0	0	0	0	0	0	3	1	0	2	2	0	22.3	22.3
A0A5F9UK94;H0Y360;Q01433;Q01433-2;E9PJF6;Q01433-5;E9PIJ1;A0A590UK85;Q01433-3;Q01433-4;A0A590UJY6	A0A5F9UK94;H0Y360;Q01433;Q01433-2;E9PJF6;Q01433-5;E9PIJ1;A0A590UK85	9;9;9;8;7;6;5;5;4;4;3	9;9;9;8;7;6;5;5;4;4;3	9;9;9;8;7;6;5;5;4;4;3	AMP deaminase 2	AMPD2	AMP deaminase;AMP deaminase;AMP deaminase 2;Isoform Ex1A-2-3 of AMP deaminase 2;AMP deaminase 2 (Fragment);Isoform 5 of AMP deaminase 2;AMP deaminase 2 (Fragment);AMP deaminase 2	11	9	9	9	0	0	0	1	1	0	4	3	0	6	6	0	0	0	0	1	1	0	4	3	0	6	6	0	0	0	0	1	1	0	4	3	0	6	6	0	11	11
A0A5F9YFS9;C9JBL1;Q9Y6A9	A0A5F9YFS9	3;1;1	3;1;1	3;1;1			Signal peptidase complex subunit 1	3	3	3	3	0	0	0	0	0	0	1	2	2	1	2	2	0	0	0	0	0	0	1	2	2	1	2	2	0	0	0	0	0	0	1	2	2	1	2	2	34.3	34.3
E9PQ44;E9PJM2;A0A5F9ZGP6;E9PL92;E9PKM6;E9PR40;E9PQZ6;A0A5K1VW55;A0A5F9ZH79;A0A5F9ZI37;A0A5F9ZHP1;Q8N9N2-2;Q8N9N2	E9PQ44;E9PJM2;A0A5F9ZGP6;E9PL92;E9PKM6;E9PR40;E9PQZ6;A0A5K1VW55;A0A5F9ZH79;A0A5F9ZI37;A0A5F9ZHP1;Q8N9N2-2;Q8N9N2	1;1;1;1;1;1;1;1;1;1;1;1;1	1;1;1;1;1;1;1;1;1;1;1;1;1	1;1;1;1;1;1;1;1;1;1;1;1;1	Activating signal cointegrator 1 complex subunit 1	ASCC1	Activating signal cointegrator 1 complex subunit 1;Activating signal cointegrator 1 complex subunit 1 (Fragment);Activating signal cointegrator 1 complex subunit 1;Activating signal cointegrator 1 complex subunit 1 (Fragment);Activating signal cointegrator	13	1	1	1	0	0	0	0	0	0	1	1	0	1	1	0	0	0	0	0	0	0	1	1	0	1	1	0	0	0	0	0	0	0	1	1	0	1	1	0	23.3	23.3
A0A5F9ZHS1;Q01484;A0A5F9ZGX3;A0A5F9ZHD2;E9PHW9;Q01484-2;A0A5F9ZGZ1;A0A5F9ZI81;A0A5F9ZHQ5;A0A5F9ZGY1;A0A5F9ZH39;A0A5F9ZI56;A0A5F9ZHJ6;Q01484-5;A0A5F9ZGS7;A0A5F9ZI15;A0A0U1RQN6;B7Z651;Q01484-7;A0A5K1VW73;H0YAG3;A0A087WZU3	A0A5F9ZHS1;Q01484;A0A5F9ZGX3;A0A5F9ZHD2;E9PHW9	76;76;76;76;38;35;35;35;35;35;35;35;35;35;34;34;18;18;11;7;4;3	1;1;1;1;1;1;1;1;1;1;1;1;1;1;1;1;1;1;0;0;0;0	1;1;1;1;1;1;1;1;1;1;1;1;1;1;1;1;1;1;0;0;0;0	Ankyrin-2	ANK2	Ankyrin-2;Ankyrin-2;Ankyrin-2;Ankyrin 2, neuronal, isoform CRA_b;Ankyrin-2 (Fragment)	22	76	1	1	1	1	1	2	2	0	25	50	20	31	53	26	0	0	0	0	0	0	0	1	1	0	1	1	0	0	0	0	0	0	0	1	1	0	1	1	27.6	0.4
A0A5F9ZGX9;F8WCG5;A0A5F9ZGY2;A0A5F9ZHP5;A0A5F9ZH74;A0A5F9ZH37;A0A5F9ZHE7;A0A5F9ZH14;Q3SYG4-6;Q3SYG4-2;Q3SYG4-4;Q3SYG4-7;Q3SYG4-3;Q3SYG4;Q3SYG4-5	A0A5F9ZGX9;F8WCG5;A0A5F9ZGY2;A0A5F9ZHP5;A0A5F9ZH74;A0A5F9ZH37;A0A5F9ZHE7;A0A5F9ZH14;Q3SYG4-6;Q3SYG4-2;Q3SYG4-4;Q3SYG4-7;Q3SYG4-3;Q3SYG4	4;3;3;3;3;3;3;3;3;3;3;3;3;3;1	4;3;3;3;3;3;3;3;3;3;3;3;3;3;1	4;3;3;3;3;3;3;3;3;3;3;3;3;3;1	Protein PTHB1	BBS9	Protein PTHB1;Protein PTHB1;Protein PTHB1;Protein PTHB1 (Fragment);Protein PTHB1;Protein PTHB1;Protein PTHB1;Protein PTHB1;Isoform 6 of Protein PTHB1;Isoform 2 of Protein PTHB1;Isoform 4 of Protein PTHB1;Isoform 7 of Protein PTHB1;Isoform 3 of Protein PTHB	15	4	4	4	0	0	0	0	0	0	1	1	2	0	0	1	0	0	0	0	0	0	1	1	2	0	0	1	0	0	0	0	0	0	1	1	2	0	0	1	7.4	7.4
A0A5F9ZH30;A0A5F9ZHE4;D6RHE1;A0A5F9ZHR8;A0A5F9ZGY3;I6L894;A0A5F9ZI40;A0A5F9ZHN5;A0A5F9ZHT8;A0A5F9ZI46;A0A5F9ZHT4;A0A5F9ZHF7;A0A5F9ZI30;A0A5F9ZGY4;A0A5F9ZGZ5;A0A5F9ZI65;A0A5F9ZH19;A0A5F9ZI36;A0A5F9ZH70;A0A5F9ZHC9;A0A5F9ZHG3;A0A5F9ZI18;A0A5F9ZH17;A0A5F9ZHL5;A0A5F9ZHL3;A0A5F9ZHA1;A0A5F9ZI69;A0A5F9ZGX8;A0A5F9ZHJ4;A0A5F9ZHE2;A0A5F9ZI08;A0A5F9ZH03;A0A5F9ZHY6;A0A5F9ZH38;A0A5F9ZI73;A0A5F9ZGS5;A0A5F9ZHL9;…	A0A5F9ZH30;A0A5F9ZHE4;D6RHE1;A0A5F9ZHR8;A0A5F9ZGY3;I6L894;A0A5F9ZI40;A0A5F9ZHN5;A0A5F9ZHT8;A0A5F9ZI46;A0A5F9ZHT4;A0A5F9ZHF7;A0A5F9ZI30;A0A5F9ZGY4;A0A5F9ZGZ5;A0A5F9ZI65;A0A5F9ZH19	77;77;77;77;77;77;77;77;77;77;77;76;76;76;76;76;76;36;36;36;36;36;36;36;36;36;36;36;36;36;36;36;35;35;35;35;35;35;35;35;35;34;34;33;32;29;28;28;28;28;27;25;25;21;20	77;77;77;77;77;77;77;77;77;77;77;76;76;76;76;76;76;36;36;36;36;36;36;36;36;36;36;36;36;36;36;36;35;35;35;35;35;35;35;35;35;34;34;33;32;29;28;28;28;28;27;25;25;21;20	2;2;2;2;2;2;2;2;2;2;2;2;2;2;2;2;2;2;2;2;2;2;2;2;2;2;2;2;2;2;2;2;2;2;2;2;2;2;2;2;2;2;2;2;2;2;2;2;2;2;2;2;2;2;2		ANK2	Ankyrin-2;Ankyrin-2;Ankyrin-2;Ankyrin-2;Ankyrin-2;Ankyrin-2;Ankyrin-2;Ankyrin-2;Ankyrin-2;Ankyrin-2;Ankyrin-2;Ankyrin-2;Ankyrin-2;Ankyrin-2;Ankyrin-2 (Fragment);Ankyrin-2;Ankyrin-2	55	77	77	2	1	1	1	2	2	0	27	50	19	31	54	25	1	1	1	2	2	0	27	50	19	31	54	25	0	0	0	0	0	0	2	1	0	0	2	0	28	28
A0A5K1VW76;A0A5F9ZHM9;A0A5F9ZH21;A0A5F9ZHR5;Q9UQM7;Q9UQM7-2	A0A5K1VW76;A0A5F9ZHM9;A0A5F9ZH21;A0A5F9ZHR5;Q9UQM7;Q9UQM7-2	3;3;3;3;3;3	1;1;1;1;1;1	1;1;1;1;1;1	Calcium/calmodulin-dependent protein kinase type II subunit alpha	CAMK2A	Calcium/calmodulin-dependent protein kinase type II subunit alpha;Calcium/calmodulin-dependent protein kinase type II subunit alpha;Calcium/calmodulin-dependent protein kinase type II subunit alpha;Calcium/calmodulin-dependent protein kinase type II subuni	6	3	1	1	0	1	0	0	0	0	1	2	2	1	1	2	0	0	0	0	0	0	0	1	0	0	0	0	0	0	0	0	0	0	0	1	0	0	0	0	8.3	2.9
A0A5F9ZH78;P05089-3;P05089;P05089-2	A0A5F9ZH78;P05089-3;P05089;P05089-2	1;1;1;1	1;1;1;1	1;1;1;1	Arginase-1	ARG1	Arginase-1;Isoform 3 of Arginase-1;Arginase-1;Isoform 2 of Arginase-1	4	1	1	1	0	0	0	1	0	0	0	0	0	0	0	0	0	0	0	1	0	0	0	0	0	0	0	0	0	0	0	1	0	0	0	0	0	0	0	0	4.6	4.6
A0A5F9ZHG1;Q9UN75;Q9UN75-2	A0A5F9ZHG1;Q9UN75;Q9UN75-2	2;2;1	1;1;1	1;1;1	Protocadherin alpha-12	PCDHA12	Protocadherin alpha-12;Protocadherin alpha-12;Isoform 2 of Protocadherin alpha-12	3	2	1	1	0	0	0	0	0	0	0	0	0	0	2	0	0	0	0	0	0	0	0	0	0	0	1	0	0	0	0	0	0	0	0	0	0	0	1	0	3	1.1
P51648-2;P51648;A0A5F9ZHN9;A0A5F9ZHI5;J3QRD1;A0A5F9ZGX4;A0A5F9ZI12;A0A5K1VW72;A0A5F9ZHZ9;A0A5F9ZHP6;I3L1M4;I3L2W1;I3L0X1;J3KTG1;J3QS00;A0A0D9SGC3;J3QKK9	P51648-2;P51648;A0A5F9ZHN9;A0A5F9ZHI5;J3QRD1;A0A5F9ZGX4;A0A5F9ZI12;A0A5K1VW72	5;5;5;5;5;4;4;4;2;2;2;1;1;1;1;1;1	5;5;5;5;5;4;4;4;2;2;2;1;1;1;1;1;1	5;5;5;5;5;4;4;4;2;2;2;1;1;1;1;1;1	Fatty aldehyde dehydrogenase	ALDH3A2	Isoform 2 of Aldehyde dehydrogenase family 3 member A2;Aldehyde dehydrogenase family 3 member A2;Aldehyde dehydrogenase;Aldehyde dehydrogenase;Aldehyde dehydrogenase family 3 member A2;Aldehyde dehydrogenase family 3 member A2 (Fragment);Aldehyde dehydroge	17	5	5	5	0	0	0	0	0	0	1	1	3	2	2	2	0	0	0	0	0	0	1	1	3	2	2	2	0	0	0	0	0	0	1	1	3	2	2	2	12.6	12.6
A0A5F9ZHJ7;A0A5F9ZHL1;P24752;A0A5F9ZHD4;A0A5F9ZI66;A0A5F9ZHJ0;A0A5F9ZHH9;H0YEL7;A0A5F9ZHL7;E9PRQ6;P24752-2	A0A5F9ZHJ7;A0A5F9ZHL1;P24752;A0A5F9ZHD4;A0A5F9ZI66;A0A5F9ZHJ0	13;13;13;10;10;10;6;5;3;3;3	13;13;13;10;10;10;6;5;3;3;3	13;13;13;10;10;10;6;5;3;3;3	Acetyl-CoA acetyltransferase, mitochondrial	ACAT1	Acetyl-CoA acetyltransferase, mitochondrial;Acetyl-CoA acetyltransferase, mitochondrial;Acetyl-CoA acetyltransferase, mitochondrial;Acetyl-CoA acetyltransferase, mitochondrial;Acetyl-CoA acetyltransferase, mitochondrial;Acetyl-CoA acetyltransferase, mitoch	11	13	13	13	0	2	0	0	0	0	10	10	6	8	8	7	0	2	0	0	0	0	10	10	6	8	8	7	0	2	0	0	0	0	10	10	6	8	8	7	39.7	39.7
A0A5F9ZHN7;Q9NTJ5;E9PGZ4;Q9NTJ5-2;F8WCQ2;C9JV50;F8WDN7;C9J3E3	A0A5F9ZHN7;Q9NTJ5;E9PGZ4;Q9NTJ5-2	10;10;6;6;4;3;3;1	10;10;6;6;4;3;3;1	10;10;6;6;4;3;3;1	Phosphatidylinositide phosphatase SAC1	SACM1L	Phosphatidylinositide phosphatase SAC1;Phosphatidylinositide phosphatase SAC1;Phosphatidylinositide phosphatase SAC1;Isoform 2 of Phosphatidylinositide phosphatase SAC1	8	10	10	10	0	0	0	0	0	0	5	5	4	3	4	7	0	0	0	0	0	0	5	5	4	3	4	7	0	0	0	0	0	0	5	5	4	3	4	7	17.7	17.7
A0A5F9ZHR7;P11117;E9PHY0;B7Z7D2;E9PQY3;A0A5F9ZH82;A0A5F9ZI20;A0A5F9ZH40;B7Z6U3;P11117-2	A0A5F9ZHR7;P11117;E9PHY0;B7Z7D2;E9PQY3;A0A5F9ZH82	7;7;6;6;6;4;1;1;1;1	7;7;6;6;6;4;1;1;1;1	7;7;6;6;6;4;1;1;1;1	Lysosomal acid phosphatase	ACP2	Lysosomal acid phosphatase;Lysosomal acid phosphatase;Lysosomal acid phosphatase;Lysosomal acid phosphatase;Lysosomal acid phosphatase;Lysosomal acid phosphatase (Fragment)	10	7	7	7	0	0	0	0	0	0	1	2	4	1	2	5	0	0	0	0	0	0	1	2	4	1	2	5	0	0	0	0	0	0	1	2	4	1	2	5	15.7	15.7
A0A5F9ZHU3;A0A5K1VW74;Q9Y243-2;Q9Y243;A0A5F9ZGY0	A0A5F9ZHU3;A0A5K1VW74;Q9Y243-2;Q9Y243;A0A5F9ZGY0	3;3;3;3;2	2;2;2;2;2	2;2;2;2;2	RAC-gamma serine/threonine-protein kinase	AKT3	Non-specific serine/threonine protein kinase;RAC-gamma serine/threonine-protein kinase;Isoform 2 of RAC-gamma serine/threonine-protein kinase;RAC-gamma serine/threonine-protein kinase;RAC-gamma serine/threonine-protein kinase (Fragment)	5	3	2	2	0	0	0	0	0	0	1	2	1	2	2	1	0	0	0	0	0	0	1	1	0	1	1	0	0	0	0	0	0	0	1	1	0	1	1	0	9.3	6.9
A0A5F9ZHW1;F6SFB5;A0A5F9ZI43;H7BZG6;H0Y673;A0A5F9ZHX2;A6NH01;P56377-2	A0A5F9ZHW1;F6SFB5	3;2;1;1;1;1;1;1	3;2;1;1;1;1;1;1	1;1;0;0;0;0;0;0		AP1S2	AP complex subunit sigma;AP complex subunit sigma	8	3	3	1	0	0	0	0	0	0	2	2	1	1	2	2	0	0	0	0	0	0	2	2	1	1	2	2	0	0	0	0	0	0	1	1	0	1	1	0	23.1	23.1
V9GYM8;A0A5F9ZI21;Q92974-3;Q92974-2;Q92974;V9GYF5;V9GYG5;V9GZ14;V9GYF0;Q5VY93;V9GZ58	V9GYM8;A0A5F9ZI21;Q92974-3;Q92974-2;Q92974;V9GYF5;V9GYG5;V9GZ14;V9GYF0	6;6;6;6;6;3;3;3;3;2;1	6;6;6;6;6;3;3;3;3;2;1	6;6;6;6;6;3;3;3;3;2;1	Rho guanine nucleotide exchange factor 2	ARHGEF2	Rho guanine nucleotide exchange factor 2;Rho guanine nucleotide exchange factor 2;Isoform 3 of Rho guanine nucleotide exchange factor 2;Isoform 2 of Rho guanine nucleotide exchange factor 2;Rho guanine nucleotide exchange factor 2;Rho guanine nucleotide ex	11	6	6	6	0	0	0	0	0	0	4	2	0	4	2	1	0	0	0	0	0	0	4	2	0	4	2	1	0	0	0	0	0	0	4	2	0	4	2	1	9.8	9.8
A0A5H1ZRP4;Q8WX92;Q8WX92-2	A0A5H1ZRP4;Q8WX92;Q8WX92-2	1;1;1	1;1;1	1;1;1	Negative elongation factor B	NELFB	Negative elongation factor B;Negative elongation factor B;Isoform 2 of Negative elongation factor B	3	1	1	1	0	0	0	0	0	0	0	0	1	0	0	1	0	0	0	0	0	0	0	0	1	0	0	1	0	0	0	0	0	0	0	0	1	0	0	1	2.1	2.1
A0A5H1ZRP9;A0A5H1ZRQ8;H0Y304;P11532-16;P11532-15;P11532-14;P11532-9;P11532-5;P11532-6	A0A5H1ZRP9;A0A5H1ZRQ8;H0Y304;P11532-16;P11532-15;P11532-14	4;4;4;4;4;4;1;1;1	4;4;4;4;4;4;1;1;1	1;1;1;1;1;1;1;1;1	Dystrophin	DMD	Dystrophin;Dystrophin;Dystrophin (Fragment);Isoform 10 of Dystrophin;Isoform 9 of Dystrophin;Isoform 8 of Dystrophin	9	4	4	1	0	0	0	0	0	0	0	2	0	2	1	1	0	0	0	0	0	0	0	2	0	2	1	1	0	0	0	0	0	0	0	1	0	0	0	0	3.9	3.9
A0A5H1ZRS1;Q15154-5;Q15154;H0YBA1;A0A4W8VX11;Q15154-4;Q15154-2	A0A5H1ZRS1;Q15154-5;Q15154;H0YBA1;A0A4W8VX11;Q15154-4;Q15154-2	4;4;4;3;3;3;3	4;4;4;3;3;3;3	4;4;4;3;3;3;3	Pericentriolar material 1 protein	PCM1	Pericentriolar material 1 protein;Isoform 5 of Pericentriolar material 1 protein;Pericentriolar material 1 protein;Pericentriolar material 1 protein (Fragment);Pericentriolar material 1 protein;Isoform 4 of Pericentriolar material 1 protein;Isoform 2 of Pe	7	4	4	4	0	0	0	0	0	0	2	0	0	3	2	0	0	0	0	0	0	0	2	0	0	3	2	0	0	0	0	0	0	0	2	0	0	3	2	0	3.3	3.3
A0A5K1VW66;P35240-4;P35240-6;P35240-5;P35240-8;P35240-3;P35240;P35240-2	A0A5K1VW66;P35240-4;P35240-6;P35240-5;P35240-8;P35240-3;P35240;P35240-2	1;1;1;1;1;1;1;1	1;1;1;1;1;1;1;1	1;1;1;1;1;1;1;1	Merlin	NF2	Merlin (Fragment);Isoform 4 of Merlin;Isoform 6 of Merlin;Isoform 5 of Merlin;Isoform 8 of Merlin;Isoform 3 of Merlin;Merlin;Isoform 2 of Merlin	8	1	1	1	0	0	0	0	0	0	1	1	0	1	1	0	0	0	0	0	0	0	1	1	0	1	1	0	0	0	0	0	0	0	1	1	0	1	1	0	2.5	2.5
A0AVT1;A0AVT1-2;A0AVT1-3;A0AVT1-4;H0Y8S8;H0Y9U5	A0AVT1;A0AVT1-2	21;13;8;7;6;1	21;13;8;7;6;1	21;13;8;7;6;1	Ubiquitin-like modifier-activating enzyme 6	UBA6	Ubiquitin-like modifier-activating enzyme 6;Isoform 2 of Ubiquitin-like modifier-activating enzyme 6	6	21	21	21	1	1	0	0	0	0	7	9	7	9	4	10	1	1	0	0	0	0	7	9	7	9	4	10	1	1	0	0	0	0	7	9	7	9	4	10	26.5	26.5
A0JNW5;A0A0C4DGH6;A0JNW5-2	A0JNW5;A0A0C4DGH6;A0JNW5-2	2;1;1	2;1;1	2;1;1	UHRF1-binding protein 1-like	UHRF1BP1L	UHRF1-binding protein 1-like;UHRF1-binding protein 1-like;Isoform 2 of UHRF1-binding protein 1-like	3	2	2	2	0	0	0	0	0	0	1	0	0	1	1	1	0	0	0	0	0	0	1	0	0	1	1	1	0	0	0	0	0	0	1	0	0	1	1	1	2	2
A0MZ66;A0MZ66-3;A0MZ66-4;A0MZ66-6;A0MZ66-5;A0MZ66-8;A0MZ66-2;A0MZ66-7	A0MZ66;A0MZ66-3;A0MZ66-4;A0MZ66-6;A0MZ66-5;A0MZ66-8;A0MZ66-2	20;20;19;19;18;17;13;7	20;20;19;19;18;17;13;7	20;20;19;19;18;17;13;7	Shootin-1	KIAA1598	Shootin-1;Isoform 3 of Shootin-1;Isoform 4 of Shootin-1;Isoform 6 of Shootin-1;Isoform 5 of Shootin-1;Isoform 8 of Shootin-1;Isoform 2 of Shootin-1	8	20	20	20	0	0	0	0	0	0	8	10	3	12	14	2	0	0	0	0	0	0	8	10	3	12	14	2	0	0	0	0	0	0	8	10	3	12	14	2	31.4	31.4
A0PJE2-2;A0PJE2-3;A0A087WUE0;A0A494C138;A0PJE2	A0PJE2-2;A0PJE2-3;A0A087WUE0;A0A494C138;A0PJE2	2;2;1;1;1	2;2;1;1;1	2;2;1;1;1	Dehydrogenase/reductase SDR family member 12	DHRS12	Isoform 2 of Dehydrogenase/reductase SDR family member 12;Isoform 3 of Dehydrogenase/reductase SDR family member 12;Dehydrogenase/reductase SDR family member 12 (Fragment);Dehydrogenase/reductase SDR family member 12;Dehydrogenase/reductase SDR family memb	5	2	2	2	0	0	0	0	0	0	1	0	1	0	0	0	0	0	0	0	0	0	1	0	1	0	0	0	0	0	0	0	0	0	1	0	1	0	0	0	8.3	8.3
A1KXE4-2;A1KXE4	A1KXE4-2;A1KXE4	1;1	1;1	1;1	Myelin-associated neurite-outgrowth inhibitor	FAM168B	Isoform 2 of Myelin-associated neurite-outgrowth inhibitor;Myelin-associated neurite-outgrowth inhibitor	2	1	1	1	0	0	0	0	0	0	1	1	0	1	1	0	0	0	0	0	0	0	1	1	0	1	1	0	0	0	0	0	0	0	1	1	0	1	1	0	14.6	14.6
A1L020;M9T4I7;Q5U5Q3	A1L020	8;1;1	8;1;1	7;0;0	RNA-binding protein MEX3A	MEX3A	RNA-binding protein MEX3A	3	8	8	7	0	0	0	0	0	0	3	3	1	3	4	3	0	0	0	0	0	0	3	3	1	3	4	3	0	0	0	0	0	0	3	3	0	3	4	2	22.5	22.5
A1L0T0;M0R026;E9PL44;E9PJS0;M0R1B5	A1L0T0;M0R026	6;5;2;2;1	6;5;2;2;1	6;5;2;2;1	Acetolactate synthase-like protein	ILVBL	Acetolactate synthase-like protein;Acetolactate synthase-like protein	5	6	6	6	0	0	0	0	0	0	2	5	2	2	4	3	0	0	0	0	0	0	2	5	2	2	4	3	0	0	0	0	0	0	2	5	2	2	4	3	14.9	14.9
A1L170;A1L170-2	A1L170;A1L170-2	1;1	1;1	1;1	Uncharacterized protein C1orf226	C1orf226	Uncharacterized protein C1orf226;Isoform 2 of Uncharacterized protein C1orf226	2	1	1	1	0	0	0	0	0	0	0	0	1	1	0	0	0	0	0	0	0	0	0	0	1	1	0	0	0	0	0	0	0	0	0	0	1	1	0	0	6.2	6.2
A1X283;G3V144;A0A1B0GUF2	A1X283	18;5;5	18;5;5	16;3;3	SH3 and PX domain-containing protein 2B	SH3PXD2B	SH3 and PX domain-containing protein 2B	3	18	18	16	0	0	0	0	0	0	9	4	5	11	7	6	0	0	0	0	0	0	9	4	5	11	7	6	0	0	0	0	0	0	7	4	5	9	6	6	31.3	31.3
A2A274;Q99798	A2A274;Q99798	28;28	28;28	28;28	Aconitate hydratase, mitochondrial	ACO2	Aconitate hydratase, mitochondrial;Aconitate hydratase, mitochondrial	2	28	28	28	2	4	0	1	1	0	17	19	14	15	18	16	2	4	0	1	1	0	17	19	14	15	18	16	2	4	0	1	1	0	17	19	14	15	18	16	43.5	43.5
A2A2F0;Q86X10-2;Q86X10-3;Q86X10;A0A0J9YW54;Q86X10-4	A2A2F0;Q86X10-2;Q86X10-3;Q86X10;A0A0J9YW54	7;7;7;7;5;2	7;7;7;7;5;2	7;7;7;7;5;2	Ral GTPase-activating protein subunit beta	RALGAPB	Ral GTPase-activating protein subunit beta (Fragment);Isoform 2 of Ral GTPase-activating protein subunit beta;Isoform 3 of Ral GTPase-activating protein subunit beta;Ral GTPase-activating protein subunit beta;Ral GTPase-activating protein subunit beta (Fra	6	7	7	7	0	0	0	0	0	0	6	5	0	4	5	1	0	0	0	0	0	0	6	5	0	4	5	1	0	0	0	0	0	0	6	5	0	4	5	1	9.9	9.9
A2A2Q9;Q9Y312	A2A2Q9;Q9Y312	1;1	1;1	1;1	Protein AAR2 homolog	AAR2	Protein AAR2 homolog;Protein AAR2 homolog	2	1	1	1	0	0	0	0	0	0	1	0	0	1	1	0	0	0	0	0	0	0	1	0	0	1	1	0	0	0	0	0	0	0	1	0	0	1	1	0	3.8	3.8
A2A2V1;P04156	A2A2V1;P04156	1;1	1;1	1;1	Major prion protein	PRNP	Major prion protein (Fragment);Major prion protein	2	1	1	1	1	1	0	0	0	0	1	1	0	1	1	1	1	1	0	0	0	0	1	1	0	1	1	1	1	1	0	0	0	0	1	1	0	1	1	1	4.8	4.8
B7ZLP8;A2RTX5-2;A2RTX5;H0YKB9	B7ZLP8;A2RTX5-2;A2RTX5	4;4;4;1	3;3;3;1	3;3;3;1	Probable threonine--tRNA ligase 2, cytoplasmic	TARSL2	TARSL2 protein;Isoform 2 of Threonine--tRNA ligase 2, cytoplasmic;Threonine--tRNA ligase 2, cytoplasmic	4	4	3	3	0	0	0	0	0	0	3	2	1	1	3	1	0	0	0	0	0	0	3	2	0	1	3	0	0	0	0	0	0	0	3	2	0	1	3	0	8.5	7.4
A2RTY3-5;A2RTY3-4	A2RTY3-5;A2RTY3-4	1;1	1;1	1;1			Isoform 5 of Protein HEATR9;Isoform 4 of Protein HEATR9	2	1	1	1	0	0	0	0	0	0	1	0	0	0	0	0	0	0	0	0	0	0	1	0	0	0	0	0	0	0	0	0	0	0	1	0	0	0	0	0	4.4	4.4
B3KRG7;H0YAY3;E9PF32;A2RUS2-2;A2RUS2	B3KRG7;H0YAY3;E9PF32;A2RUS2-2;A2RUS2	1;1;1;1;1	1;1;1;1;1	1;1;1;1;1	DENN domain-containing protein 3	DENND3	DENN domain-containing protein 3;DENN domain-containing protein 3 (Fragment);DENN domain-containing protein 3;Isoform 2 of DENN domain-containing protein 3;DENN domain-containing protein 3	5	1	1	1	0	0	0	0	0	0	0	1	0	1	0	0	0	0	0	0	0	0	0	1	0	1	0	0	0	0	0	0	0	0	0	1	0	1	0	0	3.2	3.2
A4D161-2;A4D161;F8WCP3;B8ZZQ8;A4D161-3;F8WCP2	A4D161-2;A4D161;F8WCP3;B8ZZQ8;A4D161-3	3;3;2;2;2;1	3;3;2;2;2;1	3;3;2;2;2;1	Protein FAM221A	FAM221A	Isoform 2 of Protein FAM221A;Protein FAM221A;Protein FAM221A;Protein FAM221A;Isoform 3 of Protein FAM221A	6	3	3	3	0	0	0	0	0	0	0	1	0	1	2	0	0	0	0	0	0	0	0	1	0	1	2	0	0	0	0	0	0	0	0	1	0	1	2	0	24	24
A4D1B5-4	A4D1B5-4	1	1	1			Isoform 4 of Gamma-secretase-activating protein	1	1	1	1	0	0	0	0	0	1	0	0	0	0	0	0	0	0	0	0	0	1	0	0	0	0	0	0	0	0	0	0	0	1	0	0	0	0	0	0	3.2	3.2
C9J1X0;A4D1P6-2;A4D1P6;A4D1P6-3	C9J1X0;A4D1P6-2;A4D1P6;A4D1P6-3	4;4;4;3	4;4;4;3	4;4;4;3	WD repeat-containing protein 91	WDR91	WD repeat-containing protein 91;Isoform 2 of WD repeat-containing protein 91;WD repeat-containing protein 91;Isoform 3 of WD repeat-containing protein 91	4	4	4	4	0	0	0	0	0	0	0	3	1	2	2	0	0	0	0	0	0	0	0	3	1	2	2	0	0	0	0	0	0	0	0	3	1	2	2	0	6.9	6.9
A5PLL1	A5PLL1	2	2	2	Ankyrin repeat domain-containing protein 34B	ANKRD34B	Ankyrin repeat domain-containing protein 34B	1	2	2	2	0	0	1	0	0	0	1	0	0	0	0	1	0	0	1	0	0	0	1	0	0	0	0	1	0	0	1	0	0	0	1	0	0	0	0	1	6.4	6.4
A5PLN9-2;A5PLN9-4;A5PLN9;A5PLN9-5	A5PLN9-2;A5PLN9-4;A5PLN9;A5PLN9-5	1;1;1;1	1;1;1;1	1;1;1;1	Trafficking protein particle complex subunit 13	TRAPPC13	Isoform 2 of Trafficking protein particle complex subunit 13;Isoform 3 of Trafficking protein particle complex subunit 13;Trafficking protein particle complex subunit 13;Isoform 4 of Trafficking protein particle complex subunit 13	4	1	1	1	0	0	0	0	0	0	0	1	0	1	1	0	0	0	0	0	0	0	0	1	0	1	1	0	0	0	0	0	0	0	0	1	0	1	1	0	5.1	5.1
A5YKK6;A5YKK6-2;A5YKK6-3;A5YKK6-4;H3BMZ2;H3BR89;H3BMH0;H3BT18;H3BTH2;H3BU44;H3BNB1	A5YKK6;A5YKK6-2;A5YKK6-3;A5YKK6-4	16;14;13;8;3;2;2;1;1;1;1	16;14;13;8;3;2;2;1;1;1;1	16;14;13;8;3;2;2;1;1;1;1	CCR4-NOT transcription complex subunit 1	CNOT1	CCR4-NOT transcription complex subunit 1;Isoform 2 of CCR4-NOT transcription complex subunit 1;Isoform 3 of CCR4-NOT transcription complex subunit 1;Isoform 4 of CCR4-NOT transcription complex subunit 1	11	16	16	16	0	0	0	0	0	0	6	4	5	2	4	6	0	0	0	0	0	0	6	4	5	2	4	6	0	0	0	0	0	0	6	4	5	2	4	6	7.6	7.6
F2Z2X6;B1AM99;B1AMA2;A6NC89;Q9BZ76-2;Q9BZ76	F2Z2X6;B1AM99;B1AMA2;A6NC89;Q9BZ76-2;Q9BZ76	1;1;1;1;1;1	1;1;1;1;1;1	1;1;1;1;1;1	Contactin-associated protein-like 3	CNTNAP3	Contactin-associated protein-like 3;Contactin-associated protein-like 3;Contactin-associated protein-like 3;Contactin-associated protein-like 3;Isoform 2 of Contactin-associated protein-like 3;Contactin-associated protein-like 3	6	1	1	1	0	0	0	0	0	0	0	1	0	0	0	0	0	0	0	0	0	0	0	1	0	0	0	0	0	0	0	0	0	0	0	1	0	0	0	0	2.5	2.5
A6NCC9;E9PME3;C9JHT9;C9JJV1;Q9Y5U2-2;Q9Y5U2;E9PL88;C9JDU0	A6NCC9;E9PME3;C9JHT9;C9JJV1;Q9Y5U2-2;Q9Y5U2;E9PL88;C9JDU0	2;2;2;2;2;2;1;1	2;2;2;2;2;2;1;1	2;2;2;2;2;2;1;1	Protein TSSC4	TSSC4	Protein TSSC4;Protein TSSC4 (Fragment);Protein TSSC4 (Fragment);Protein TSSC4 (Fragment);Isoform 2 of Protein TSSC4;Protein TSSC4;Protein TSSC4 (Fragment);Protein TSSC4 (Fragment)	8	2	2	2	0	0	0	0	0	0	1	1	0	2	0	0	0	0	0	0	0	0	1	1	0	2	0	0	0	0	0	0	0	0	1	1	0	2	0	0	20.5	20.5
H3BTL1;Q9GZQ8;A6NCE7;H3BTE7;Q9H492;Q9H492-2	H3BTL1;Q9GZQ8;A6NCE7	7;7;7;2;2;2	7;7;7;2;2;2	7;7;7;2;2;2	Microtubule-associated proteins 1A/1B light chain 3B;Microtubule-associated proteins 1A/1B light chain 3 beta 2	MAP1LC3B;MAP1LC3B2	Microtubule-associated protein 1 light chain 3 beta, isoform CRA_f;Microtubule-associated proteins 1A/1B light chain 3B;Microtubule-associated proteins 1A/1B light chain 3 beta 2	6	7	7	7	0	0	0	0	1	1	3	4	3	2	5	4	0	0	0	0	1	1	3	4	3	2	5	4	0	0	0	0	1	1	3	4	3	2	5	4	64	64
H7BXL8;H3BUS3;A6NCI4-2;A6NCI4	H7BXL8;H3BUS3;A6NCI4-2;A6NCI4	1;1;1;1	1;1;1;1	1;1;1;1	von Willebrand factor A domain-containing protein 3A	VWA3A	von Willebrand factor A domain-containing protein 3A (Fragment);von Willebrand factor A domain-containing protein 3A (Fragment);Isoform 2 of von Willebrand factor A domain-containing protein 3A;von Willebrand factor A domain-containing protein 3A	4	1	1	1	1	0	0	1	0	0	0	0	0	0	0	0	1	0	0	1	0	0	0	0	0	0	0	0	1	0	0	1	0	0	0	0	0	0	0	0	3	3
A6NCS6	A6NCS6	1	1	1	Uncharacterized protein C2orf72	C2orf72	Uncharacterized protein C2orf72	1	1	1	1	0	0	0	0	0	0	0	1	0	0	0	0	0	0	0	0	0	0	0	1	0	0	0	0	0	0	0	0	0	0	0	1	0	0	0	0	3.7	3.7
A6NDG6;H3BV17	A6NDG6	6;2	6;2	6;2	Phosphoglycolate phosphatase	PGP	Glycerol-3-phosphate phosphatase	2	6	6	6	0	0	0	0	0	0	1	2	3	1	2	4	0	0	0	0	0	0	1	2	3	1	2	4	0	0	0	0	0	0	1	2	3	1	2	4	27.4	27.4
A6NEM2;P51610-4;P51610-3	A6NEM2;P51610-4	18;18;6	18;18;6	1;1;0	Host cell factor 1;HCF N-terminal chain 1;HCF N-terminal chain 2;HCF N-terminal chain 3;HCF N-terminal chain 4;HCF N-terminal chain 5;HCF N-terminal chain 6;HCF C-terminal chain 1;HCF C-terminal chain 2;HCF C-terminal chain 3;HCF C-terminal chain 4;HCF C-terminal chain 5;HCF C-terminal chain 6	HCFC1	Host cell factor 1;Isoform 4 of Host cell factor 1	3	18	18	1	0	0	0	0	0	0	11	8	4	8	9	5	0	0	0	0	0	0	11	8	4	8	9	5	0	0	0	0	0	0	1	0	0	1	0	0	12	12
A6NFI3	A6NFI3	2	2	2	Zinc finger protein 316	ZNF316	Zinc finger protein 316	1	2	2	2	0	0	0	0	0	0	1	2	0	1	1	0	0	0	0	0	0	0	1	2	0	1	1	0	0	0	0	0	0	0	1	2	0	1	1	0	4.4	4.4
A6NFQ7	A6NFQ7	2	2	2	Divergent paired-related homeobox	DPRX	Divergent paired-related homeobox	1	2	2	2	0	1	0	0	0	0	1	1	1	1	1	1	0	1	0	0	0	0	1	1	1	1	1	1	0	1	0	0	0	0	1	1	1	1	1	1	8.9	8.9
A6NFX8;Q9UKK9;A6NCQ0;A6NJU6;H0YEY4;C9JYY9	A6NFX8;Q9UKK9;A6NCQ0;A6NJU6;H0YEY4	7;7;5;5;4;1	7;7;5;5;4;1	7;7;5;5;4;1	ADP-sugar pyrophosphatase	NUDT5	ADP-sugar pyrophosphatase;ADP-sugar pyrophosphatase;ADP-sugar pyrophosphatase;ADP-sugar pyrophosphatase;ADP-sugar pyrophosphatase (Fragment)	6	7	7	7	0	0	0	0	0	0	3	3	4	3	5	4	0	0	0	0	0	0	3	3	4	3	5	4	0	0	0	0	0	0	3	3	4	3	5	4	28.9	28.9
A6NHN7;A6NHB5;Q14202-2;Q14202;A6NL54;Q14202-3	A6NHN7;A6NHB5;Q14202-2;Q14202;A6NL54;Q14202-3	3;3;3;3;2;2	3;3;3;3;2;2	3;3;3;3;2;2	Zinc finger MYM-type protein 3	ZMYM3	Zinc finger MYM-type protein 3;Zinc finger MYM-type protein 3;Isoform 2 of Zinc finger MYM-type protein 3;Zinc finger MYM-type protein 3;Zinc finger MYM-type protein 3;Isoform 3 of Zinc finger MYM-type protein 3	6	3	3	3	0	0	0	0	0	0	3	2	0	3	1	0	0	0	0	0	0	0	3	2	0	3	1	0	0	0	0	0	0	0	3	2	0	3	1	0	3	3
A6NHG8;Q13114-2;Q13114;H0YMI8;H0YL26	A6NHG8;Q13114-2;Q13114;H0YMI8	3;3;3;2;1	3;3;3;2;1	3;3;3;2;1	TNF receptor-associated factor 3	TRAF3	TNF receptor-associated factor;Isoform 2 of TNF receptor-associated factor 3;TNF receptor-associated factor 3;TNF receptor-associated factor 3 (Fragment)	5	3	3	3	0	0	0	0	0	0	1	2	0	0	1	1	0	0	0	0	0	0	1	2	0	0	1	1	0	0	0	0	0	0	1	2	0	0	1	1	9.2	9.2
A6NHL2-2;A6NHL2	A6NHL2-2;A6NHL2	6;6	1;1	1;1	Tubulin alpha chain-like 3	TUBAL3	Isoform 2 of Tubulin alpha chain-like 3;Tubulin alpha chain-like 3	2	6	1	1	1	1	2	1	1	1	4	4	4	3	4	4	0	0	0	0	0	0	0	0	1	0	0	1	0	0	0	0	0	0	0	0	1	0	0	1	10.8	4.2
A6NHR9-2;A6NHR9;J3KTL8;A6NHR9-3;A0A2R8YCU7;A0A2R8YE92	A6NHR9-2;A6NHR9;J3KTL8	14;14;9;4;2;1	14;14;9;4;2;1	14;14;9;4;2;1	Structural maintenance of chromosomes flexible hinge domain-containing protein 1	SMCHD1	Isoform 2 of Structural maintenance of chromosomes flexible hinge domain-containing protein 1;Structural maintenance of chromosomes flexible hinge domain-containing protein 1;Structural maintenance of chromosomes flexible hinge domain-containing protein 1	6	14	14	14	0	0	0	0	0	0	6	4	2	7	6	2	0	0	0	0	0	0	6	4	2	7	6	2	0	0	0	0	0	0	6	4	2	7	6	2	11	11
A6NIE6	A6NIE6	1	1	1	Putative RRN3-like protein RRN3P2	RRN3P2	Putative RRN3-like protein RRN3P2	1	1	1	1	0	1	0	1	1	0	0	0	0	0	0	0	0	1	0	1	1	0	0	0	0	0	0	0	0	1	0	1	1	0	0	0	0	0	0	0	3.2	3.2
A6NIH7;K7EJU3;K7EN86	A6NIH7	4;1;1	4;1;1	3;0;0	Protein unc-119 homolog B	UNC119B	Protein unc-119 homolog B	3	4	4	3	0	0	0	0	0	0	3	3	1	3	3	2	0	0	0	0	0	0	3	3	1	3	3	2	0	0	0	0	0	0	2	2	0	2	2	1	22.3	22.3
A6NKD9;H0YJE0;G3V5D5;G3V2D7;G3V4C8;H0YJY5	A6NKD9;H0YJE0	4;2;1;1;1;1	4;2;1;1;1;1	4;2;1;1;1;1	Coiled-coil domain-containing protein 85C	CCDC85C	Coiled-coil domain-containing protein 85C;Coiled-coil domain-containing protein 85C (Fragment)	6	4	4	4	0	0	0	0	0	0	1	2	0	4	2	0	0	0	0	0	0	0	1	2	0	4	2	0	0	0	0	0	0	0	1	2	0	4	2	0	17.9	17.9
A6NLH6;Q9P003	A6NLH6;Q9P003	1;1	1;1	1;1	Protein cornichon homolog 4	CNIH4	Protein cornichon homolog 4;Protein cornichon homolog 4	2	1	1	1	0	0	0	0	0	0	0	0	0	0	0	1	0	0	0	0	0	0	0	0	0	0	0	1	0	0	0	0	0	0	0	0	0	0	0	1	14.6	14.6
A6NM03	A6NM03	1	1	1	Olfactory receptor 2AG2	OR2AG2	Olfactory receptor 2AG2	1	1	1	1	0	0	0	0	0	0	0	0	0	1	0	0	0	0	0	0	0	0	0	0	0	1	0	0	0	0	0	0	0	0	0	0	0	1	0	0	2.5	2.5
A6NM71	A6NM71	2	1	0			PRA1 family protein	1	2	1	0	0	0	0	0	0	0	2	2	1	0	2	0	0	0	0	0	0	0	1	1	0	0	1	0	0	0	0	0	0	0	0	0	0	0	0	0	10.3	4.1
A6NMA8;O95825;H7C3S0;H7C338;C9K0F7;F8WF64;C9JZK8;H7C3I5;A6NND8;A6NHJ8;O95825-2	A6NMA8;O95825;H7C3S0;H7C338;C9K0F7;F8WF64;C9JZK8;H7C3I5;A6NND8;A6NHJ8;O95825-2	2;2;1;1;1;1;1;1;1;1;1	2;2;1;1;1;1;1;1;1;1;1	2;2;1;1;1;1;1;1;1;1;1	Quinone oxidoreductase-like protein 1	CRYZL1	Quinone oxidoreductase-like protein 1;Quinone oxidoreductase-like protein 1;Quinone oxidoreductase-like protein 1 (Fragment);Quinone oxidoreductase-like protein 1 (Fragment);Quinone oxidoreductase-like protein 1 (Fragment);Quinone oxidoreductase-like prote	11	2	2	2	0	1	0	1	1	0	1	1	1	0	1	0	0	1	0	1	1	0	1	1	1	0	1	0	0	1	0	1	1	0	1	1	1	0	1	0	10.8	10.8
E9PJK1;E9PRJ8;H0YDL9;H0YDJ9;E9PIF1;A6NMH8;P60033;E9PM31;H0YEE2	E9PJK1;E9PRJ8;H0YDL9;H0YDJ9;E9PIF1;A6NMH8;P60033;E9PM31;H0YEE2	2;2;2;2;2;2;2;1;1	2;2;2;2;2;2;2;1;1	2;2;2;2;2;2;2;1;1	Tetraspanin;CD81 antigen	CD81	Tetraspanin;Tetraspanin (Fragment);Tetraspanin (Fragment);Tetraspanin (Fragment);Tetraspanin;Tetraspanin;CD81 antigen;CD81 antigen (Fragment);Tetraspanin (Fragment)	9	2	2	2	0	0	0	0	0	0	1	0	1	0	0	2	0	0	0	0	0	0	1	0	1	0	0	2	0	0	0	0	0	0	1	0	1	0	0	2	26.1	26.1
A6NP24;Q08257;C9JH92;Q08257-3;Q08257-2	A6NP24;Q08257;C9JH92;Q08257-3	10;10;9;9;1	10;10;9;9;1	10;10;9;9;1	Quinone oxidoreductase	CRYZ	Quinone oxidoreductase (Fragment);Quinone oxidoreductase;Quinone oxidoreductase (Fragment);Isoform 3 of Quinone oxidoreductase	5	10	10	10	0	0	0	0	0	0	5	5	2	5	6	4	0	0	0	0	0	0	5	5	2	5	6	4	0	0	0	0	0	0	5	5	2	5	6	4	49.8	49.8
A6PVC3;Q15049-2;Q15049	A6PVC3;Q15049-2;Q15049	1;1;1	1;1;1	1;1;1	Membrane protein MLC1	MLC1	Membrane protein MLC1 (Fragment);Isoform 2 of Membrane protein MLC1;Membrane protein MLC1	3	1	1	1	1	0	0	0	1	0	0	0	0	0	0	0	1	0	0	0	1	0	0	0	0	0	0	0	1	0	0	0	1	0	0	0	0	0	0	0	9	9
A6PW57;Q99755-2;Q99755-4;Q99755-3;Q99755;A2A5X0;O14986-3;O14986;O14986-2	A6PW57;Q99755-2;Q99755-4;Q99755-3;Q99755	3;3;3;3;2;1;1;1;1	2;2;2;2;1;1;0;0;0	1;1;1;1;0;1;0;0;0	Phosphatidylinositol 4-phosphate 5-kinase type-1 alpha	PIP5K1A	Phosphatidylinositol 4-phosphate 5-kinase type-1 alpha;Isoform 2 of Phosphatidylinositol 4-phosphate 5-kinase type-1 alpha;Isoform 4 of Phosphatidylinositol 4-phosphate 5-kinase type-1 alpha;Isoform 3 of Phosphatidylinositol 4-phosphate 5-kinase type-1 alp	9	3	2	1	0	0	0	0	0	0	1	1	1	1	3	1	0	0	0	0	0	0	1	1	0	1	2	0	0	0	0	0	0	0	1	0	0	1	1	0	8.4	5.8
A6QL63-2;A6QL63;A6QL63-5;A6QL63-3;H0YHR1;C9JV03;A6QL63-4	A6QL63-2;A6QL63;A6QL63-5;A6QL63-3;H0YHR1;C9JV03	4;4;3;3;2;2;1	4;4;3;3;2;2;1	4;4;3;3;2;2;1	Ankyrin repeat and BTB/POZ domain-containing protein BTBD11	BTBD11	Isoform 2 of Ankyrin repeat and BTB/POZ domain-containing protein BTBD11;Ankyrin repeat and BTB/POZ domain-containing protein BTBD11;Isoform 5 of Ankyrin repeat and BTB/POZ domain-containing protein BTBD11;Isoform 3 of Ankyrin repeat and BTB/POZ domain-con	7	4	4	4	0	0	0	0	0	0	1	3	0	2	3	0	0	0	0	0	0	0	1	3	0	2	3	0	0	0	0	0	0	0	1	3	0	2	3	0	6.4	6.4
A6XGL2;P01308;C9JNR5;F8WCM5	A6XGL2;P01308;C9JNR5;F8WCM5	2;2;1;1	2;2;1;1	2;2;1;1	Insulin;Insulin B chain;Insulin A chain;Insulin, isoform 2	INS;INS-IGF2	Insulin;Insulin;Insulin (Fragment);Insulin, isoform 2	4	2	2	2	2	2	1	2	2	1	1	2	1	2	1	1	2	2	1	2	2	1	1	2	1	2	1	1	2	2	1	2	2	1	1	2	1	2	1	1	28.6	28.6
G3V174;A7KAX9-2;A7KAX9	G3V174;A7KAX9-2;A7KAX9	2;2;2	1;1;1	1;1;1	Rho GTPase-activating protein 32	ARHGAP32	Rho GTPase-activating protein 32;Isoform 2 of Rho GTPase-activating protein 32;Rho GTPase-activating protein 32	3	2	1	1	0	0	0	0	0	0	1	2	0	2	1	0	0	0	0	0	0	0	0	1	0	1	1	0	0	0	0	0	0	0	0	1	0	1	1	0	2.2	1.2
Q5TCU3;CON__Q3SX28;A7XZE4;P07951-2;P07951;P07951-3	Q5TCU3;CON__Q3SX28;A7XZE4;P07951-2;P07951;P07951-3	15;15;15;15;15;11	2;2;2;2;2;2	2;2;2;2;2;2	Tropomyosin beta chain	TPM2;TPM2b	Tropomyosin beta chain;;Beta tropomyosin isoform;Isoform 2 of Tropomyosin beta chain;Tropomyosin beta chain;Isoform 3 of Tropomyosin beta chain	6	15	2	2	3	3	0	1	5	0	12	13	5	12	11	5	0	1	0	0	1	0	1	2	0	2	1	0	0	1	0	0	1	0	1	2	0	2	1	0	27.8	5.6
B8A595;A8K0G1;P56706	B8A595;A8K0G1;P56706	1;1;1	1;1;1	1;1;1	Protein Wnt;Protein Wnt-7b	WNT7B	Protein Wnt;Protein Wnt;Protein Wnt-7b	3	1	1	1	0	0	0	0	0	0	1	1	0	0	0	0	0	0	0	0	0	0	1	1	0	0	0	0	0	0	0	0	0	0	1	1	0	0	0	0	5.7	5.7
A8K7Q2	A8K7Q2	24	1	1		HSPA8	Heat shock cognate 71 kDa protein	1	24	1	1	3	3	3	3	4	4	14	14	13	16	12	16	0	0	0	0	0	0	0	0	0	1	0	0	0	0	0	0	0	0	0	0	0	1	0	0	51.5	2.4
P55145;A8K878;H7C2D6	P55145;A8K878;H7C2D6	6;6;3	6;6;3	6;6;3	Mesencephalic astrocyte-derived neurotrophic factor	MANF	Mesencephalic astrocyte-derived neurotrophic factor;Mesencephalic astrocyte-derived neurotrophic factor;Mesencephalic astrocyte-derived neurotrophic factor (Fragment)	3	6	6	6	0	1	0	0	0	0	2	2	2	1	2	4	0	1	0	0	0	0	2	2	2	1	2	4	0	1	0	0	0	0	2	2	2	1	2	4	29.7	29.7
A8MQ02;P55196-5;P55196;J3KN01;P55196-1;P55196-3;P55196-2;P55196-6;Q5TIG5;H0Y7R8;H0Y8L4;E9PFY5;F8W9I4;H0Y948;H0Y8U8;H0YA98;H0Y9I0	A8MQ02;P55196-5;P55196;J3KN01;P55196-1;P55196-3;P55196-2;P55196-6;Q5TIG5	40;39;39;39;36;35;32;32;32;9;8;7;7;4;3;2;1	40;39;39;39;36;35;32;32;32;9;8;7;7;4;3;2;1	40;39;39;39;36;35;32;32;32;9;8;7;7;4;3;2;1	Afadin	MLLT4	Afadin;Isoform 5 of Afadin;Afadin;Afadin;Isoform 2 of Afadin;Isoform 3 of Afadin;Isoform 1 of Afadin;Isoform 6 of Afadin;Afadin	17	40	40	40	0	2	0	0	0	1	19	21	12	21	23	12	0	2	0	0	0	1	19	21	12	21	23	12	0	2	0	0	0	1	19	21	12	21	23	12	31.5	31.5
R9WNI0;A8MQB8;G3V0J0;Q06787-8;Q06787-6;Q06787-2;Q06787-4;Q06787-5;Q06787-9;Q06787-7;Q06787-3;Q06787;A0A087WXI3;Q06787-11;Q06787-10;Q8IXW7	R9WNI0;A8MQB8;G3V0J0;Q06787-8;Q06787-6;Q06787-2;Q06787-4;Q06787-5;Q06787-9;Q06787-7;Q06787-3;Q06787;A0A087WXI3;Q06787-11;Q06787-10	3;3;3;3;3;3;3;3;3;3;3;3;2;2;2;1	2;2;2;2;2;2;2;2;2;2;2;2;2;2;2;1	2;2;2;2;2;2;2;2;2;2;2;2;2;2;2;1	Fragile X mental retardation protein 1	FMR1	Fragile X mental retardation 1;Synaptic functional regulator FMR1;Fragile X mental retardation 1, isoform CRA_e;Isoform 8 of Synaptic functional regulator FMR1;Isoform 5 of Synaptic functional regulator FMR1;Isoform 1 of Synaptic functional regulator FMR1;	16	3	2	2	0	0	0	0	0	0	0	0	1	1	0	2	0	0	0	0	0	0	0	0	0	1	0	1	0	0	0	0	0	0	0	0	0	1	0	1	5.3	3.9
A8MRB1;P04271	A8MRB1;P04271	1;1	1;1	1;1	Protein S100-B	S100B	Protein S100-B;Protein S100-B	2	1	1	1	0	0	0	0	0	0	0	0	1	0	0	0	0	0	0	0	0	0	0	0	1	0	0	0	0	0	0	0	0	0	0	0	1	0	0	0	16	16
A8MT40;Q8NCN5	A8MT40;Q8NCN5	1;1	1;1	1;1	Pyruvate dehydrogenase phosphatase regulatory subunit, mitochondrial	PDPR	Pyruvate dehydrogenase phosphatase regulatory subunit, mitochondrial;Pyruvate dehydrogenase phosphatase regulatory subunit, mitochondrial	2	1	1	1	0	0	0	0	0	0	1	0	0	0	0	0	0	0	0	0	0	0	1	0	0	0	0	0	0	0	0	0	0	0	1	0	0	0	0	0	2.1	2.1
A8MY26;A8MTY9;O14972-2;O14972	A8MY26;A8MTY9;O14972-2;O14972	3;3;3;3	3;3;3;3	3;3;3;3	Down syndrome critical region protein 3	DSCR3	Vacuolar protein sorting-associated protein 26C;Vacuolar protein sorting-associated protein 26C;Isoform 2 of Vacuolar protein sorting-associated protein 26C;Vacuolar protein sorting-associated protein 26C	4	3	3	3	0	0	0	0	0	0	1	1	0	2	2	1	0	0	0	0	0	0	1	1	0	2	2	1	0	0	0	0	0	0	1	1	0	2	2	1	18.6	18.6
A8MUA9;A8MU27;P61956-2;Q6EEV6;P61956;P55854;P55854-2	A8MUA9;A8MU27;P61956-2;Q6EEV6;P61956;P55854;P55854-2	1;1;1;1;1;1;1	1;1;1;1;1;1;1	1;1;1;1;1;1;1	Small ubiquitin-related modifier 2;Small ubiquitin-related modifier 4;Small ubiquitin-related modifier 3	SUMO3;SUMO2;SUMO4	SMT3 suppressor of mif two 3 homolog 3 (Yeast), isoform CRA_d;Small ubiquitin-related modifier 3;Isoform 2 of Small ubiquitin-related modifier 2;Small ubiquitin-related modifier 4;Small ubiquitin-related modifier 2;Small ubiquitin-related modifier 3;Isofor	7	1	1	1	1	1	0	0	1	0	1	1	1	1	1	1	1	1	0	0	1	0	1	1	1	1	1	1	1	1	0	0	1	0	1	1	1	1	1	1	8.9	8.9
A8MUM1;Q53HC9;C9JVR6;F8WDS8;C9J0U9;F8WDX0;F8WB12	A8MUM1;Q53HC9;C9JVR6	7;7;4;3;3;2;2	7;7;4;3;3;2;2	4;4;4;0;0;0;0	Protein TSSC1	TSSC1	EARP and GARP complex-interacting protein 1;EARP and GARP complex-interacting protein 1;EARP and GARP complex-interacting protein 1 (Fragment)	7	7	7	4	0	0	0	0	0	0	4	2	1	2	3	2	0	0	0	0	0	0	4	2	1	2	3	2	0	0	0	0	0	0	2	2	0	1	3	1	27.8	27.8
H7BY10;K7ERT8;A8MUS3;P62750;K7EJV9;K7EMA7	H7BY10;K7ERT8;A8MUS3;P62750;K7EJV9;K7EMA7	7;7;7;7;6;5	7;7;7;7;6;5	7;7;7;7;6;5	60S ribosomal protein L23a	RPL23A	60S ribosomal protein L23a (Fragment);60S ribosomal protein L23a (Fragment);60S ribosomal protein L23a;60S ribosomal protein L23a;60S ribosomal protein L23a (Fragment);60S ribosomal protein L23a	6	7	7	7	0	0	0	0	0	0	3	3	4	3	3	4	0	0	0	0	0	0	3	3	4	3	3	4	0	0	0	0	0	0	3	3	4	3	3	4	36.1	36.1
A8MVW0;Q5VUB5	A8MVW0	13;1	13;1	13;1	Protein FAM171A2	FAM171A2	Protein FAM171A2	2	13	13	13	0	0	0	0	0	0	6	9	0	8	9	1	0	0	0	0	0	0	6	9	0	8	9	1	0	0	0	0	0	0	6	9	0	8	9	1	27.2	27.2
A8MVZ6;Q96G01-4;Q96G01-3;Q96G01;F8VZX7;F8W056;Q96G01-2	A8MVZ6;Q96G01-4;Q96G01-3;Q96G01	3;3;3;3;1;1;1	2;2;2;2;1;1;1	2;2;2;2;1;1;1	Protein bicaudal D homolog 1	BICD1	BICD1 protein;Isoform 4 of Protein bicaudal D homolog 1;Isoform 3 of Protein bicaudal D homolog 1;Protein bicaudal D homolog 1	7	3	2	2	0	0	0	0	0	0	1	1	1	2	1	1	0	0	0	0	0	0	1	1	1	1	1	1	0	0	0	0	0	0	1	1	1	1	1	1	5.9	3.6
K7EKH5;C9J8F3;J3KSV6;J3QKP5;A8MVZ9;P09972;J3QKK1	K7EKH5;C9J8F3;J3KSV6;J3QKP5;A8MVZ9;P09972	3;3;3;3;3;3;1	3;3;3;3;3;3;1	3;3;3;3;3;3;1	Fructose-bisphosphate aldolase;Fructose-bisphosphate aldolase C	ALDOC	Fructose-bisphosphate aldolase C (Fragment);Fructose-bisphosphate aldolase C (Fragment);Fructose-bisphosphate aldolase C (Fragment);Fructose-bisphosphate aldolase C (Fragment);Fructose-bisphosphate aldolase;Fructose-bisphosphate aldolase C	7	3	3	3	0	1	1	0	1	0	2	3	2	2	3	2	0	1	1	0	1	0	2	3	2	2	3	2	0	1	1	0	1	0	2	3	2	2	3	2	29.6	29.6
Q49AN9;F5H013;P62308;A8MWD9	Q49AN9;F5H013;P62308;A8MWD9	1;1;1;1	1;1;1;1	1;1;1;1	Small nuclear ribonucleoprotein G;Putative small nuclear ribonucleoprotein G-like protein 15	SNRPG;SNRPGP15	Small nuclear ribonucleoprotein G;Small nuclear ribonucleoprotein G;Small nuclear ribonucleoprotein G;Putative small nuclear ribonucleoprotein G-like protein 15	4	1	1	1	0	0	0	0	0	0	1	1	0	1	1	0	0	0	0	0	0	0	1	1	0	1	1	0	0	0	0	0	0	0	1	1	0	1	1	0	20.3	20.3
B7ZBD5;A8MXF6;Q9UNT1;Q9UBK7;Q9UNT1-2;Q9UBK7-2;Q9UNT1-3;Q9UBK7-3	B7ZBD5;A8MXF6;Q9UNT1;Q9UBK7;Q9UNT1-2;Q9UBK7-2;Q9UNT1-3;Q9UBK7-3	1;1;1;1;1;1;1;1	1;1;1;1;1;1;1;1	1;1;1;1;1;1;1;1	Rab-like protein 2B;Rab-like protein 2A	RABL2A;RABL2B	Rab-like protein 2A;Rab-like protein 2B;Rab-like protein 2B;Rab-like protein 2A;Isoform 2 of Rab-like protein 2B;Isoform 2 of Rab-like protein 2A;Isoform 3 of Rab-like protein 2B;Isoform 3 of Rab-like protein 2A	8	1	1	1	0	0	0	0	0	0	0	0	0	0	0	1	0	0	0	0	0	0	0	0	0	0	0	1	0	0	0	0	0	0	0	0	0	0	0	1	11.5	11.5
P53801;A8MXQ1;A8MZH8	P53801;A8MXQ1	3;3;1	3;3;1	3;3;1	Pituitary tumor-transforming gene 1 protein-interacting protein	PTTG1IP	Pituitary tumor-transforming gene 1 protein-interacting protein;Pituitary tumor-transforming gene 1 protein-interacting protein	3	3	3	3	0	0	0	0	0	0	3	3	1	2	2	2	0	0	0	0	0	0	3	3	1	2	2	2	0	0	0	0	0	0	3	3	1	2	2	2	17.2	17.2
A8MZB2;P61599	A8MZB2;P61599	1;1	1;1	1;1	N-alpha-acetyltransferase 20	NAA20	N-acetyltransferase 5 (ARD1 homolog, S. cerevisiae), isoform CRA_a;N-alpha-acetyltransferase 20	2	1	1	1	0	0	0	0	0	0	1	1	0	1	1	0	0	0	0	0	0	0	1	1	0	1	1	0	0	0	0	0	0	0	1	1	0	1	1	0	9	9
A8MZF9;P55039;J3QKW7;J3QL90;J3KRL5;J3QR71;J3QKV7;J3QRI9	A8MZF9;P55039;J3QKW7	4;4;2;1;1;1;1;1	4;4;2;1;1;1;1;1	4;4;2;1;1;1;1;1	Developmentally-regulated GTP-binding protein 2	DRG2	Developmentally-regulated GTP-binding protein 2;Developmentally-regulated GTP-binding protein 2;Developmentally-regulated GTP-binding protein 2	8	4	4	4	0	0	0	0	0	0	2	3	0	2	1	0	0	0	0	0	0	0	2	3	0	2	1	0	0	0	0	0	0	0	2	3	0	2	1	0	14.9	14.9
A9Z1X7;Q8IYB3-2;Q8IYB3;E9PCT1;M0R1E7;M0QXG5;M0R088	A9Z1X7;Q8IYB3-2;Q8IYB3;E9PCT1;M0R1E7	5;5;5;4;3;2;2	5;5;5;4;3;2;2	5;5;5;4;3;2;2	Serine/arginine repetitive matrix protein 1	SRRM1	Serine/arginine repetitive matrix protein 1;Isoform 2 of Serine/arginine repetitive matrix protein 1;Serine/arginine repetitive matrix protein 1;Serine/arginine repetitive matrix protein 1;Serine/arginine repetitive matrix protein 1	7	5	5	5	0	0	0	0	0	0	0	0	1	2	1	2	0	0	0	0	0	0	0	0	1	2	1	2	0	0	0	0	0	0	0	0	1	2	1	2	9.6	9.6
B0QY89;Q9Y262-2;Q9Y262;B0QY90;H7C3A0;C9JHP4;C9K0Q7;H0Y7E6	B0QY89;Q9Y262-2;Q9Y262;B0QY90	8;8;8;6;2;2;2;1	8;8;8;6;2;2;2;1	8;8;8;6;2;2;2;1	Eukaryotic translation initiation factor 3 subunit L	EIF3L	Eukaryotic translation initiation factor 3 subunit L;Isoform 2 of Eukaryotic translation initiation factor 3 subunit L;Eukaryotic translation initiation factor 3 subunit L;Eukaryotic translation initiation factor 3 subunit L	8	8	8	8	0	0	0	0	0	0	2	1	1	1	1	6	0	0	0	0	0	0	2	1	1	1	1	6	0	0	0	0	0	0	2	1	1	1	1	6	15.3	15.3
B0QY95;Q9NQG6;Q9NQG6-2	B0QY95;Q9NQG6	3;3;1	3;3;1	3;3;1	Mitochondrial dynamics protein MID51	MIEF1	Mitochondrial dynamics protein MID51;Mitochondrial dynamics protein MID51	3	3	3	3	0	0	0	0	0	0	2	1	1	1	0	0	0	0	0	0	0	0	2	1	1	1	0	0	0	0	0	0	0	0	2	1	1	1	0	0	11.7	11.7
B0QYK0;Q01844-6;Q01844-3;Q01844;Q01844-5;A0A0D9SFL3;C9JGE3;Q01844-2;H7BY36;Q01844-4	B0QYK0;Q01844-6;Q01844-3;Q01844;Q01844-5;A0A0D9SFL3;C9JGE3;Q01844-2;H7BY36	8;8;8;8;8;7;7;7;5;1	8;8;8;8;8;7;7;7;5;1	8;8;8;8;8;7;7;7;5;1	RNA-binding protein EWS	EWSR1	RNA-binding protein EWS;Isoform 6 of RNA-binding protein EWS;Isoform 3 of RNA-binding protein EWS;RNA-binding protein EWS;Isoform 5 of RNA-binding protein EWS;RNA-binding protein EWS;EWS RNA-binding protein variant 6;Isoform EWS-B of RNA-binding protein EW	10	8	8	8	0	0	0	0	0	0	5	5	3	7	5	3	0	0	0	0	0	0	5	5	3	7	5	3	0	0	0	0	0	0	5	5	3	7	5	3	16	16
H3BPC4;H3BQQ9;B0QYN7;P63279	H3BPC4;H3BQQ9;B0QYN7;P63279	2;2;2;2	2;2;2;2	2;2;2;2	SUMO-conjugating enzyme UBC9	UBE2I	SUMO-conjugating enzyme UBC9 (Fragment);SUMO-conjugating enzyme UBC9 (Fragment);SUMO-conjugating enzyme UBC9;SUMO-conjugating enzyme UBC9	4	2	2	2	0	0	0	0	0	0	1	1	1	1	1	1	0	0	0	0	0	0	1	1	1	1	1	1	0	0	0	0	0	0	1	1	1	1	1	1	32.9	32.9
F2Z2V0;B0QZ18;Q99829;E7ENH5;A6PVH9;Q5JX56;Q5JX58;H0Y524;Q5JX59;Q5JX60;Q5JX44;Q5JX55;Q5JX45;Q5JX54;Q5JX61;Q5JX52	F2Z2V0;B0QZ18;Q99829;E7ENH5;A6PVH9;Q5JX56;Q5JX58;H0Y524;Q5JX59;Q5JX60;Q5JX44	6;6;6;4;4;3;3;3;3;3;3;2;2;1;1;1	6;6;6;4;4;3;3;3;3;3;3;2;2;1;1;1	6;6;6;4;4;3;3;3;3;3;3;2;2;1;1;1	Copine-1	CPNE1	Copine-1 (Fragment);Copine-1;Copine-1;Copine-1;Copine-1;Copine-1 (Fragment);Copine-1 (Fragment);Copine-1 (Fragment);Copine-1 (Fragment);Copine-1 (Fragment);Copine-1 (Fragment)	16	6	6	6	0	0	0	0	0	0	2	3	4	3	2	4	0	0	0	0	0	0	2	3	4	3	2	4	0	0	0	0	0	0	2	3	4	3	2	4	9.2	9.2
B0QZ88;Q9H7B4	B0QZ88;Q9H7B4	2;2	2;2	2;2	Histone-lysine N-methyltransferase SMYD3	SMYD3	Histone-lysine N-methyltransferase SMYD3;Histone-lysine N-methyltransferase SMYD3	2	2	2	2	0	0	0	0	0	0	1	1	0	2	2	0	0	0	0	0	0	0	1	1	0	2	2	0	0	0	0	0	0	0	1	1	0	2	2	0	11.5	11.5
B0YIW2;P02656	B0YIW2;P02656	1;1	1;1	1;1	Apolipoprotein C-III	APOC3	Apolipoprotein C-III;Apolipoprotein C-III	2	1	1	1	0	1	1	0	1	1	0	0	0	0	0	0	0	1	1	0	1	1	0	0	0	0	0	0	0	1	1	0	1	1	0	0	0	0	0	0	13.7	13.7
B1AHB1;P33992;B1AHB2;B1AHA9	B1AHB1;P33992;B1AHB2;B1AHA9	2;2;1;1	2;2;1;1	2;2;1;1	DNA helicase;DNA replication licensing factor MCM5	MCM5	DNA helicase;DNA replication licensing factor MCM5;DNA replication licensing factor MCM5 (Fragment);DNA replication licensing factor MCM5 (Fragment)	4	2	2	2	0	0	0	0	0	0	0	0	0	2	0	0	0	0	0	0	0	0	0	0	0	2	0	0	0	0	0	0	0	0	0	0	0	2	0	0	5.1	5.1
B1AHL2;P23142-2;P23142-3;P23142-4;P23142	B1AHL2;P23142-2;P23142-3;P23142-4;P23142	2;2;2;2;2	2;2;2;2;2	2;2;2;2;2	Fibulin-1	FBLN1	Fibulin-1;Isoform A of Fibulin-1;Isoform B of Fibulin-1;Isoform C of Fibulin-1;Fibulin-1	5	2	2	2	0	0	0	0	0	0	0	2	0	2	2	0	0	0	0	0	0	0	0	2	0	2	2	0	0	0	0	0	0	0	0	2	0	2	2	0	3.3	3.3
B1AHR2	B1AHR2	12	1	1		2003-09-01	Neuronal-specific septin-3 (Fragment)	1	12	1	1	1	2	1	2	2	0	9	8	5	9	8	7	0	0	0	0	0	0	0	1	1	0	0	1	0	0	0	0	0	0	0	1	1	0	0	1	68	4.5
B1AJV1	B1AJV1	1	1	1		ZNF81	Zinc finger protein 81	1	1	1	1	0	0	0	0	0	0	1	0	0	1	0	0	0	0	0	0	0	0	1	0	0	1	0	0	0	0	0	0	0	0	1	0	0	1	0	0	26.1	26.1
B1AJY5;B1AJY7;O75832;B1AJY6;O75832-2	B1AJY5;B1AJY7;O75832;B1AJY6;O75832-2	6;6;6;4;4	6;6;6;4;4	6;6;6;4;4	26S proteasome non-ATPase regulatory subunit 10	PSMD10	26S proteasome non-ATPase regulatory subunit 10;26S proteasome non-ATPase regulatory subunit 10;26S proteasome non-ATPase regulatory subunit 10;26S proteasome non-ATPase regulatory subunit 10;Isoform 2 of 26S proteasome non-ATPase regulatory subunit 10	5	6	6	6	0	0	0	0	0	0	1	0	2	0	1	4	0	0	0	0	0	0	1	0	2	0	1	4	0	0	0	0	0	0	1	0	2	0	1	4	43.8	43.8
B1AK44;Q9UI95	B1AK44;Q9UI95	1;1	1;1	1;1	Mitotic spindle assembly checkpoint protein MAD2B	MAD2L2	Mitotic spindle assembly checkpoint protein MAD2B;Mitotic spindle assembly checkpoint protein MAD2B	2	1	1	1	0	0	0	0	0	0	1	0	0	0	0	0	0	0	0	0	0	0	1	0	0	0	0	0	0	0	0	0	0	0	1	0	0	0	0	0	5.8	5.8
B1AK81;Q92643-2;Q92643;A6NEM5	B1AK81;Q92643-2;Q92643;A6NEM5	2;2;2;1	2;2;2;1	2;2;2;1	GPI-anchor transamidase	PIGK	GPI-anchor transamidase;Isoform 2 of GPI-anchor transamidase;GPI-anchor transamidase;GPI-anchor transamidase	4	2	2	2	0	0	0	0	0	0	0	1	1	1	1	1	0	0	0	0	0	0	0	1	1	1	1	1	0	0	0	0	0	0	0	1	1	1	1	1	10.6	10.6
B1AKL4;Q9NRA8;Q9NRA8-3;Q9NRA8-2;B1AKL5;B1AKL6	B1AKL4;Q9NRA8;Q9NRA8-3;Q9NRA8-2	5;5;5;4;2;1	5;5;5;4;2;1	5;5;5;4;2;1	Eukaryotic translation initiation factor 4E transporter	EIF4ENIF1	Eukaryotic translation initiation factor 4E transporter;Eukaryotic translation initiation factor 4E transporter;Isoform 3 of Eukaryotic translation initiation factor 4E transporter;Isoform 2 of Eukaryotic translation initiation factor 4E transporter	6	5	5	5	0	0	0	0	0	0	4	3	0	3	3	0	0	0	0	0	0	0	4	3	0	3	3	0	0	0	0	0	0	0	4	3	0	3	3	0	7.9	7.9
M0R072;B1AKT3;Q9Y3A6-2;Q9Y3A6	M0R072;B1AKT3;Q9Y3A6-2;Q9Y3A6	2;2;2;2	2;2;2;2	2;2;2;2	Transmembrane emp24 domain-containing protein 5	TMED5	Transmembrane emp24 domain-containing protein 5;Transmembrane emp24 domain-containing protein 5;Isoform 2 of Transmembrane emp24 domain-containing protein 5;Transmembrane emp24 domain-containing protein 5	4	2	2	2	0	0	0	0	0	0	0	2	0	1	2	0	0	0	0	0	0	0	0	2	0	1	2	0	0	0	0	0	0	0	0	2	0	1	2	0	14.2	14.2
P50993;B1AKY9;H0Y7C1	P50993;B1AKY9;H0Y7C1	25;25;17	10;10;6	7;7;4	Sodium/potassium-transporting ATPase subunit alpha-2	ATP1A2	Sodium/potassium-transporting ATPase subunit alpha-2;Sodium/potassium-transporting ATPase subunit alpha;Sodium/potassium-transporting ATPase subunit alpha (Fragment)	3	25	10	7	2	2	1	1	3	0	15	17	7	14	18	14	0	0	0	0	0	0	4	6	1	2	8	4	0	0	0	0	0	0	4	5	1	1	7	1	27	13.8
B1AL69;Q7L3B6	B1AL69;Q7L3B6	3;3	3;3	3;3	Hsp90 co-chaperone Cdc37-like 1	CDC37L1	Hsp90 co-chaperone Cdc37-like 1;Hsp90 co-chaperone Cdc37-like 1	2	3	3	3	0	0	0	0	0	0	0	1	0	2	1	0	0	0	0	0	0	0	0	1	0	2	1	0	0	0	0	0	0	0	0	1	0	2	1	0	14.3	14.3
B1AL79;Q16513-3;Q16513-2;Q16513;Q16513-4;Q16513-5	B1AL79;Q16513-3;Q16513-2;Q16513;Q16513-4	3;3;3;3;2;1	3;3;3;3;2;1	3;3;3;3;2;1	Serine/threonine-protein kinase N2	PKN2	Protein kinase N2, isoform CRA_b;Isoform 3 of Serine/threonine-protein kinase N2;Isoform 2 of Serine/threonine-protein kinase N2;Serine/threonine-protein kinase N2;Isoform 4 of Serine/threonine-protein kinase N2	6	3	3	3	0	0	0	0	0	0	1	1	0	3	1	0	0	0	0	0	0	0	1	1	0	3	1	0	0	0	0	0	0	0	1	1	0	3	1	0	9.8	9.8
B1ALA9;P60891;P60891-2;A0A2R8Y7H4;B7ZB02;P11908;P11908-2;A0A0B4J207;P21108;B1ALA7;H7C540;Q15244;A6NMS2;D3YTJ7	B1ALA9;P60891;P60891-2;A0A2R8Y7H4;B7ZB02;P11908;P11908-2	9;9;8;7;5;5;5;3;3;2;2;1;1;1	9;9;8;7;5;5;5;3;3;2;2;1;1;1	9;9;8;7;5;5;5;3;3;2;2;1;1;1	Ribose-phosphate pyrophosphokinase 1;Ribose-phosphate pyrophosphokinase 2	PRPS1;PRPS2	Ribose-phosphate pyrophosphokinase 1;Ribose-phosphate pyrophosphokinase 1;Isoform 2 of Ribose-phosphate pyrophosphokinase 1;Ribose-phosphate pyrophosphokinase;Ribose-phosphate pyrophosphokinase 1;Ribose-phosphate pyrophosphokinase 2;Isoform 2 of Ribose-pho	14	9	9	9	0	0	0	0	0	0	1	1	2	0	1	7	0	0	0	0	0	0	1	1	2	0	1	7	0	0	0	0	0	0	1	1	2	0	1	7	39.3	39.3
B1ALB4;E9PD50;Q92540-2;Q92540;Q92540-5;Q92540-4	B1ALB4;E9PD50;Q92540-2;Q92540;Q92540-5;Q92540-4	1;1;1;1;1;1	1;1;1;1;1;1	1;1;1;1;1;1	Protein SMG7	SMG7	Protein SMG7 (Fragment);Protein SMG7;Isoform 2 of Protein SMG7;Protein SMG7;Isoform 5 of Protein SMG7;Isoform 4 of Protein SMG7	6	1	1	1	0	0	0	0	0	0	0	0	0	0	1	0	0	0	0	0	0	0	0	0	0	0	1	0	0	0	0	0	0	0	0	0	0	0	1	0	1.7	1.7
B1ALD9;Q15063	B1ALD9;Q15063	1;1	1;1	1;1	Periostin	POSTN	Periostin;Periostin	2	1	1	1	0	0	0	0	0	0	0	0	1	0	0	1	0	0	0	0	0	0	0	0	1	0	0	1	0	0	0	0	0	0	0	0	1	0	0	1	1.4	1.4
B1ALK7;Q14155-1;Q14155-6;E7EUY6;C9JDI6;B1ANY6;E7EU80;C9JAD7	B1ALK7;Q14155-1;Q14155-6;E7EUY6	14;13;11;7;2;2;2;1	1;1;1;1;1;1;1;1	1;1;1;1;1;1;1;1	Rho guanine nucleotide exchange factor 7	ARHGEF7	Rho guanine nucleotide exchange factor 7;Isoform 1 of Rho guanine nucleotide exchange factor 7;Isoform 6 of Rho guanine nucleotide exchange factor 7;Rho guanine nucleotide exchange factor 7 (Fragment)	8	14	1	1	0	0	1	0	0	1	10	12	4	6	10	3	0	0	0	0	0	0	0	1	0	0	0	0	0	0	0	0	0	0	0	1	0	0	0	0	26.4	1.6
B1ALM5;Q9P0T7	B1ALM5;Q9P0T7	1;1	1;1	1;1	Transmembrane protein 9	TMEM9	Transmembrane protein 9;Transmembrane protein 9	2	1	1	1	0	0	0	0	0	0	0	1	0	0	1	1	0	0	0	0	0	0	0	1	0	0	1	1	0	0	0	0	0	0	0	1	0	0	1	1	7	7
B1ALU1;B1ALU3;O95490-2;O95490-5;O95490;O95490-7;O95490-6;O95490-3;O95490-4;H0Y5C0;H0Y3V3	B1ALU1;B1ALU3;O95490-2;O95490-5;O95490;O95490-7;O95490-6;O95490-3;O95490-4;H0Y5C0	7;7;7;7;7;7;7;6;6;5;1	6;6;6;6;6;6;6;6;6;4;0	6;6;6;6;6;6;6;6;6;4;0	Latrophilin-2	ADGRL2;LPHN2	Adhesion G protein-coupled receptor L2;Adhesion G protein-coupled receptor L2;Isoform 2 of Adhesion G protein-coupled receptor L2;Isoform 5 of Adhesion G protein-coupled receptor L2;Adhesion G protein-coupled receptor L2;Isoform 7 of Adhesion G protein-cou	11	7	6	6	0	0	0	0	0	0	3	3	1	5	3	2	0	0	0	0	0	0	2	2	1	4	2	2	0	0	0	0	0	0	2	2	1	4	2	2	6.4	5.5
B1AMS2;Q14141-2;Q14141-4;Q14141;Q14141-3	B1AMS2;Q14141-2;Q14141-4;Q14141	15;15;15;15;4	7;7;7;7;1	7;7;7;7;1	Septin-6	2006-09-01	Septin 6, isoform CRA_b;Isoform I of Septin-6;Isoform V of Septin-6;Septin-6	5	15	7	7	1	1	0	1	0	1	7	9	6	5	9	9	1	1	0	1	0	1	5	6	2	4	5	3	1	1	0	1	0	1	5	6	2	4	5	3	36	17.4
B1ANE3;Q99707-2;Q99707	B1ANE3;Q99707-2;Q99707	5;5;5	5;5;5	5;5;5	Methionine synthase	MTR	Methionine synthase (Fragment);Isoform 2 of Methionine synthase;Methionine synthase	3	5	5	5	0	0	0	0	0	0	2	2	1	1	2	3	0	0	0	0	0	0	2	2	1	1	2	3	0	0	0	0	0	0	2	2	1	1	2	3	6.5	6.5
B1ANM7;Q9UNN5-2;Q9UNN5;B3KT28	B1ANM7;Q9UNN5-2;Q9UNN5	4;4;4;1	4;4;4;1	4;4;4;1	FAS-associated factor 1	FAF1	FAS-associated factor 1;Isoform Short of FAS-associated factor 1;FAS-associated factor 1	4	4	4	4	0	0	0	0	0	0	2	2	1	2	2	1	0	0	0	0	0	0	2	2	1	2	2	1	0	0	0	0	0	0	2	2	1	2	2	1	9.4	9.4
B1ANR0;Q13310-2;Q13310;Q13310-3;H0Y5F5;B1ANR1;H0YEU6;H0YEQ8;H0YCC8;H0YER0;H0Y6X6	B1ANR0;Q13310-2;Q13310;Q13310-3;H0Y5F5	13;13;13;13;8;5;5;2;2;1;1	5;5;5;5;4;1;3;0;1;0;0	5;5;5;5;4;1;3;0;1;0;0	Polyadenylate-binding protein;Polyadenylate-binding protein 4	PABPC4	Polyadenylate-binding protein;Isoform 2 of Polyadenylate-binding protein 4;Polyadenylate-binding protein 4;Isoform 3 of Polyadenylate-binding protein 4;Polyadenylate-binding protein (Fragment)	11	13	5	5	1	1	0	0	1	1	10	10	9	11	10	9	0	0	0	0	0	0	3	3	5	4	3	5	0	0	0	0	0	0	3	3	5	4	3	5	25.5	10.7
B1ANS9-2;B1ANS9	B1ANS9-2;B1ANS9	1;1	1;1	1;1	WD repeat-containing protein 64	WDR64	Isoform 2 of WD repeat-containing protein 64;WD repeat-containing protein 64	2	1	1	1	0	0	0	0	0	0	0	0	1	0	0	1	0	0	0	0	0	0	0	0	1	0	0	1	0	0	0	0	0	0	0	0	1	0	0	1	1.5	1.5
E5RHT1;B1AP22;P49810-2;P49810-3;P49810	E5RHT1;B1AP22;P49810-2;P49810-3;P49810	1;1;1;1;1	1;1;1;1;1	1;1;1;1;1	Presenilin;Presenilin-2;Presenilin-2 NTF subunit;Presenilin-2 CTF subunit	PSEN2	Presenilin-2 (Fragment);Presenilin;Isoform 2 of Presenilin-2;Isoform 3 of Presenilin-2;Presenilin-2	5	1	1	1	0	0	0	0	0	0	0	1	0	0	1	0	0	0	0	0	0	0	0	1	0	0	1	0	0	0	0	0	0	0	0	1	0	0	1	0	10.1	10.1
B1AP46;E7EW84;Q8TAG9	B1AP46;E7EW84;Q8TAG9	2;2;2	2;2;2	2;2;2	Exocyst complex component 6	EXOC6	Exocyst complex component 6;Exocyst complex component;Exocyst complex component 6	3	2	2	2	0	0	0	0	0	0	1	1	0	2	1	0	0	0	0	0	0	0	1	1	0	2	1	0	0	0	0	0	0	0	1	1	0	2	1	0	21.6	21.6
B1APN9;O75335;M0QZB5;O75335-2;O75335-1;M0R219	B1APN9;O75335;M0QZB5;O75335-2;O75335-1	5;5;4;3;3;1	2;2;2;2;2;1	2;2;2;2;2;1	Liprin-alpha-4	PPFIA4	Liprin-alpha-4;Liprin-alpha-4;Liprin-alpha-4 (Fragment);Isoform 2 of Liprin-alpha-4;Isoform 1 of Liprin-alpha-4	6	5	2	2	0	0	0	0	0	0	1	0	0	1	2	3	0	0	0	0	0	0	1	0	0	0	0	2	0	0	0	0	0	0	1	0	0	0	0	2	6.4	2.6
G3V4C1;B2R5W2;B4DY08;P07910-2;P07910-4;G3V4W0;P07910;G3V576;G3V2Q1;G3V575;G3V555;G3V251;G3V3K6;G3V5X6;B4DSU6;P07910-3;G3V4M8;G3V2H6;G3V2D6;B2RXH8;B7ZW38;O60812;A0A0G2JNQ3;A0A0G2JPF8;P0DMR1;G3V5V7	G3V4C1;B2R5W2;B4DY08;P07910-2;P07910-4;G3V4W0;P07910;G3V576;G3V2Q1;G3V575;G3V555;G3V251;G3V3K6;G3V5X6;B4DSU6;P07910-3;G3V4M8	12;12;12;12;12;12;11;11;11;10;10;9;9;9;8;6;6;5;4;4;4;4;4;4;4;3	12;12;12;12;12;12;11;11;11;10;10;9;9;9;8;6;6;5;4;4;4;4;4;4;4;3	12;12;12;12;12;12;11;11;11;10;10;9;9;9;8;6;6;5;4;4;4;4;4;4;4;3	Heterogeneous nuclear ribonucleoproteins C1/C2	HNRNPC	Heterogeneous nuclear ribonucleoproteins C1/C2;Heterogeneous nuclear ribonucleoproteins C1/C2;Heterogeneous nuclear ribonucleoproteins C1/C2;Isoform C1 of Heterogeneous nuclear ribonucleoproteins C1/C2;Isoform 4 of Heterogeneous nuclear ribonucleoproteins	26	12	12	12	0	1	2	0	1	1	3	3	7	5	3	8	0	1	2	0	1	1	3	3	7	5	3	8	0	1	2	0	1	1	3	3	7	5	3	8	39	39
H3BRD5;B2RTY4-5;B2RTY4-2;B2RTY4;B2RTY4-4;H3BMM1;H3BV44;M0R300;M0R0P8;B2RTY4-3;Q13459-2;Q13459	H3BRD5;B2RTY4-5;B2RTY4-2;B2RTY4;B2RTY4-4;H3BMM1	3;3;3;3;3;2;1;1;1;1;1;1	3;3;3;3;3;2;1;1;1;1;1;1	3;3;3;3;3;2;1;1;1;1;1;1	Unconventional myosin-IXa	MYO9A	Unconventional myosin-IXa;Isoform 5 of Unconventional myosin-IXa;Isoform 2 of Unconventional myosin-IXa;Unconventional myosin-IXa;Isoform 4 of Unconventional myosin-IXa;Unconventional myosin-IXa	12	3	3	3	0	0	0	0	0	1	1	0	0	2	0	0	0	0	0	0	0	1	1	0	0	2	0	0	0	0	0	0	0	1	1	0	0	2	0	0	2	2
B3KPU0;A0A087WVI1;Q96JY6;Q96JY6-5;E5RGS7;Q96JY6-3;H0YBP7;A0A087WUQ1;H7C1D1;C9JS55;Q96JY6-4	B3KPU0;A0A087WVI1;Q96JY6;Q96JY6-5;E5RGS7;Q96JY6-3	7;6;6;6;5;4;3;2;2;1;1	7;6;6;6;5;4;3;2;2;1;1	7;6;6;6;5;4;3;2;2;1;1	PDZ and LIM domain protein 2	PDLIM2	PDZ and LIM domain protein 2;PDZ and LIM domain protein 2;PDZ and LIM domain protein 2;Isoform 5 of PDZ and LIM domain protein 2;LIM zinc-binding domain-containing protein;Isoform 3 of PDZ and LIM domain protein 2	11	7	7	7	0	0	0	0	0	0	4	3	0	3	4	0	0	0	0	0	0	0	4	3	0	3	4	0	0	0	0	0	0	0	4	3	0	3	4	0	62.3	62.3
K7ENH2;B3KQ25;K7ESG5;K9J957;P61289;P61289-3;P61289-2;K7EMD0;K7EPX6;K7EKR3;A0A087WTV2	K7ENH2;B3KQ25;K7ESG5;K9J957;P61289;P61289-3;P61289-2;K7EMD0;K7EPX6;K7EKR3;A0A087WTV2	2;2;2;2;2;2;2;1;1;1;1	2;2;2;2;2;2;2;1;1;1;1	2;2;2;2;2;2;2;1;1;1;1	Proteasome activator complex subunit 3	PSME3	Proteasome activator complex subunit 3 (Fragment);Proteasome activator complex subunit 3;Proteasome activator complex subunit 3;Proteasome activator complex subunit 3;Proteasome activator complex subunit 3;Isoform 3 of Proteasome activator complex subunit	11	2	2	2	0	0	0	0	0	0	1	2	0	1	2	0	0	0	0	0	0	0	1	2	0	1	2	0	0	0	0	0	0	0	1	2	0	1	2	0	15.6	15.6
F5H5N2;B4DNC9;B3KQ30;Q9H1K1;Q9H1K1-2	F5H5N2;B4DNC9;B3KQ30;Q9H1K1;Q9H1K1-2	2;2;2;2;1	2;2;2;2;1	2;2;2;2;1	Iron-sulfur cluster assembly enzyme ISCU, mitochondrial	ISCU	Iron-sulfur cluster assembly enzyme ISCU, mitochondrial;Iron-sulfur cluster assembly enzyme ISCU, mitochondrial;Iron-sulfur cluster assembly enzyme ISCU, mitochondrial;Iron-sulfur cluster assembly enzyme ISCU, mitochondrial;Isoform 2 of Iron-sulfur cluster	5	2	2	2	0	0	0	0	0	0	2	1	0	1	1	0	0	0	0	0	0	0	2	1	0	1	1	0	0	0	0	0	0	0	2	1	0	1	1	0	23.4	23.4
J3KSM1;I3L3C2;B3KQJ8	J3KSM1;I3L3C2;B3KQJ8	1;1;1	1;1;1	1;1;1		CMTM3	CKLF-like MARVEL transmembrane domain-containing protein 3;CKLF-like MARVEL transmembrane domain-containing protein 3;CKLF-like MARVEL transmembrane domain containing 3, isoform CRA_b	3	1	1	1	0	0	0	0	0	0	0	0	1	0	0	0	0	0	0	0	0	0	0	0	1	0	0	0	0	0	0	0	0	0	0	0	1	0	0	0	24.1	24.1
B3KRD8;O76054-5;O76054	B3KRD8;O76054-5;O76054	2;2;2	2;2;2	2;2;2	SEC14-like protein 2	SEC14L2	SEC14-like 2 (S. cerevisiae), isoform CRA_c;Isoform 3 of SEC14-like protein 2;SEC14-like protein 2	3	2	2	2	0	0	0	0	0	0	1	1	0	2	0	0	0	0	0	0	0	0	1	1	0	2	0	0	0	0	0	0	0	0	1	1	0	2	0	0	10.3	10.3
H0YMJ0;H0YLJ3;B3KTM8;Q9UBU8-2;Q9UBU8;H0YLV1;H0YMT8;H0YM21;H0YNE0;Q9UBU8-3	H0YMJ0;H0YLJ3;B3KTM8;Q9UBU8-2;Q9UBU8;H0YLV1;H0YMT8;H0YM21;H0YNE0;Q9UBU8-3	2;2;2;2;2;1;1;1;1;1	2;2;2;2;2;1;1;1;1;1	2;2;2;2;2;1;1;1;1;1	Mortality factor 4-like protein 1	MORF4L1	Mortality factor 4-like protein 1 (Fragment);Mortality factor 4-like protein 1;Mortality factor 4-like protein 1;Isoform 2 of Mortality factor 4-like protein 1;Mortality factor 4-like protein 1;Mortality factor 4-like protein 1 (Fragment);Mortality factor	10	2	2	2	0	0	0	0	0	0	1	1	0	1	0	0	0	0	0	0	0	0	1	1	0	1	0	0	0	0	0	0	0	0	1	1	0	1	0	0	13.5	13.5
B3KUB4;O43570-2;O43570	B3KUB4;O43570-2;O43570	1;1;1	1;1;1	1;1;1	Carbonic anhydrase 12	CA12	Carbonic anhydrase 12;Isoform 2 of Carbonic anhydrase 12;Carbonic anhydrase 12	3	1	1	1	0	0	0	0	0	0	0	1	0	1	0	0	0	0	0	0	0	0	0	1	0	1	0	0	0	0	0	0	0	0	0	1	0	1	0	0	5.3	5.3
B3KVN2;E9PQP6;P49354-2;P49354;E9PPM9;H0YCW1	B3KVN2;E9PQP6;P49354-2;P49354;E9PPM9;H0YCW1	2;2;2;2;1;1	2;2;2;2;1;1	2;2;2;2;1;1	Protein farnesyltransferase/geranylgeranyltransferase type-1 subunit alpha	FNTA	Farnesyltransferase, CAAX box, alpha, isoform CRA_c;Protein farnesyltransferase/geranylgeranyltransferase type-1 subunit alpha (Fragment);Isoform 2 of Protein farnesyltransferase/geranylgeranyltransferase type-1 subunit alpha;Protein farnesyltransferase/ge	6	2	2	2	0	0	0	0	0	0	1	0	1	0	1	1	0	0	0	0	0	0	1	0	1	0	1	1	0	0	0	0	0	0	1	0	1	0	1	1	8.8	8.8
B3KWA1;P22304	B3KWA1;P22304	2;2	2;2	2;2	Iduronate 2-sulfatase;Iduronate 2-sulfatase 42 kDa chain;Iduronate 2-sulfatase 14 kDa chain	IDS	Iduronate 2-sulfatase (Hunter syndrome), isoform CRA_e;Iduronate 2-sulfatase	2	2	2	2	0	0	0	0	0	0	0	1	1	0	1	1	0	0	0	0	0	0	0	1	1	0	1	1	0	0	0	0	0	0	0	1	1	0	1	1	7.7	7.7
B3KWG5;F8VW56;F8VYK4;P21860-5;P21860-4;P21860	B3KWG5;F8VW56;F8VYK4;P21860-5;P21860-4;P21860	1;1;1;1;1;1	1;1;1;1;1;1	1;1;1;1;1;1	Receptor tyrosine-protein kinase erbB-3	ERBB3	Receptor tyrosine-protein kinase erbB-3;Receptor tyrosine-protein kinase erbB-3;Receptor tyrosine-protein kinase erbB-3 (Fragment);Isoform 5 of Receptor tyrosine-protein kinase erbB-3;Isoform 4 of Receptor tyrosine-protein kinase erbB-3;Receptor tyrosine-p	6	1	1	1	0	0	1	0	0	0	0	0	0	0	0	0	0	0	1	0	0	0	0	0	0	0	0	0	0	0	1	0	0	0	0	0	0	0	0	0	1.9	1.9
B3KXD6;B5MCF9;O00541-2;O00541	B3KXD6;B5MCF9;O00541-2;O00541	1;1;1;1	1;1;1;1	1;1;1;1	Pescadillo homolog	PES1	Pescadillo homolog;Pescadillo homolog;Isoform 2 of Pescadillo homolog;Pescadillo homolog	4	1	1	1	0	0	0	0	0	0	0	0	0	0	1	0	0	0	0	0	0	0	0	0	0	0	1	0	0	0	0	0	0	0	0	0	0	0	1	0	3.6	3.6
H3BUR9;B3KY94;O14735-3;O14735	H3BUR9;B3KY94;O14735-3;O14735	1;1;1;1	1;1;1;1	1;1;1;1	CDP-diacylglycerol--inositol 3-phosphatidyltransferase	CDIPT	CDP-diacylglycerol--inositol 3-phosphatidyltransferase;CDP-diacylglycerol--inositol 3-phosphatidyltransferase;Isoform 3 of CDP-diacylglycerol--inositol 3-phosphatidyltransferase;CDP-diacylglycerol--inositol 3-phosphatidyltransferase	4	1	1	1	0	0	0	0	0	0	0	0	0	0	0	1	0	0	0	0	0	0	0	0	0	0	0	1	0	0	0	0	0	0	0	0	0	0	0	1	7	7
P12081;P12081-4;B4DDD8;B4E1C5;P12081-2;P12081-3;E7ETE2;B3KWE1;D6RF05;A0A2R8YCI2;A0A2R8Y3N3;A0A2R8Y6I1;A0A2R8YFR1;B4DQ67;D6RB22;A0A2R8Y5P7;P49590-2;P49590;D6RJE6	P12081;P12081-4;B4DDD8;B4E1C5;P12081-2;P12081-3;E7ETE2;B3KWE1	14;14;14;12;12;12;12;8;6;6;2;2;2;2;2;2;2;2;1	14;14;14;12;12;12;12;8;6;6;2;2;2;2;2;2;2;2;1	14;14;14;12;12;12;12;8;6;6;2;2;2;2;2;2;2;2;1	Histidine--tRNA ligase, cytoplasmic	HARS	Histidine--tRNA ligase, cytoplasmic;Isoform 4 of Histidine--tRNA ligase, cytoplasmic;Histidyl-tRNA synthetase 1;Histidyl-tRNA synthetase 1;Isoform 2 of Histidine--tRNA ligase, cytoplasmic;Isoform 3 of Histidine--tRNA ligase, cytoplasmic;Histidyl-tRNA synth	19	14	14	14	0	0	0	0	0	0	4	7	5	6	4	8	0	0	0	0	0	0	4	7	5	6	4	8	0	0	0	0	0	0	4	7	5	6	4	8	22.2	22.2
B4DDF4;B4DUT8;Q99439;H3BVI6;A0A087X271;Q99439-2;A0A087X1X5;K7ES69;U3KPS3;H3BQH0	B4DDF4;B4DUT8;Q99439;H3BVI6;A0A087X271;Q99439-2;A0A087X1X5	8;8;8;7;6;5;4;3;1;1	7;7;7;6;5;4;4;2;1;1	7;7;7;6;5;4;4;2;1;1	Calponin;Calponin-2	CNN2	Calponin;Calponin;Calponin-2;Calponin;Calponin (Fragment);Isoform 2 of Calponin-2;Calponin (Fragment)	10	8	7	7	0	1	0	0	1	0	6	2	2	6	4	2	0	1	0	0	1	0	5	1	1	5	3	1	0	1	0	0	1	0	5	1	1	5	3	1	39.3	35.6
B4DDK6;O14925;Q5SRD1	B4DDK6;O14925;Q5SRD1	1;1;1	1;1;1	1;1;1	Mitochondrial import inner membrane translocase subunit Tim23;Putative mitochondrial import inner membrane translocase subunit Tim23B	TIMM23B;TIMM23	Putative mitochondrial import inner membrane translocase subunit Tim23B;Mitochondrial import inner membrane translocase subunit Tim23;Putative mitochondrial import inner membrane translocase subunit Tim23B	3	1	1	1	0	0	0	0	0	0	0	0	0	1	1	0	0	0	0	0	0	0	0	0	0	1	1	0	0	0	0	0	0	0	0	0	0	1	1	0	12.1	12.1
B4DE60;Q9BRK0;Q9BRK0-2	B4DE60;Q9BRK0;Q9BRK0-2	2;2;2	2;2;2	2;2;2	Receptor expression-enhancing protein;Receptor expression-enhancing protein 2	REEP2	Receptor expression-enhancing protein;Receptor expression-enhancing protein 2;Isoform 2 of Receptor expression-enhancing protein 2	3	2	2	2	0	0	0	0	0	0	1	2	0	2	2	0	0	0	0	0	0	0	1	2	0	2	2	0	0	0	0	0	0	0	1	2	0	2	2	0	22	22
B4DEH8;G3V4T2	B4DEH8;G3V4T2	7;7	2;2	2;2		PABPN1	Polyadenylate-binding protein 2;Polyadenylate-binding protein 2	2	7	2	2	0	0	0	0	0	0	5	4	3	3	5	3	0	0	0	0	0	0	1	1	1	0	1	1	0	0	0	0	0	0	1	1	1	0	1	1	65.5	10.1
B4DEM9;Q9Y2S7	B4DEM9;Q9Y2S7	2;2	2;2	2;2	Polymerase delta-interacting protein 2	POLDIP2	Polymerase delta-interacting protein 2;Polymerase delta-interacting protein 2	2	2	2	2	0	0	0	0	0	0	1	1	0	2	1	0	0	0	0	0	0	0	1	1	0	2	1	0	0	0	0	0	0	0	1	1	0	2	1	0	10	10
F8WEE4;B8ZZ56;E7EV05;E9PFU9;B4DEN4;Q8WV99-2;Q8WV99	F8WEE4;B8ZZ56;E7EV05;E9PFU9;B4DEN4;Q8WV99-2;Q8WV99	1;1;1;1;1;1;1	1;1;1;1;1;1;1	1;1;1;1;1;1;1	AN1-type zinc finger protein 2B	ZFAND2B	AN1-type zinc finger protein 2B;AN1-type zinc finger protein 2B;AN1-type zinc finger protein 2B (Fragment);AN1-type zinc finger protein 2B;AN1-type zinc finger protein 2B;Isoform 2 of AN1-type zinc finger protein 2B;AN1-type zinc finger protein 2B	7	1	1	1	0	0	0	0	0	0	0	0	0	1	1	0	0	0	0	0	0	0	0	0	0	1	1	0	0	0	0	0	0	0	0	0	0	1	1	0	18.8	18.8
B4DHE8;Q96DH6-2;Q96DH6;J3KTC1;J3QKT5;B4DM51;Q96DH6-3	B4DHE8;Q96DH6-2;Q96DH6;J3KTC1;J3QKT5;B4DM51;Q96DH6-3	8;8;8;6;4;4;4	7;7;7;5;4;3;3	7;7;7;5;4;3;3	RNA-binding protein Musashi homolog 2	MSI2	RNA-binding protein Musashi homolog 2;Isoform 2 of RNA-binding protein Musashi homolog 2;RNA-binding protein Musashi homolog 2;RNA-binding protein Musashi homolog 2 (Fragment);RNA-binding protein Musashi homolog 2;RNA-binding protein Musashi homolog 2;Isof	7	8	7	7	0	0	0	0	0	0	2	2	6	1	2	4	0	0	0	0	0	0	2	2	5	1	2	3	0	0	0	0	0	0	2	2	5	1	2	3	29	26.5
B4DHR0;Q9H5N1;Q9H5N1-2	B4DHR0;Q9H5N1;Q9H5N1-2	5;5;4	5;5;4	5;5;4	Rab GTPase-binding effector protein 2	RABEP2	Rab GTPase-binding effector protein 2;Rab GTPase-binding effector protein 2;Isoform 2 of Rab GTPase-binding effector protein 2	3	5	5	5	0	0	0	0	0	0	0	2	0	3	2	3	0	0	0	0	0	0	0	2	0	3	2	3	0	0	0	0	0	0	0	2	0	3	2	3	13.1	13.1
D6RA22;D6RIX6;D6R9M1;D6RB94;B4DK73;B4DHS8;D6RE66;Q9HAD4	D6RA22;D6RIX6;D6R9M1;D6RB94;B4DK73;B4DHS8;D6RE66;Q9HAD4	1;1;1;1;1;1;1;1	1;1;1;1;1;1;1;1	1;1;1;1;1;1;1;1	WD repeat-containing protein 41	WDR41	WD repeat-containing protein 41;WD repeat-containing protein 41;WD repeat-containing protein 41 (Fragment);WD repeat-containing protein 41;WD repeat-containing protein 41;WD repeat-containing protein 41;WD repeat-containing protein 41 (Fragment);WD repeat-	8	1	1	1	0	0	0	0	0	0	0	1	0	0	0	0	0	0	0	0	0	0	0	1	0	0	0	0	0	0	0	0	0	0	0	1	0	0	0	0	27.9	27.9
H3BRY6;B4DVT3;B4DJL6;Q96SY0-4;Q96SY0-3;Q96SY0	H3BRY6;B4DVT3;B4DJL6;Q96SY0-4;Q96SY0-3;Q96SY0	1;1;1;1;1;1	1;1;1;1;1;1	1;1;1;1;1;1	von Willebrand factor A domain-containing protein 9	VWA9	Integrator complex subunit 14;Integrator complex subunit 14;Integrator complex subunit 14;Isoform 4 of Integrator complex subunit 14;Isoform 3 of Integrator complex subunit 14;Integrator complex subunit 14	6	1	1	1	0	0	0	0	0	0	0	0	0	1	1	0	0	0	0	0	0	0	0	0	0	1	1	0	0	0	0	0	0	0	0	0	0	1	1	0	6.6	6.6
O75390;B4DJV2;A0A0C4DGI3;F8VTT8;H0YH82;F8W4S1;F8VPA1;F8VRP1;F8VX68;H0YIC4;F8VPF9;F8W1S4;F8W642;F8VZK9;F8VX07;F8VRI6;F8VWQ5;F8VR34;F8VU34	O75390;B4DJV2;A0A0C4DGI3	19;19;17;8;8;8;8;7;7;7;7;7;6;6;6;5;4;3;2	19;19;17;8;8;8;8;7;7;7;7;7;6;6;6;5;4;3;2	18;18;17;7;8;7;8;7;7;7;7;7;6;6;6;5;3;2;1	Citrate synthase, mitochondrial;Citrate synthase	CS	Citrate synthase, mitochondrial;Citrate synthase;Citrate synthase	19	19	19	18	0	1	1	0	0	0	7	9	12	8	9	12	0	1	1	0	0	0	7	9	12	8	9	12	0	1	1	0	0	0	7	9	11	8	9	11	54.9	54.9
B4DJV5;Q13610	B4DJV5;Q13610	2;2	2;2	2;2	Periodic tryptophan protein 1 homolog	PWP1	Periodic tryptophan protein 1 homolog;Periodic tryptophan protein 1 homolog	2	2	2	2	0	0	0	0	0	0	1	1	0	0	0	0	0	0	0	0	0	0	1	1	0	0	0	0	0	0	0	0	0	0	1	1	0	0	0	0	9.3	9.3
Q5SZM1;B4DK47;Q5SZL3;U3KPS8;Q5SZL5;Q5SZL6;Q5SZL4;Q9P0N9-3;Q9P0N9-2;Q9P0N9;Q5SZL8;Q5SZM2;U3KQD8;U3KPY5;Q9P0N9-4	Q5SZM1;B4DK47;Q5SZL3;U3KPS8;Q5SZL5;Q5SZL6;Q5SZL4;Q9P0N9-3;Q9P0N9-2;Q9P0N9;Q5SZL8;Q5SZM2;U3KQD8;U3KPY5;Q9P0N9-4	2;2;2;2;2;2;2;2;2;2;1;1;1;1;1	2;2;2;2;2;2;2;2;2;2;1;1;1;1;1	2;2;2;2;2;2;2;2;2;2;1;1;1;1;1	TBC1 domain family member 7	TBC1D7	TBC1 domain family member 7 (Fragment);TBC1 domain family member 7;TBC1 domain family member 7 (Fragment);TBC1 domain family member 7;TBC1 domain family member 7 (Fragment);TBC1 domain family member 7 (Fragment);TBC1 domain family member 7 (Fragment);Isofo	15	2	2	2	0	0	0	0	0	0	2	2	0	1	1	0	0	0	0	0	0	0	2	2	0	1	1	0	0	0	0	0	0	0	2	2	0	1	1	0	18.6	18.6
H0Y4S7;B4DML5;G3XAG9;Q9BYM8-4;Q9BYM8-3;Q9BYM8	H0Y4S7;B4DML5;G3XAG9;Q9BYM8-4;Q9BYM8-3;Q9BYM8	1;1;1;1;1;1	1;1;1;1;1;1	1;1;1;1;1;1	RanBP-type and C3HC4-type zinc finger-containing protein 1	RBCK1	RanBP-type and C3HC4-type zinc finger-containing protein 1 (Fragment);RanBP-type and C3HC4-type zinc finger-containing protein 1;HCG2019817, isoform CRA_d;Isoform 3 of RanBP-type and C3HC4-type zinc finger-containing protein 1;Isoform 2 of RanBP-type and C	6	1	1	1	0	0	0	0	0	0	1	1	0	1	1	0	0	0	0	0	0	0	1	1	0	1	1	0	0	0	0	0	0	0	1	1	0	1	1	0	5.9	5.9
B4DN07	B4DN07	1	1	1			Rho GTPase-activating protein 6	1	1	1	1	0	0	0	0	0	0	0	0	1	0	0	1	0	0	0	0	0	0	0	0	1	0	0	1	0	0	0	0	0	0	0	0	1	0	0	1	1.8	1.8
Q5W0G0;Q5W0F9;B4DN67;Q96J84-3;Q96J84;Q96J84-2	Q5W0G0;Q5W0F9;B4DN67;Q96J84-3;Q96J84;Q96J84-2	5;5;5;5;5;5	5;5;5;5;5;5	5;5;5;5;5;5	Kin of IRRE-like protein 1	KIRREL	Kin of IRRE-like protein 1;Kin of IRRE-like protein 1;Kin of IRRE-like protein 1;Isoform 3 of Kin of IRRE-like protein 1;Kin of IRRE-like protein 1;Isoform 2 of Kin of IRRE-like protein 1	6	5	5	5	0	0	0	0	0	0	1	4	0	4	3	0	0	0	0	0	0	0	1	4	0	4	3	0	0	0	0	0	0	0	1	4	0	4	3	0	12.1	12.1
C9J168;B4DP31;Q14558;Q14558-2;C9JKT9;C9JNQ3;C9JUN4	C9J168;B4DP31;Q14558;Q14558-2;C9JKT9;C9JNQ3;C9JUN4	2;2;2;2;1;1;1	2;2;2;2;1;1;1	2;2;2;2;1;1;1	Phosphoribosyl pyrophosphate synthase-associated protein 1	PRPSAP1	Phosphoribosyl pyrophosphate synthase-associated protein 1 (Fragment);Phosphoribosyl pyrophosphate synthase-associated protein 1;Phosphoribosyl pyrophosphate synthase-associated protein 1;Isoform 2 of Phosphoribosyl pyrophosphate synthase-associated protei	7	2	2	2	0	0	0	0	0	0	2	1	1	1	2	1	0	0	0	0	0	0	2	1	1	1	2	1	0	0	0	0	0	0	2	1	1	1	2	1	12.6	12.6
F6RU00;B4DQA8;K7EJC8;E9PCW1;O95249	F6RU00;B4DQA8;K7EJC8;E9PCW1;O95249	1;1;1;1;1	1;1;1;1;1	1;1;1;1;1	Golgi SNAP receptor complex member 1	GOSR1	Golgi SNAP receptor complex member 1;Golgi SNAP receptor complex member 1;Golgi SNAP receptor complex member 1;Golgi SNAP receptor complex member 1;Golgi SNAP receptor complex member 1	5	1	1	1	0	0	0	0	0	0	1	1	0	1	1	0	0	0	0	0	0	0	1	1	0	1	1	0	0	0	0	0	0	0	1	1	0	1	1	0	16	16
B4DR12;K7EIM7;K7EPJ5;O60291-4;O60291;O60291-3;O60291-2;K7ERA1;K7EJN3	B4DR12;K7EIM7;K7EPJ5;O60291-4;O60291;O60291-3;O60291-2;K7ERA1	3;3;3;3;3;3;3;2;1	3;3;3;3;3;3;3;2;1	3;3;3;3;3;3;3;2;1	E3 ubiquitin-protein ligase MGRN1	MGRN1	E3 ubiquitin-protein ligase MGRN1;E3 ubiquitin-protein ligase MGRN1 (Fragment);E3 ubiquitin-protein ligase MGRN1 (Fragment);Isoform 4 of E3 ubiquitin-protein ligase MGRN1;E3 ubiquitin-protein ligase MGRN1;Isoform 3 of E3 ubiquitin-protein ligase MGRN1;Isof	9	3	3	3	0	0	0	0	0	0	1	1	1	2	1	1	0	0	0	0	0	0	1	1	1	2	1	1	0	0	0	0	0	0	1	1	1	2	1	1	15.9	15.9
Q9Y6E0;Q9Y6E0-2;B4DR80;H0Y630;C9JDH9;C9J6L2;C9JCC0;C9J232;H7C279;B4E0Y9;Q8NBY1;Q9P289-2;Q9P289;Q9P289-3;C9JJV0;Q5JV99;Q5JV98	Q9Y6E0;Q9Y6E0-2;B4DR80;H0Y630;C9JDH9;C9J6L2;C9JCC0;C9J232;H7C279;B4E0Y9;Q8NBY1;Q9P289-2;Q9P289;Q9P289-3	5;5;5;5;3;3;3;3;3;3;3;3;3;3;2;1;1	5;5;5;5;3;3;3;3;3;3;3;3;3;3;2;1;1	2;2;2;2;0;0;0;0;0;1;1;1;1;1;0;1;1	Serine/threonine-protein kinase 24;Serine/threonine-protein kinase 24 36 kDa subunit;Serine/threonine-protein kinase 24 12 kDa subunit;Serine/threonine-protein kinase 26	STK24;STK25;STK26	Serine/threonine-protein kinase 24;Isoform A of Serine/threonine-protein kinase 24;Serine/threonine-protein kinase 24;Serine/threonine-protein kinase 24 (Fragment);Serine/threonine-protein kinase 25 (Fragment);Serine/threonine-protein kinase 25 (Fragment);	17	5	5	2	0	0	0	0	0	0	2	2	1	2	2	3	0	0	0	0	0	0	2	2	1	2	2	3	0	0	0	0	0	0	1	1	0	1	1	1	12.6	12.6
B4DUC8;Q13126;J3QSB7;Q13126-7;Q13126-4;Q13126-6;Q13126-5;Q13126-3;Q13126-2;F2Z2F3;F8WES2;J3KRN1	B4DUC8;Q13126;J3QSB7;Q13126-7;Q13126-4;Q13126-6;Q13126-5;Q13126-3;Q13126-2;F2Z2F3	9;9;8;8;8;8;8;8;8;5;2;1	9;9;8;8;8;8;8;8;8;5;2;1	9;9;8;8;8;8;8;8;8;5;2;1	S-methyl-5-thioadenosine phosphorylase;Purine nucleoside phosphorylase	MTAP	S-methyl-5-thioadenosine phosphorylase;S-methyl-5-thioadenosine phosphorylase;Purine nucleoside phosphorylase;Isoform 7 of S-methyl-5-thioadenosine phosphorylase;Isoform 4 of S-methyl-5-thioadenosine phosphorylase;Isoform 6 of S-methyl-5-thioadenosine	12	9	9	9	1	2	0	0	3	0	6	6	3	5	6	3	1	2	0	0	3	0	6	6	3	5	6	3	1	2	0	0	3	0	6	6	3	5	6	3	36.7	36.7
B4E372;B4DWG0;O95199-2;O95199	B4E372;B4DWG0;O95199-2;O95199	1;1;1;1	1;1;1;1	1;1;1;1	RCC1 and BTB domain-containing protein 2	RCBTB2	RCC1 and BTB domain-containing protein 2;RCC1 and BTB domain-containing protein 2;Isoform 2 of RCC1 and BTB domain-containing protein 2;RCC1 and BTB domain-containing protein 2	4	1	1	1	0	0	0	0	0	0	1	0	0	0	0	0	0	0	0	0	0	0	1	0	0	0	0	0	0	0	0	0	0	0	1	0	0	0	0	0	6.5	6.5
B4DXG7;P52797	B4DXG7;P52797	1;1	1;1	1;1	Ephrin-A3	EFNA3	cDNA FLJ57652, highly similar to Ephrin-A3;Ephrin-A3	2	1	1	1	0	0	0	0	0	0	0	0	0	1	0	0	0	0	0	0	0	0	0	0	0	1	0	0	0	0	0	0	0	0	0	0	0	1	0	0	8.2	8.2
B4DXW7;O94993-2;O94993	B4DXW7;O94993-2;O94993	1;1;1	1;1;1	1;1;1	Transcription factor SOX-30	SOX30	Transcription factor SOX-30;Isoform 2 of Transcription factor SOX-30;Transcription factor SOX-30	3	1	1	1	0	0	0	0	0	0	1	0	0	0	1	0	0	0	0	0	0	0	1	0	0	0	1	0	0	0	0	0	0	0	1	0	0	0	1	0	4.5	4.5
B4DY09;Q12905;X6R6Z1;A0A0A0MRL0	B4DY09;Q12905	11;11;5;4	11;11;5;4	11;11;5;4	Interleukin enhancer-binding factor 2	ILF2	Interleukin enhancer-binding factor 2;Interleukin enhancer-binding factor 2	4	11	11	11	1	0	1	0	1	1	2	4	10	4	2	10	1	0	1	0	1	1	2	4	10	4	2	10	1	0	1	0	1	1	2	4	10	4	2	10	46.3	46.3
B4DZG7;F8VYN9;P40616-2;P40616	B4DZG7;F8VYN9;P40616-2;P40616	1;1;1;1	1;1;1;1	1;1;1;1	ADP-ribosylation factor-like protein 1	ARL1	ADP-ribosylation factor-like protein 1;ADP-ribosylation factor-like protein 1;Isoform 2 of ADP-ribosylation factor-like protein 1;ADP-ribosylation factor-like protein 1	4	1	1	1	0	0	0	0	0	0	0	0	1	0	0	1	0	0	0	0	0	0	0	0	1	0	0	1	0	0	0	0	0	0	0	0	1	0	0	1	10.4	10.4
B4E171;B4DDG0;P41732	B4E171;B4DDG0;P41732	2;1;1	2;1;1	2;1;1	Tetraspanin;Tetraspanin-7	TSPAN7	Tetraspanin;Tetraspanin;Tetraspanin-7	3	2	2	2	0	0	0	0	0	0	0	1	0	1	2	0	0	0	0	0	0	0	0	1	0	1	2	0	0	0	0	0	0	0	0	1	0	1	2	0	13.6	13.6
B4E1S2;Q6P452;P09525;P09525-2	B4E1S2;Q6P452;P09525	3;3;3;1	3;3;3;1	3;3;3;1	Annexin;Annexin A4	ANXA4	Annexin;Annexin;Annexin A4	4	3	3	3	1	1	0	1	1	0	2	1	0	3	2	0	1	1	0	1	1	0	2	1	0	3	2	0	1	1	0	1	1	0	2	1	0	3	2	0	33.1	33.1
B4E1Z4;P00751;E7ETN3;H7C5H1;A0A0G2JH38;P00751-2;C9JRT3	B4E1Z4;P00751;E7ETN3;H7C5H1;A0A0G2JH38;P00751-2	8;8;7;4;4;4;1	8;8;7;4;4;4;1	8;8;7;4;4;4;1	Complement factor B;Complement factor B Ba fragment;Complement factor B Bb fragment	CFB	cDNA FLJ55673, highly similar to Complement factor B;Complement factor B;Uncharacterized protein;Complement factor B (Fragment);Complement factor B (Fragment);Isoform 2 of Complement factor B	7	8	8	8	4	5	0	7	5	0	0	1	0	0	0	0	4	5	0	7	5	0	0	1	0	0	0	0	4	5	0	7	5	0	0	1	0	0	0	0	9	9
B4E2I4;D6RIT4;A0A0C4DGB2;A0A2R8YEL6;P48506	B4E2I4;D6RIT4;A0A0C4DGB2;A0A2R8YEL6;P48506	2;1;1;1;1	2;1;1;1;1	2;1;1;1;1	Glutamate--cysteine ligase catalytic subunit	GCLC	Glutamate--cysteine ligase catalytic subunit;Glutamate--cysteine ligase catalytic subunit (Fragment);Glutamate--cysteine ligase catalytic subunit;Glutamate--cysteine ligase catalytic subunit (Fragment);Glutamate--cysteine ligase catalytic subunit	5	2	2	2	0	0	0	0	0	0	1	0	0	2	1	0	0	0	0	0	0	0	1	0	0	2	1	0	0	0	0	0	0	0	1	0	0	2	1	0	4.3	4.3
H0Y9V7;B4E2Q0;P98194-2;P98194-4;P98194;P98194-3;P98194-5;P98194-8;P98194-9;P98194-6;P98194-7;H0Y8X9;H0Y9S7	H0Y9V7;B4E2Q0;P98194-2;P98194-4;P98194;P98194-3;P98194-5;P98194-8;P98194-9;P98194-6;P98194-7	4;4;4;4;4;4;4;4;4;4;4;1;1	4;4;4;4;4;4;4;4;4;4;4;1;1	4;4;4;4;4;4;4;4;4;4;4;1;1	Calcium-transporting ATPase;Calcium-transporting ATPase type 2C member 1	ATP2C1	Calcium-transporting ATPase type 2C member 1 (Fragment);Calcium-transporting ATPase;Isoform 2 of Calcium-transporting ATPase type 2C member 1;Isoform 4 of Calcium-transporting ATPase type 2C member 1;Calcium-transporting ATPase type 2C member 1;Isoform 3 o	13	4	4	4	0	0	0	0	0	0	2	2	0	2	2	1	0	0	0	0	0	0	2	2	0	2	2	1	0	0	0	0	0	0	2	2	0	2	2	1	6.4	6.4
B5MBX5;B5MCP4;Q53QV2	B5MBX5;B5MCP4;Q53QV2	2;1;1	2;1;1	2;1;1	Protein LBH	LBH	Protein LBH;Protein LBH;Protein LBH	3	2	2	2	0	0	0	0	0	0	1	2	0	1	2	0	0	0	0	0	0	0	1	2	0	1	2	0	0	0	0	0	0	0	1	2	0	1	2	0	39.8	39.8
B5MBZ0;Q9HC35;Q9HC35-2	B5MBZ0;Q9HC35;Q9HC35-2	9;9;8	9;9;8	9;9;8	Echinoderm microtubule-associated protein-like 4	EML4	Echinoderm microtubule-associated protein-like 4;Echinoderm microtubule-associated protein-like 4;Isoform 2 of Echinoderm microtubule-associated protein-like 4	3	9	9	9	0	1	0	0	1	0	3	5	1	5	4	2	0	1	0	0	1	0	3	5	1	5	4	2	0	1	0	0	1	0	3	5	1	5	4	2	10.3	10.3
B5MD17;J3KS05;P83916;K7ELA4;C9JWS9	B5MD17;J3KS05;P83916;K7ELA4	10;10;10;6;4	9;9;9;5;4	9;9;9;5;4	Chromobox protein homolog 1	CBX1	Chromobox protein homolog 1 (Fragment);Chromobox protein homolog 1 (Fragment);Chromobox protein homolog 1;Chromobox protein homolog 1	5	10	9	9	1	1	0	1	2	0	6	5	2	7	7	3	0	0	0	0	1	0	5	4	1	6	6	2	0	0	0	0	1	0	5	4	1	6	6	2	59.5	59.5
B5MD46;Q9BXI6;Q9BXI6-2	B5MD46;Q9BXI6;Q9BXI6-2	1;1;1	1;1;1	1;1;1	TBC1 domain family member 10A	TBC1D10A	TBC1 domain family member 10A;TBC1 domain family member 10A;Isoform 2 of TBC1 domain family member 10A	3	1	1	1	0	0	0	0	0	0	1	1	0	0	1	0	0	0	0	0	0	0	1	1	0	0	1	0	0	0	0	0	0	0	1	1	0	0	1	0	7.4	7.4
B5MDF5;P62826;J3KQE5;F5H018;B4DV51;H0YFC6;A0A087X0W0	B5MDF5;P62826;J3KQE5;F5H018;B4DV51	16;16;15;12;8;7;1	16;16;15;12;8;7;1	16;16;15;12;8;7;1	GTP-binding nuclear protein Ran	RAN	GTP-binding nuclear protein Ran;GTP-binding nuclear protein Ran;GTP-binding nuclear protein Ran (Fragment);GTP-binding nuclear protein Ran (Fragment);GTP-binding nuclear protein Ran	7	16	16	16	3	4	1	1	5	0	9	9	8	11	9	9	3	4	1	1	5	0	9	9	8	11	9	9	3	4	1	1	5	0	9	9	8	11	9	9	51.1	51.1
B5MDU6;Q9H6V9;Q9H6V9-2;C9JUM0;B4DRG3;A0A0A0MSH6;Q9H6V9-3;C9JHU6;B5MCE2;B5MCU4;Q9H6V9-4;D3YTH1	B5MDU6;Q9H6V9;Q9H6V9-2;C9JUM0;B4DRG3;A0A0A0MSH6;Q9H6V9-3;C9JHU6;B5MCE2;B5MCU4;Q9H6V9-4	4;4;4;3;3;3;3;2;2;2;2;1	4;4;4;3;3;3;3;2;2;2;2;1	4;4;4;3;3;3;3;2;2;2;2;1	UPF0554 protein C2orf43	LDAH;C2orf43;FLJ21820	Lipid droplet-associated hydrolase;Lipid droplet-associated hydrolase;Isoform 2 of Lipid droplet-associated hydrolase;Lipid droplet-associated hydrolase (Fragment);Lipid droplet-associated hydrolase;Lipid droplet-associated hydrolase;Isoform 3 of Lipid dro	12	4	4	4	0	1	0	1	1	0	1	1	3	1	1	3	0	1	0	1	1	0	1	1	3	1	1	3	0	1	0	1	1	0	1	1	3	1	1	3	18.6	18.6
E7EW69;B5ME97;Q9P0V9;Q9P0V9-2;E7EX04;Q9P0V9-3;C9JEW2;C9JNR7;F5H1W3;F8WC85;C9JEQ7	E7EW69;B5ME97;Q9P0V9;Q9P0V9-2;E7EX04;Q9P0V9-3	6;6;6;6;5;4;2;2;1;1;1	4;4;4;4;3;2;2;2;1;1;1	4;4;4;4;3;2;2;2;1;1;1	Septin-10	2010-09-01	Septin-10;Septin 10, isoform CRA_c;Septin-10;Isoform 2 of Septin-10;Septin-10;Isoform 3 of Septin-10	11	6	4	4	0	0	0	0	0	0	2	4	0	5	6	1	0	0	0	0	0	0	1	2	0	3	4	1	0	0	0	0	0	0	1	2	0	3	4	1	22.4	17.8
B7WPG3;C9IYN3;V9GYK2;Q8WVV9-5;Q8WVV9-4;Q8WVV9;Q8WVV9-3;Q8WVV9-2;H7C464	B7WPG3;C9IYN3;V9GYK2;Q8WVV9-5;Q8WVV9-4;Q8WVV9	9;9;9;9;9;9;3;3;2	9;9;9;9;9;9;3;3;2	9;9;9;9;9;9;3;3;2	Heterogeneous nuclear ribonucleoprotein L-like	HNRNPLL	Heterogeneous nuclear ribonucleoprotein L-like;Heterogeneous nuclear ribonucleoprotein L-like;Heterogeneous nuclear ribonucleoprotein L-like;Isoform 5 of Heterogeneous nuclear ribonucleoprotein L-like;Isoform 4 of Heterogeneous nuclear ribonucleoprotein L-	9	9	9	9	0	0	0	0	0	0	4	5	4	4	4	3	0	0	0	0	0	0	4	5	4	4	4	3	0	0	0	0	0	0	4	5	4	4	4	3	29.5	29.5
B7Z2R7;Q5T8D3-2;Q5T8D3-3;Q5T8D3-4;Q5T8D3;X6RDD7;Q5T8E0	B7Z2R7;Q5T8D3-2;Q5T8D3-3;Q5T8D3-4;Q5T8D3	5;5;5;4;4;2;2	5;5;5;4;4;2;2	5;5;5;4;4;2;2	Acyl-CoA-binding domain-containing protein 5	ACBD5	Acyl-CoA-binding domain-containing protein 5;Isoform 2 of Acyl-CoA-binding domain-containing protein 5;Isoform 3 of Acyl-CoA-binding domain-containing protein 5;Isoform 4 of Acyl-CoA-binding domain-containing protein 5;Acyl-CoA-binding domain-containing pr	7	5	5	5	0	0	0	0	0	0	2	2	2	1	1	2	0	0	0	0	0	0	2	2	2	1	1	2	0	0	0	0	0	0	2	2	2	1	1	2	13.4	13.4
B7Z3B9;Q13480;Q13480-2	B7Z3B9;Q13480;Q13480-2	5;5;5	5;5;5	5;5;5	GRB2-associated-binding protein 1	GAB1	GRB2-associated-binding protein 1;GRB2-associated-binding protein 1;Isoform 2 of GRB2-associated-binding protein 1	3	5	5	5	0	0	0	0	0	0	2	4	0	3	4	0	0	0	0	0	0	0	2	4	0	3	4	0	0	0	0	0	0	0	2	4	0	3	4	0	13.2	13.2
B7Z493;E9PJX4;F8VWL3;Q96M96;J3KSS3;F8VVF1;E9PQT1;E9PNX0;F8W1R0;Q96M96-2	B7Z493;E9PJX4;F8VWL3;Q96M96	3;3;3;2;1;1;1;1;1;1	3;3;3;2;1;1;1;1;1;1	3;3;3;2;1;1;1;1;1;1	FYVE, RhoGEF and PH domain-containing protein 4	FGD4	FYVE, RhoGEF and PH domain-containing protein 4;FYVE, RhoGEF and PH domain-containing protein 4;FYVE, RhoGEF and PH domain-containing protein 4;FYVE, RhoGEF and PH domain-containing protein 4	10	3	3	3	0	0	0	0	0	0	3	2	0	1	2	0	0	0	0	0	0	0	3	2	0	1	2	0	0	0	0	0	0	0	3	2	0	1	2	0	5.8	5.8
F5GZ08;B7Z4G8;P51693;P51693-2;K7ELK0;K7EMN4;S4R3U6;K7EQJ4	F5GZ08;B7Z4G8;P51693;P51693-2;K7ELK0;K7EMN4;S4R3U6;K7EQJ4	4;4;4;4;2;2;2;2	4;4;4;4;2;2;2;2	4;4;4;4;2;2;2;2	Amyloid-like protein 1;C30	APLP1	Amyloid-like protein 1;Amyloid-like protein 1;Amyloid-like protein 1;Isoform 2 of Amyloid-like protein 1;Amyloid-like protein 1 (Fragment);Amyloid-like protein 1 (Fragment);Amyloid-like protein 1 (Fragment);Amyloid-like protein 1 (Fragment)	8	4	4	4	0	0	0	0	0	0	3	3	1	3	2	1	0	0	0	0	0	0	3	3	1	3	2	1	0	0	0	0	0	0	3	3	1	3	2	1	9.2	9.2
B7Z4N4;B7Z4J8;D6RJ07;Q9UL40-3;Q9UL40;Q9UL40-2	B7Z4N4;B7Z4J8;D6RJ07;Q9UL40-3;Q9UL40;Q9UL40-2	1;1;1;1;1;1	1;1;1;1;1;1	1;1;1;1;1;1	Zinc finger protein 346	ZNF346	Zinc finger protein 346;Zinc finger protein 346;Zinc finger protein 346;Isoform 3 of Zinc finger protein 346;Zinc finger protein 346;Isoform 2 of Zinc finger protein 346	6	1	1	1	0	0	0	0	0	0	1	0	0	1	0	0	0	0	0	0	0	0	1	0	0	1	0	0	0	0	0	0	0	0	1	0	0	1	0	0	11	11
B7Z4K4;Q9UET6-2;Q9UET6	B7Z4K4;Q9UET6-2;Q9UET6	1;1;1	1;1;1	1;1;1	Putative tRNA (cytidine(32)/guanosine(34)-2-O)-methyltransferase	FTSJ1	Putative tRNA (cytidine(32)/guanosine(34)-2-O)-methyltransferase;Isoform 2 of Putative tRNA (cytidine(32)/guanosine(34)-2-O)-methyltransferase;Putative tRNA (cytidine(32)/guanosine(34)-2-O)-methyltransferase	3	1	1	1	0	0	0	0	0	0	0	0	0	1	1	0	0	0	0	0	0	0	0	0	0	1	1	0	0	0	0	0	0	0	0	0	0	1	1	0	5.7	5.7
B7Z4U3;B7Z4L1;C9JU30;E7EPD9;H7BXS2;Q9NRC1-4;Q9NRC1	B7Z4U3;B7Z4L1;C9JU30;E7EPD9;H7BXS2;Q9NRC1-4;Q9NRC1	2;2;2;2;2;2;2	2;2;2;2;2;2;2	2;2;2;2;2;2;2	Suppressor of tumorigenicity 7 protein	ST7	Suppressor of tumorigenicity 7 protein;Suppression of tumorigenicity 7, isoform CRA_d;Suppressor of tumorigenicity 7 protein (Fragment);Suppressor of tumorigenicity 7 protein;Suppressor of tumorigenicity 7 protein;Isoform 4 of Suppressor of tumorigenicity	7	2	2	2	0	0	0	0	0	0	1	1	0	1	1	0	0	0	0	0	0	0	1	1	0	1	1	0	0	0	0	0	0	0	1	1	0	1	1	0	7.3	7.3
B7Z524;H0YDX7;J3QT46;Q9Y450-4;Q9Y450;E9PHZ9;E9PS53;H0YES5	B7Z524;H0YDX7;J3QT46;Q9Y450-4;Q9Y450;E9PHZ9	5;5;5;5;5;4;2;2	5;5;5;5;5;4;2;2	5;5;5;5;5;4;2;2	HBS1-like protein	HBS1L	HBS1-like protein;HBS1-like protein (Fragment);HBS1-like protein;Isoform 3 of HBS1-like protein;HBS1-like protein;HBS1-like protein (Fragment)	8	5	5	5	0	0	0	0	0	0	3	1	1	3	1	2	0	0	0	0	0	0	3	1	1	3	1	2	0	0	0	0	0	0	3	1	1	3	1	2	17.9	17.9
H3BVD1;B7Z5N5;P84022-3;P84022-2;P84022;O15198-2;Q15796-2;Q15796;O15198;H0YMP2;H0YL71;H3BP09;K7EJX0	H3BVD1;B7Z5N5;P84022-3;P84022-2;P84022;O15198-2;Q15796-2;Q15796;O15198;H0YMP2;H0YL71;H3BP09;K7EJX0	2;2;2;2;2;2;2;2;2;1;1;1;1	1;1;1;1;1;1;1;1;1;1;1;1;1	1;1;1;1;1;1;1;1;1;1;1;1;1	Mothers against decapentaplegic homolog;Mothers against decapentaplegic homolog 3;Mothers against decapentaplegic homolog 9;Mothers against decapentaplegic homolog 2	SMAD3;SMAD2;SMAD9	Mothers against decapentaplegic homolog (Fragment);Mothers against decapentaplegic homolog;Isoform 3 of Mothers against decapentaplegic homolog 3;Isoform 2 of Mothers against decapentaplegic homolog 3;Mothers against decapentaplegic homolog 3;Isoform B of	13	2	1	1	0	0	0	0	0	0	2	2	0	1	1	0	0	0	0	0	0	0	1	1	0	1	0	0	0	0	0	0	0	0	1	1	0	1	0	0	11.3	6.1
B7Z7F3;Q9H6Z4-3;Q9H6Z4-2;Q9H6Z4;K7EIJ4;K7EN31;K7ENJ2;K7EID7;K7ENB9;K7EPW1	B7Z7F3;Q9H6Z4-3;Q9H6Z4-2;Q9H6Z4	5;5;5;5;2;2;1;1;1;1	5;5;5;5;2;2;1;1;1;1	5;5;5;5;2;2;1;1;1;1	Ran-binding protein 3	RANBP3	Ran-binding protein 3;Isoform 3 of Ran-binding protein 3;Isoform 2 of Ran-binding protein 3;Ran-binding protein 3	10	5	5	5	0	0	0	0	0	0	4	3	2	3	3	3	0	0	0	0	0	0	4	3	2	3	3	3	0	0	0	0	0	0	4	3	2	3	3	3	16.8	16.8
B7Z7P8;P62495-2;P62495;D6RCB3;D6RJE8;I3L492	B7Z7P8;P62495-2;P62495	4;4;4;1;1;1	4;4;4;1;1;1	4;4;4;1;1;1	Eukaryotic peptide chain release factor subunit 1	ETF1	Eukaryotic peptide chain release factor subunit 1;Isoform 2 of Eukaryotic peptide chain release factor subunit 1;Eukaryotic peptide chain release factor subunit 1	6	4	4	4	0	0	0	0	0	0	0	1	4	1	1	4	0	0	0	0	0	0	0	1	4	1	1	4	0	0	0	0	0	0	0	1	4	1	1	4	10.9	10.9
B7Z9I1;Q5T4U5;P11310;P11310-2;H0YDT5	B7Z9I1;Q5T4U5;P11310;P11310-2	8;8;8;8;1	8;8;8;8;1	8;8;8;8;1	Medium-chain specific acyl-CoA dehydrogenase, mitochondrial	ACADM	Medium-chain-specific acyl-CoA dehydrogenase, mitochondrial;Acyl-Coenzyme A dehydrogenase, C-4 to C-12 straight chain, isoform CRA_a;Medium-chain specific acyl-CoA dehydrogenase, mitochondrial;Isoform 2 of Medium-chain specific acyl-CoA dehydrogenase, mito	5	8	8	8	0	0	0	0	0	0	3	4	2	4	4	3	0	0	0	0	0	0	3	4	2	4	4	3	0	0	0	0	0	0	3	4	2	4	4	3	24.2	24.2
H7C0V7;C9JFD7;B7ZBF7;O96017-5;O96017-2;O96017-8;O96017-7;O96017-12;O96017;O96017-9	H7C0V7;C9JFD7;B7ZBF7;O96017-5;O96017-2;O96017-8;O96017-7;O96017-12;O96017;O96017-9	1;1;1;1;1;1;1;1;1;1	1;1;1;1;1;1;1;1;1;1	1;1;1;1;1;1;1;1;1;1	Serine/threonine-protein kinase Chk2	CHEK2	Serine/threonine-protein kinase Chk2 (Fragment);Serine/threonine-protein kinase Chk2;Serine/threonine-protein kinase Chk2 (Fragment);Isoform 5 of Serine/threonine-protein kinase Chk2;Isoform 2 of Serine/threonine-protein kinase Chk2;Isoform 8 of Serine/thr	10	1	1	1	0	0	0	0	0	0	0	1	0	1	1	0	0	0	0	0	0	0	0	1	0	1	1	0	0	0	0	0	0	0	0	1	0	1	1	0	28.1	28.1
B7ZBM8;E9PND6;B7ZBM4;B7ZBM5;H0YEW0;Q96NX8;F8W9Z6;H3BU86;O14662-3;O14662-6;O14662-2;O14662-4;O14662-5;O14662	B7ZBM8;E9PND6;B7ZBM4;B7ZBM5;H0YEW0;Q96NX8;F8W9Z6;H3BU86;O14662-3;O14662-6;O14662-2;O14662-4;O14662-5;O14662	2;1;1;1;1;1;1;1;1;1;1;1;1;1	2;1;1;1;1;1;1;1;1;1;1;1;1;1	2;1;1;1;1;1;1;1;1;1;1;1;1;1	Syntaxin-16	STX16;STX16-NPEPL1	Syntaxin-16 (Fragment);Syntaxin-16;Syntaxin-16 (Fragment);Syntaxin-16 (Fragment);Syntaxin-16 (Fragment);Syntaxin-16;Syntaxin-16 (Fragment);STX16-NPEPL1 readthrough (NMD candidate);Isoform C of Syntaxin-16;Isoform 6 of Syntaxin-16;Isoform A of Syntaxin-16;I	14	2	2	2	0	0	0	0	0	0	0	0	1	0	0	1	0	0	0	0	0	0	0	0	1	0	0	1	0	0	0	0	0	0	0	0	1	0	0	1	21	21
B7ZBQ3;Q9H944-2;Q9H944	B7ZBQ3;Q9H944-2;Q9H944	1;1;1	1;1;1	1;1;1	Mediator of RNA polymerase II transcription subunit 20	MED20	Mediator of RNA polymerase II transcription subunit 20;Isoform 2 of Mediator of RNA polymerase II transcription subunit 20;Mediator of RNA polymerase II transcription subunit 20	3	1	1	1	0	0	0	0	0	0	0	0	0	0	0	1	0	0	0	0	0	0	0	0	0	0	0	1	0	0	0	0	0	0	0	0	0	0	0	1	9.7	9.7
B7ZC38;Q9NR46;G5E9J1;F8WFB9	B7ZC38;Q9NR46	6;6;1;1	6;6;1;1	1;1;0;0	Endophilin-B2	SH3GLB2	Endophilin-B2;Endophilin-B2	4	6	6	1	0	0	0	0	0	0	3	3	2	2	3	2	0	0	0	0	0	0	3	3	2	2	3	2	0	0	0	0	0	0	1	1	0	1	1	0	19	19
B7ZC39	B7ZC39	5	1	1		SH3GLB2	Endophilin-B2	1	5	1	1	0	0	0	0	0	0	3	3	2	0	3	2	0	0	0	0	0	0	1	1	0	0	1	0	0	0	0	0	0	0	1	1	0	0	1	0	14.7	4.3
F8W9W0;F8VP57;B7ZKW7;B7ZKJ3;P54756-2;P54756;P54756-3	F8W9W0;F8VP57;B7ZKW7;B7ZKJ3;P54756-2;P54756;P54756-3	5;5;5;5;5;5;4	3;3;3;3;3;3;2	2;2;2;2;2;2;1	Receptor protein-tyrosine kinase;Ephrin type-A receptor 5	EPHA5	Ephrin type-A receptor 5;Ephrin type-A receptor 5;EPHA5 protein;EPH receptor A5;Isoform 2 of Ephrin type-A receptor 5;Ephrin type-A receptor 5;Isoform 3 of Ephrin type-A receptor 5	7	5	3	2	1	1	0	1	0	0	2	5	0	3	5	2	1	1	0	1	0	0	1	3	0	2	3	1	1	1	0	1	0	0	1	2	0	1	2	1	7.9	5.5
B7ZL14;H0Y7W6;Q96RU3-4;Q96RU3-3;Q96RU3-5;Q96RU3-2;Q96RU3	B7ZL14;H0Y7W6;Q96RU3-4;Q96RU3-3;Q96RU3-5;Q96RU3-2;Q96RU3	2;2;2;2;2;2;2	2;2;2;2;2;2;2	2;2;2;2;2;2;2	Formin-binding protein 1	FNBP1	FNBP1 protein;Formin-binding protein 1 (Fragment);Isoform 4 of Formin-binding protein 1;Isoform 3 of Formin-binding protein 1;Isoform 5 of Formin-binding protein 1;Isoform 2 of Formin-binding protein 1;Formin-binding protein 1	7	2	2	2	0	0	0	0	0	0	1	2	0	1	2	0	0	0	0	0	0	0	1	2	0	1	2	0	0	0	0	0	0	0	1	2	0	1	2	0	5.3	5.3
Q5VT82;B7ZM79;Q9HC56-2;Q9HC56	Q5VT82;B7ZM79;Q9HC56-2;Q9HC56	6;6;6;6	6;6;6;6	6;6;6;6	Protocadherin-9	PCDH9	Protocadherin-9;PCDH9 protein;Isoform 2 of Protocadherin-9;Protocadherin-9	4	6	6	6	1	1	0	0	0	0	4	3	1	3	3	2	1	1	0	0	0	0	4	3	1	3	3	2	1	1	0	0	0	0	4	3	1	3	3	2	7.5	7.5
B7ZM87;O75044;A0A075B7B5;Q5VZB4;A0A286YEY3;P0DMP2;P0DJJ0;A0A075B743;A0A075B7E6;A0A075B7E9;E9PDX4;A0A087X0L1;A0A087WW56	B7ZM87;O75044;A0A075B7B5	6;6;3;2;2;2;2;1;1;1;1;1;1	6;6;3;2;2;2;2;1;1;1;1;1;1	6;6;3;2;2;2;2;1;1;1;1;1;1	SLIT-ROBO Rho GTPase-activating protein 2	SRGAP2	SLIT-ROBO Rho GTPase-activating protein 2;SLIT-ROBO Rho GTPase-activating protein 2;SLIT-ROBO Rho GTPase-activating protein 2	13	6	6	6	0	0	0	0	0	0	3	4	1	2	4	2	0	0	0	0	0	0	3	4	1	2	4	2	0	0	0	0	0	0	3	4	1	2	4	2	7.9	7.9
C9JEL3;B9A044;B8ZZ50;O60573-2;O60573	C9JEL3;B9A044;B8ZZ50;O60573-2;O60573	1;1;1;1;1	1;1;1;1;1	1;1;1;1;1	Eukaryotic translation initiation factor 4E type 2	EIF4E2	Eukaryotic translation initiation factor 4E type 2 (Fragment);Eukaryotic translation initiation factor 4E type 2;Eukaryotic translation initiation factor 4E type 2;Isoform 2 of Eukaryotic translation initiation factor 4E type 2;Eukaryotic translation initi	5	1	1	1	0	0	0	0	0	0	0	0	1	0	0	0	0	0	0	0	0	0	0	0	1	0	0	0	0	0	0	0	0	0	0	0	1	0	0	0	8	8
B8ZZ75;Q96C23	B8ZZ75;Q96C23	3;3	3;3	3;3	Aldose 1-epimerase	GALM	Aldose 1-epimerase;Aldose 1-epimerase	2	3	3	3	0	0	0	0	0	0	2	2	1	2	2	0	0	0	0	0	0	0	2	2	1	2	2	0	0	0	0	0	0	0	2	2	1	2	2	0	24.2	24.2
B8ZZ99;F8WCZ3;Q96NT0;Q96NT0-2	B8ZZ99;F8WCZ3;Q96NT0;Q96NT0-2	2;2;2;2	2;2;2;2	2;2;2;2	Coiled-coil domain-containing protein 115	CCDC115	Coiled-coil domain-containing protein 115;Coiled-coil domain-containing protein 115;Coiled-coil domain-containing protein 115;Isoform 2 of Coiled-coil domain-containing protein 115	4	2	2	2	0	0	0	0	0	0	0	0	0	2	0	0	0	0	0	0	0	0	0	0	0	2	0	0	0	0	0	0	0	0	0	0	0	2	0	0	22.9	22.9
C9J173;B8ZZF6;E7ET59;E7EUX4;E7ENF2;P49441	C9J173;B8ZZF6;E7ET59;E7EUX4;E7ENF2;P49441	1;1;1;1;1;1	1;1;1;1;1;1	1;1;1;1;1;1	Inositol polyphosphate 1-phosphatase	INPP1	Inositol polyphosphate 1-phosphatase (Fragment);Inositol polyphosphate 1-phosphatase (Fragment);Inositol polyphosphate 1-phosphatase (Fragment);Inositol polyphosphate 1-phosphatase (Fragment);Inositol polyphosphate 1-phosphatase (Fragment);Inositol polypho	6	1	1	1	0	0	0	0	0	0	1	1	0	1	1	0	0	0	0	0	0	0	1	1	0	1	1	0	0	0	0	0	0	0	1	1	0	1	1	0	9.8	9.8
G2XKQ0;B8ZZN6;P63165;B8ZZJ0;B8ZZ67;B9A032;P63165-2	G2XKQ0;B8ZZN6;P63165;B8ZZJ0;B8ZZ67;B9A032;P63165-2	2;2;2;1;1;1;1	2;2;2;1;1;1;1	2;2;2;1;1;1;1	Small ubiquitin-related modifier;Small ubiquitin-related modifier 1	SUMO1	Small ubiquitin-related modifier 5;Small ubiquitin-related modifier 1;Small ubiquitin-related modifier 1;Small ubiquitin-related modifier 1;SMT3 suppressor of mif two 3 homolog 1 (Yeast), isoform CRA_b;Small ubiquitin-related modifier 1;Isoform 2 of Small	7	2	2	2	0	0	0	0	0	0	1	1	1	1	1	1	0	0	0	0	0	0	1	1	1	1	1	1	0	0	0	0	0	0	1	1	1	1	1	1	18.8	18.8
B8ZZQ6;P06454-2;P06454	B8ZZQ6;P06454-2;P06454	3;3;3	3;3;3	3;3;3	Prothymosin alpha;Prothymosin alpha, N-terminally processed;Thymosin alpha-1	PTMA	Prothymosin alpha;Isoform 2 of Prothymosin alpha;Prothymosin alpha	3	3	3	3	1	2	0	1	1	0	3	3	1	3	3	1	1	2	0	1	1	0	3	3	1	3	3	1	1	2	0	1	1	0	3	3	1	3	3	1	17.8	17.8
B8ZZU6;P15336-5;E9PBF9;P15336-7;P15336-4;P15336;C9JCI8;E9PEK8;H7C2N6;F5H629;P15336-3;P15336-2	B8ZZU6;P15336-5;E9PBF9;P15336-7;P15336-4;P15336	3;3;2;2;2;2;1;1;1;1;1;1	3;3;2;2;2;2;1;1;1;1;1;1	3;3;2;2;2;2;1;1;1;1;1;1	Cyclic AMP-dependent transcription factor ATF-2	ATF2	Cyclic AMP-dependent transcription factor ATF-2;Isoform 5 of Cyclic AMP-dependent transcription factor ATF-2;Cyclic AMP-dependent transcription factor ATF-2;Isoform 7 of Cyclic AMP-dependent transcription factor ATF-2;Isoform 4 of Cyclic AMP-dependent tran	12	3	3	3	0	0	0	0	0	0	3	0	0	2	1	0	0	0	0	0	0	0	3	0	0	2	1	0	0	0	0	0	0	0	3	0	0	2	1	0	17.7	17.7
B9A018;Q53GS9;A0A087X1B2;Q53GS9-2;Q53GS9-3;F8WC91	B9A018;Q53GS9;A0A087X1B2;Q53GS9-2;Q53GS9-3	3;3;2;2;2;1	3;3;2;2;2;1	3;3;2;2;2;1	U4/U6.U5 tri-snRNP-associated protein 2	USP39	U4/U6.U5 tri-snRNP-associated protein 2;U4/U6.U5 tri-snRNP-associated protein 2;U4/U6.U5 tri-snRNP-associated protein 2;Isoform 2 of U4/U6.U5 tri-snRNP-associated protein 2;Isoform 3 of U4/U6.U5 tri-snRNP-associated protein 2	6	3	3	3	0	0	0	0	0	0	2	1	1	1	2	1	0	0	0	0	0	0	2	1	1	1	2	1	0	0	0	0	0	0	2	1	1	1	2	1	7.1	7.1
B9A067;Q16891-2;Q16891-4;Q16891;Q16891-3;C9J406;H7C463;A0A087WYS0;D6RAW4	B9A067;Q16891-2;Q16891-4;Q16891;Q16891-3;C9J406;H7C463	29;29;29;29;28;27;26;10;5	29;29;29;29;28;27;26;10;5	29;29;29;29;28;27;26;10;5	MICOS complex subunit MIC60	IMMT	MICOS complex subunit MIC60;Isoform 2 of MICOS complex subunit MIC60;Isoform 4 of MICOS complex subunit MIC60;MICOS complex subunit MIC60;Isoform 3 of MICOS complex subunit MIC60;MICOS complex subunit MIC60;MICOS complex subunit MIC60 (Fragment)	9	29	29	29	0	0	0	0	0	0	10	13	10	14	14	11	0	0	0	0	0	0	10	13	10	14	14	11	0	0	0	0	0	0	10	13	10	14	14	11	53	53
O95602;B9ZVN9;F2Z3I7	O95602;B9ZVN9;F2Z3I7	2;2;1	2;2;1	2;2;1	DNA-directed RNA polymerase I subunit RPA1;DNA-directed RNA polymerase	POLR1A	DNA-directed RNA polymerase I subunit RPA1;DNA-directed RNA polymerase subunit;DNA-directed RNA polymerase I subunit RPA1	3	2	2	2	0	0	0	0	0	0	0	1	1	0	0	0	0	0	0	0	0	0	0	1	1	0	0	0	0	0	0	0	0	0	0	1	1	0	0	0	1.5	1.5
B9ZVV8;Q53H47-3;Q53H47	B9ZVV8;Q53H47-3;Q53H47	1;1;1	1;1;1	1;1;1	Histone-lysine N-methyltransferase SETMAR;Histone-lysine N-methyltransferase;Transposon Hsmar1 transposase	SETMAR	Histone-lysine N-methyltransferase SETMAR (Fragment);Isoform 3 of Histone-lysine N-methyltransferase SETMAR;Histone-lysine N-methyltransferase SETMAR	3	1	1	1	0	0	0	0	0	0	0	1	0	0	0	0	0	0	0	0	0	0	0	1	0	0	0	0	0	0	0	0	0	0	0	1	0	0	0	0	6.6	6.6
C4P0D4	C4P0D4	5	1	1		DISC1	Disrupted in schizophrenia 1 isoform 47	1	5	1	1	0	0	0	0	0	0	1	1	2	0	0	3	0	0	0	0	0	0	1	0	0	0	0	0	0	0	0	0	0	0	1	0	0	0	0	0	47.1	20.3
J3KQY6;C8C3P2;E9PDV3;Q92782-3;Q92782;Q92782-2;C9IZH8;C9JGC1	J3KQY6;C8C3P2;E9PDV3;Q92782-3;Q92782;Q92782-2;C9IZH8;C9JGC1	2;2;2;2;2;2;1;1	2;2;2;2;2;2;1;1	2;2;2;2;2;2;1;1	Zinc finger protein neuro-d4	DPF1	Zinc finger protein neuro-d4;D4 zinc and double PHD fingers family 1 variant 4;Zinc finger protein neuro-d4;Isoform 3 of Zinc finger protein neuro-d4;Zinc finger protein neuro-d4;Isoform 2 of Zinc finger protein neuro-d4;Zinc finger protein neuro-d4 (Fragm	8	2	2	2	0	1	1	1	1	1	1	1	1	0	1	1	0	1	1	1	1	1	1	1	1	0	1	1	0	1	1	1	1	1	1	1	1	0	1	1	11.1	11.1
C9IYN9;Q6GMV2;E2QRN5;F8WEJ9	C9IYN9;Q6GMV2	5;5;1;1	5;5;1;1	5;5;1;1	SET and MYND domain-containing protein 5	SMYD5	SET and MYND domain-containing protein 5 (Fragment);SET and MYND domain-containing protein 5	4	5	5	5	0	0	0	0	0	0	4	4	0	2	2	1	0	0	0	0	0	0	4	4	0	2	2	1	0	0	0	0	0	0	4	4	0	2	2	1	34.1	34.1
C9IYT0;O60832-2;O60832;H7C2Q9;H7C0M1	C9IYT0;O60832-2;O60832;H7C2Q9;H7C0M1	2;2;2;1;1	2;2;2;1;1	2;2;2;1;1	H/ACA ribonucleoprotein complex subunit 4	DKC1	H/ACA ribonucleoprotein complex subunit DKC1 (Fragment);Isoform 3 of H/ACA ribonucleoprotein complex subunit DKC1;H/ACA ribonucleoprotein complex subunit DKC1;H/ACA ribonucleoprotein complex subunit DKC1 (Fragment);H/ACA ribonucleoprotein complex subunit D	5	2	2	2	0	0	0	0	0	0	1	0	0	2	1	0	0	0	0	0	0	0	1	0	0	2	1	0	0	0	0	0	0	0	1	0	0	2	1	0	13.2	13.2
C9IZC6;F5H3B6;Q13796	C9IZC6;F5H3B6;Q13796	9;9;9	9;9;9	9;9;9	Protein Shroom2	SHROOM2	Protein Shroom2 (Fragment);Protein Shroom2;Protein Shroom2	3	9	9	9	0	1	0	0	0	0	8	5	0	4	5	1	0	1	0	0	0	0	8	5	0	4	5	1	0	1	0	0	0	0	8	5	0	4	5	1	36	36
C9IZG4;O60888-3;O60888;O60888-2	C9IZG4;O60888-3;O60888;O60888-2	2;2;2;2	2;2;2;2	2;2;2;2	Protein CutA	CUTA	Protein CutA;Isoform C of Protein CutA;Protein CutA;Isoform A of Protein CutA	4	2	2	2	0	0	0	0	0	0	0	0	1	0	0	2	0	0	0	0	0	0	0	0	1	0	0	2	0	0	0	0	0	0	0	0	1	0	0	2	20.7	20.7
C9IZW8;C9JXM4;H7C5B8;O95178	C9IZW8;C9JXM4;H7C5B8;O95178	1;1;1;1	1;1;1;1	1;1;1;1	NADH dehydrogenase [ubiquinone] 1 beta subcomplex subunit 2, mitochondrial	NDUFB2	NADH dehydrogenase [ubiquinone] 1 beta subcomplex subunit 2, mitochondrial;NADH dehydrogenase [ubiquinone] 1 beta subcomplex subunit 2, mitochondrial;NADH dehydrogenase [ubiquinone] 1 beta subcomplex subunit 2, mitochondrial (Fragment);NADH dehydrogenase [	4	1	1	1	0	0	0	0	0	0	1	1	0	1	1	0	0	0	0	0	0	0	1	1	0	1	1	0	0	0	0	0	0	0	1	1	0	1	1	0	11.5	11.5
C9JA90;C9J5P1;C9IZY1;C9JNE2;Q9Y530	C9JA90;C9J5P1;C9IZY1;C9JNE2;Q9Y530	3;3;3;3;3	3;3;3;3;3	3;3;3;3;3	O-acetyl-ADP-ribose deacetylase 1	OARD1	ADP-ribose glycohydrolase OARD1;ADP-ribose glycohydrolase OARD1;ADP-ribose glycohydrolase OARD1;ADP-ribose glycohydrolase OARD1 (Fragment);ADP-ribose glycohydrolase OARD1	5	3	3	3	0	0	0	1	0	0	0	0	0	1	1	0	0	0	0	1	0	0	0	0	0	1	1	0	0	0	0	1	0	0	0	0	0	1	1	0	33.8	33.8
C9J016;Q9H977;Q9H977-4	C9J016;Q9H977;Q9H977-4	2;2;2	2;2;2	2;2;2	WD repeat-containing protein 54	WDR54	WD repeat-containing protein 54 (Fragment);WD repeat-containing protein 54;Isoform 2 of WD repeat-containing protein 54	3	2	2	2	0	0	0	0	0	0	0	0	0	1	1	1	0	0	0	0	0	0	0	0	0	1	1	1	0	0	0	0	0	0	0	0	0	1	1	1	28.4	28.4
C9J050;C9JEJ2;P49585;H7BZN1;H7C1T3;C9J2E1;C9JVS0;C9JPY0;F8WAZ5	C9J050;C9JEJ2;P49585;H7BZN1;H7C1T3	5;5;5;4;4;2;1;1;1	5;5;5;4;4;2;1;1;1	3;3;3;2;2;2;1;1;1	Choline-phosphate cytidylyltransferase A	PCYT1A	Choline-phosphate cytidylyltransferase A (Fragment);Choline-phosphate cytidylyltransferase A;Choline-phosphate cytidylyltransferase A;Choline-phosphate cytidylyltransferase A (Fragment);Choline-phosphate cytidylyltransferase A (Fragment)	9	5	5	3	0	0	0	0	0	0	2	2	0	3	4	1	0	0	0	0	0	0	2	2	0	3	4	1	0	0	0	0	0	0	1	1	0	1	2	1	24.6	24.6
C9JZY3;C9J0A4;P57723	C9JZY3;C9J0A4;P57723	1;1;1	1;1;1	1;1;1	Poly(rC)-binding protein 4	PCBP4	Poly(rC)-binding protein 4 (Fragment);Poly(rC)-binding protein 4;Poly(rC)-binding protein 4	3	1	1	1	0	0	0	0	0	0	0	0	0	0	0	1	0	0	0	0	0	0	0	0	0	0	0	1	0	0	0	0	0	0	0	0	0	0	0	1	9.5	9.5
C9J0A7;Q9UQN3;Q9UQN3-2	C9J0A7;Q9UQN3;Q9UQN3-2	2;2;1	2;2;1	2;2;1	Charged multivesicular body protein 2b	CHMP2B	Charged multivesicular body protein 2b;Charged multivesicular body protein 2b;Isoform 2 of Charged multivesicular body protein 2b	3	2	2	2	0	0	0	0	0	0	1	2	0	0	2	0	0	0	0	0	0	0	1	2	0	0	2	0	0	0	0	0	0	0	1	2	0	0	2	0	13.1	13.1
C9J0H3;C9JE06;C9J7K9;O15162-2;O15162	C9J0H3;C9JE06;C9J7K9;O15162-2;O15162	1;1;1;1;1	1;1;1;1;1	1;1;1;1;1	Phospholipid scramblase 1	PLSCR1	Phospholipid scramblase (Fragment);Phospholipid scramblase (Fragment);Phospholipid scramblase;Isoform 2 of Phospholipid scramblase 1;Phospholipid scramblase 1	5	1	1	1	0	0	0	0	0	0	1	0	0	1	0	0	0	0	0	0	0	0	1	0	0	1	0	0	0	0	0	0	0	0	1	0	0	1	0	0	7.6	7.6
C9J0I9;Q86WB0-3;Q86WB0;F8WBD7;F8WDK5;F8WF13;F8WAU5;Q86WB0-2	C9J0I9;Q86WB0-3;Q86WB0;F8WBD7;F8WDK5;F8WF13;F8WAU5;Q86WB0-2	2;2;2;1;1;1;1;1	2;2;2;1;1;1;1;1	2;2;2;1;1;1;1;1	Nuclear-interacting partner of ALK	ZC3HC1	Nuclear-interacting partner of ALK;Isoform 3 of Nuclear-interacting partner of ALK;Nuclear-interacting partner of ALK;Nuclear-interacting partner of ALK;Nuclear-interacting partner of ALK;Nuclear-interacting partner of ALK;Nuclear-interacting partner of AL	8	2	2	2	0	0	0	0	0	0	0	0	0	1	0	1	0	0	0	0	0	0	0	0	0	1	0	1	0	0	0	0	0	0	0	0	0	1	0	1	8.9	8.9
C9J0K5;C9K098;C9JVV5;C9J869;P16333	C9J0K5;C9K098;C9JVV5;C9J869;P16333	1;1;1;1;1	1;1;1;1;1	1;1;1;1;1	Cytoplasmic protein NCK1	NCK1	Cytoplasmic protein NCK1 (Fragment);Cytoplasmic protein NCK1 (Fragment);Cytoplasmic protein NCK1 (Fragment);Cytoplasmic protein NCK1 (Fragment);Cytoplasmic protein NCK1	5	1	1	1	0	0	0	0	0	0	0	1	0	1	0	0	0	0	0	0	0	0	0	1	0	1	0	0	0	0	0	0	0	0	0	1	0	1	0	0	12	12
C9J0K6;P30626-3;P30626-2;P30626;B4DHQ6	C9J0K6;P30626-3;P30626-2;P30626;B4DHQ6	9;9;9;9;5	9;9;9;9;5	9;9;9;9;5	Sorcin	SRI	Sorcin;Isoform 3 of Sorcin;Isoform 2 of Sorcin;Sorcin;Sorcin	5	9	9	9	0	0	0	0	0	0	0	1	7	1	0	8	0	0	0	0	0	0	0	1	7	1	0	8	0	0	0	0	0	0	0	1	7	1	0	8	63.9	63.9
C9J5S6;H7C0J2;C9J0V5;G3V0G1;Q9BQQ3-2;Q9BQQ3-3;Q9BQQ3	C9J5S6;H7C0J2;C9J0V5;G3V0G1;Q9BQQ3-2;Q9BQQ3-3;Q9BQQ3	1;1;1;1;1;1;1	1;1;1;1;1;1;1	1;1;1;1;1;1;1	Golgi reassembly-stacking protein 1	GORASP1	Golgi reassembly-stacking protein 1 (Fragment);Golgi reassembly-stacking protein 1 (Fragment);Golgi reassembly-stacking protein 1 (Fragment);Golgi reassembly stacking protein 1, 65kDa, isoform CRA_d;Isoform 2 of Golgi reassembly-stacking protein 1;Isoform	7	1	1	1	0	0	0	0	0	0	0	1	0	0	1	0	0	0	0	0	0	0	0	1	0	0	1	0	0	0	0	0	0	0	0	1	0	0	1	0	33.3	33.3
C9J1P0;Q96HH4	C9J1P0;Q96HH4	1;1	1;1	1;1	Transmembrane protein 169	TMEM169	Transmembrane protein 169 (Fragment);Transmembrane protein 169	2	1	1	1	0	0	0	0	0	0	0	1	0	0	1	0	0	0	0	0	0	0	0	1	0	0	1	0	0	0	0	0	0	0	0	1	0	0	1	0	8.6	8.6
D6RBD7;C9J1V9;O43324-2;O43324	D6RBD7;C9J1V9;O43324-2;O43324	2;2;2;2	2;2;2;2	2;2;2;2	Eukaryotic translation elongation factor 1 epsilon-1	EEF1E1;EEF1E1-BLOC1S5	Eukaryotic translation elongation factor 1 epsilon-1;EEF1E1-BLOC1S5 readthrough (NMD candidate);Isoform 2 of Eukaryotic translation elongation factor 1 epsilon-1;Eukaryotic translation elongation factor 1 epsilon-1	4	2	2	2	0	1	0	0	0	0	1	1	0	2	1	0	0	1	0	0	0	0	1	1	0	2	1	0	0	1	0	0	0	0	1	1	0	2	1	0	18	18
C9J1Z8;P84085;F5H1V1;F5H6T5;F8WDB3	C9J1Z8;P84085	5;5;1;1;1	1;1;0;0;0	1;1;0;0;0	ADP-ribosylation factor 5	ARF5	ADP-ribosylation factor 5 (Fragment);ADP-ribosylation factor 5	5	5	1	1	0	0	0	0	0	0	1	1	4	1	1	5	0	0	0	0	0	0	0	0	0	0	0	1	0	0	0	0	0	0	0	0	0	0	0	1	51.3	10
F8WDX9;E7EW28;C9J240;Q6U841-2;Q6U841-3;Q6U841	F8WDX9;E7EW28;C9J240;Q6U841-2;Q6U841-3;Q6U841	2;2;2;2;2;2	1;1;1;1;1;1	1;1;1;1;1;1	Anion exchange protein;Sodium-driven chloride bicarbonate exchanger	SLC4A10	Sodium-driven chloride bicarbonate exchanger;Anion exchange protein;Anion exchange protein;Isoform 2 of Sodium-driven chloride bicarbonate exchanger;Isoform 3 of Sodium-driven chloride bicarbonate exchanger;Sodium-driven chloride bicarbonate exchanger	6	2	1	1	0	0	0	0	0	0	0	1	0	0	0	1	0	0	0	0	0	0	0	1	0	0	0	0	0	0	0	0	0	0	0	1	0	0	0	0	6	3.6
C9J266;Q5XPI4;Q5XPI4-2	C9J266;Q5XPI4;Q5XPI4-2	1;1;1	1;1;1	1;1;1	E3 ubiquitin-protein ligase RNF123	RNF123	E3 ubiquitin-protein ligase RNF123;E3 ubiquitin-protein ligase RNF123;Isoform 2 of E3 ubiquitin-protein ligase RNF123	3	1	1	1	0	0	0	0	0	0	0	0	0	1	0	0	0	0	0	0	0	0	0	0	0	1	0	0	0	0	0	0	0	0	0	0	0	1	0	0	2.1	2.1
C9J2C0;Q9NY65;Q9NY65-2;V9GZ17	C9J2C0;Q9NY65;Q9NY65-2;V9GZ17	21;21;20;12	2;2;1;1	2;2;1;1	Tubulin alpha-8 chain	TUBA8	Tubulin alpha chain (Fragment);Tubulin alpha-8 chain;Isoform 2 of Tubulin alpha-8 chain;Tubulin alpha-8 chain (Fragment)	4	21	2	2	5	5	11	4	3	10	11	15	14	11	15	14	0	0	0	0	0	0	0	1	0	0	2	0	0	0	0	0	0	0	0	1	0	0	2	0	41.5	8.4
C9J306;Q9UJ83-3;Q9UJ83-4;Q9UJ83-2;Q9UJ83	C9J306;Q9UJ83-3;Q9UJ83-4;Q9UJ83-2;Q9UJ83	1;1;1;1;1	1;1;1;1;1	1;1;1;1;1	2-hydroxyacyl-CoA lyase 1	HACL1	2-hydroxyacyl-CoA lyase 1 (Fragment);Isoform 3 of 2-hydroxyacyl-CoA lyase 1;Isoform 4 of 2-hydroxyacyl-CoA lyase 1;Isoform 2 of 2-hydroxyacyl-CoA lyase 1;2-hydroxyacyl-CoA lyase 1	5	1	1	1	0	0	0	0	0	0	1	1	0	1	0	0	0	0	0	0	0	0	1	1	0	1	0	0	0	0	0	0	0	0	1	1	0	1	0	0	6.1	6.1
[truncated: 4,719 more rows]
[truncated: 81 more columns]

## Sheet: MaxQuant_Filtered_Discovery
Protein IDs	Majority protein IDs	Peptide counts (all)	Peptide counts (razor+unique)	Peptide counts (unique)	Protein names	Gene names	Fasta headers	Number of proteins	Peptides	Razor + unique peptides	Unique peptides	Peptides Axon_Ctrl_1	Peptides Axon_Ctrl_2	Peptides Axon_Ctrl_4	Peptides Axon_Injury_1	Peptides Axon_Injury_3	Peptides Axon_Injury_4	Peptides Soma_Ctrl_1	Peptides Soma_Ctrl_2	Peptides Soma_Ctrl_4	Peptides Soma_Injury_1	Peptides Soma_Injury_2	Peptides Soma_Injury_4	Razor + unique peptides Axon_Ctrl_1	Razor + unique peptides Axon_Ctrl_2	Razor + unique peptides Axon_Ctrl_4	Razor + unique peptides Axon_Injury_1	Razor + unique peptides Axon_Injury_3	Razor + unique peptides Axon_Injury_4	Razor + unique peptides Soma_Ctrl_1	Razor + unique peptides Soma_Ctrl_2	Razor + unique peptides Soma_Ctrl_4	Razor + unique peptides Soma_Injury_1	Razor + unique peptides Soma_Injury_2	Razor + unique peptides Soma_Injury_4	Unique peptides Axon_Ctrl_1	Unique peptides Axon_Ctrl_2	Unique peptides Axon_Ctrl_4	Unique peptides Axon_Injury_1	Unique peptides Axon_Injury_3	Unique peptides Axon_Injury_4	Unique peptides Soma_Ctrl_1	Unique peptides Soma_Ctrl_2	Unique peptides Soma_Ctrl_4	Unique peptides Soma_Injury_1	Unique peptides Soma_Injury_2	Unique peptides Soma_Injury_4	Sequence coverage [%]	Unique + razor sequence coverage [%]
[truncated: 2,706 more rows]
[truncated: 94 more columns]

[truncated: 6 more sheets: Neuronal Protein List_Discovery, Axonal Protein List_Discovery, Original_MaxQuant_Confirm, MaxQuant_Filtered_Confirm, Neuronal Protein List_Confirm, Axonal Protein List_Confirm]
