# Supplementary material for: Unraveling axonal mechanisms of traumatic brain injury
Source: Acta Neuropathol Commun. 2022 Sep 21;10:140. doi: 10.1186/s40478-022-01414-8 (PMC9494812; doi:10.1186/s40478-022-01414-8)
Supplement: Supplementary file 11 — Additional file 11: Table S2. Phosphoproteomics original data and detailed phosphorylation information. [file 40478_2022_1414_MOESM11_ESM.xlsx]

## Sheet: Axon_Phosphorilation Changes
												Upstream effectors																		Normalized Abundance
	Ctrl				Inj							Kinases	Drugs									Downstream								Ctrl				Injury				Max Intensity	Mean Intensity		Ratio
Protein+Psite	1	2	3	4	1	2	3	4		Log2 (Inj/Ctrl)	ANOVA (pValue)		MG132	Nocodazole	Y27632	CT99021	ARA014418	A769662	PI103	U0126	SB20219	effects	Disease		UniprotKB ID	Gene Name	Phosphorilation site	Previously Described	+/- 7, sequence	E210126_05_Lumos_CS_CO_160_MBL_Martin_PA3	E210126_09_Lumos_CS_CO_160_MBL_Martin_PA5	E210126_13_Lumos_CS_CO_160_MBL_Martin_PA7	E210126_15_Lumos_CS_CO_160_MBL_Martin_PA8	E210126_01_Lumos_CS_CO_160_MBL_Martin_PA1	E210126_03_Lumos_CS_CO_160_MBL_Martin_PA2	E210126_07_Lumos_CS_CO_160_MBL_Martin_PA4	E210126_11_Lumos_CS_CO_160_MBL_Martin_PA6		Axon Ctrl	Axon Inj	Inj/Ctrl	Log2FoldChange	minus_Log10pvalue		Description	Sequence	Modifications	Retention time (min)	Charge
ADD3-S683	0	0	0	0	1	0.00622507	0	0.0253201		12.3486	0.0395431														Q9UEY8	ADD3	S683		GsPsKsPsKKKKKFR	0	0	0	0	20224.6	125.899	0	512.089	20224.6	1	5215.64	5215.64	12.3486	1.40293		Gamma-adducin OS=Homo sapiens GN=ADD3 PE=1 SV=1	IEEVLSPEGSPSKSPSK	[16] Phospho (ST)	56.2544	2
AGAP2-S388	0	0.0254679	0	0	0.000919637	0.0427441	0.189968	1		5.59809	0.0435887														Q99490	AGAP2	S388		LGAELRAsPKAVINS	0	367.706	0	0	13.2777	617.138	2742.75	14438	14438	91.9264	4452.79	48.4386	5.59809	1.36063		Arf-GAP with GTPase, ANK repeat and PH domain-containing protein 2 (Fragment) OS=Homo sapiens GN=AGAP2 PE=1 SV=1	ELLGAELRASPK	[10] Phospho (ST)	66.9302	2
AHNAK-S5110	0.0224106	0.0498061	1	0.243824	0	0	0	0		-13.7856	3.33e-05			X						X					Q09666	AHNAK	S5110		KAEAPLPsPKLEGEL	961.872	2137.7	42920.5	10465	0	0	0	0	42920.5	14121.3	1	7.08152e-05	-13.7856	4.47756		Neuroblast differentiation-associated protein AHNAK OS=Homo sapiens GN=AHNAK PE=1 SV=2	FKAEAPLPSPK	[9] Phospho (ST)	59.8791	2
AKAP12-S598	0.173756	0.113892	1	0.215307	0	0	0	0		-15.6265	3.88e-07														Q02952	AKAP12	S598		EAEEGAtsDGEKKRE	23394.3	15334.2	134638	28988.6	0	0	0	0	134638	50588.9	1	1.97672e-05	-15.6265	6.41117		A-kinase anchor protein 12 OS=Homo sapiens GN=AKAP12 PE=1 SV=4	GLAEVQQDGEAEEGATSDGEK	[17] Phospho (ST)	62.3795	2
AKAP13-S1876	0	0	0.116456	0	0.210819	1	0.580194	0.075654		4.00261	0.0160766														Q12802	AKAP13	S1876		QPKERPRsAVLLVDE	0	0	7208.78	0	13050	61901.4	35914.8	4683.09	61901.4	1802.19	28887.3	16.029	4.00261	1.7938		A-kinase anchor protein 13 OS=Homo sapiens GN=AKAP13 PE=1 SV=1	SAVLLVDETATTPIFANR	[1] Phospho (ST)	114.563	2
ANAPC4-S777	0.185578	0	0.474456	1	0	0	0	0		-12.8814	0.0249538		X	X											Q9UJX5	ANAPC4	S777		KIkEEVLsEsEAENQ	3373.99	0	8626.08	18181	0	0	0	0	18181	7545.26	1	0.000132533	-12.8814	1.60286		Anaphase-promoting complex subunit 4 OS=Homo sapiens GN=ANAPC4 PE=1 SV=2	IKEEVLSESEAENQQAGAAALAPEIVIK	[7] Phospho (ST)	97.359	3
ANAPC4-S779	0.185578	0	0.474456	1	0	0	0	0		-12.8814	0.0249538	CDK1/PLK1	X	X											Q9UJX5	ANAPC4	S779		kEEVLsEsEAENQQA	3373.99	0	8626.08	18181	0	0	0	0	18181	7545.26	1	0.000132533	-12.8814	1.60286		Anaphase-promoting complex subunit 4 OS=Homo sapiens GN=ANAPC4 PE=1 SV=2	IKEEVLSESEAENQQAGAAALAPEIVIK	[9] Phospho (ST)	97.359	3
ANK2-S1596	0.0366586	0.0154699	0.0517789	1	0	0	0	0		-11.4168	0.000197749														Q01484	ANK2	S1596		EEEWVIVsDEEIEEA	363.164	153.255	512.956	9906.65	0	0	0	0	9906.65	2734.01	1	0.000365763	-11.4168	3.70389		Ankyrin-2 OS=Homo sapiens GN=ANK2 PE=1 SV=1	GLVEEEWVIVSDEEIEEAR	[11] Phospho (ST)	115.757	3
ANK2-S2704	0.168026	0.147853	0.513623	0.188168	0.556951	0.642013	1	0.446416		1.3782	0.0195171														Q01484	ANK2	S2704		SSMDSNSsPEEVQFQ	3525.76	3102.45	10777.5	3948.4	11686.7	13471.6	20983.4	9367.31	20983.4	5338.54	13877.2	2.59945	1.3782	1.70959		Ankyrin-2 OS=Homo sapiens GN=ANK2 PE=1 SV=1	VQPPSPLPSSMDSNSSPEEVQFQPVVSK	[16] Phospho (ST)	104.431	3
ANK2-T3093	0	0	0	0	0.48166	0	1	0.597859		13.1852	0.0241805														Q01484	ANK2	T3093		RtPTEEGTPTSEQNP	0	0	0	0	8629.08	0	17915.3	10710.8	17915.3	1	9313.8	9313.8	13.1852	1.61654		Ankyrin-2 OS=Homo sapiens GN=ANK2 PE=1 SV=1	TPTEEGTPTSEQNPFLFQEGK	[7] Phospho (ST)	95.143	2
ANK3-S1625	0.471084	1	0.302228	0.642761	0.140418	0.213831	0.196417	0.186215		-1.71316	0.00620747														Q12955	ANK3	S1625	NO		289962	615521	186028	395633	86430.4	131617	120899	114619	615521	371786	113391	0.304991	-1.71316	2.20709		Ankyrin-3 (Fragment) OS=Homo sapiens GN=ANK3 PE=1 SV=1	TSPVTTAGSLLER	[2] Phospho (ST)	85.8987	2
ANKHD1-S95	0.0793774	0.292538	0.513483	0.241543	0.565472	1	0.521642	0.619874		1.26428	0.0474746														Q8IWZ3	ANKHD1	S95		GGGGAsGsDEDEVsE	5734.35	21133.4	37094.9	17449.4	40850.6	72241.6	37684.3	44780.7	72241.6	20353	48889.3	2.40207	1.26428	1.32354		Ankyrin repeat and KH domain-containing protein 1 OS=Homo sapiens GN=ANKHD1 PE=1 SV=1	TGGGGGASGSDEDEVSEVESFILDQEDLDNPVLK	[10] Phospho (ST)	131.498	3
ANKIB1-S891	0.294587	0.508365	0.310046	0.366092	0.845505	0.554543	1	0.578266		1.00978	0.0107075														Q9P2G1	ANKIB1	S891		sLGAIGTsLPSRLDs	6931.51	11961.6	7295.25	8613.99	19894.4	13048.2	23529.6	13606.3	23529.6	8700.59	17519.6	2.01361	1.00978	1.97031		Ankyrin repeat and IBR domain-containing protein 1 OS=Homo sapiens GN=ANKIB1 PE=1 SV=3	DFLSNEASLGAIGTSLPSR	[15] Phospho (ST)	116.009	2
ANKIB1-S912	0.589229	0.516342	0.298481	0.419137	0.841329	1	0.575916	0.634083		0.742973	0.0368301														Q9P2G1	ANKIB1	S912	NO		13330.6	11681.6	6752.78	9482.46	19034	22623.8	13029.4	14345.3	22623.8	10311.9	17258.1	1.67362	0.742973	1.4338		Ankyrin repeat and IBR domain-containing protein 1 OS=Homo sapiens GN=ANKIB1 PE=1 SV=3	AALSSSELLELGDSLMR	[5] Phospho (ST)|[16] Oxidation (M)	118.064	2
ANKIB1-S913	0.589229	0.516342	0.298481	0.419137	0.841329	1	0.575916	0.634083		0.742973	0.0368301														Q9P2G1	ANKIB1	S913	NO		13330.6	11681.6	6752.78	9482.46	19034	22623.8	13029.4	14345.3	22623.8	10311.9	17258.1	1.67362	0.742973	1.4338		Ankyrin repeat and IBR domain-containing protein 1 OS=Homo sapiens GN=ANKIB1 PE=1 SV=3	AALSSSELLELGDSLMR	[6] Phospho (ST)|[16] Oxidation (M)	118.064	2
APC-S744	0.499556	0.741793	0.235596	1	0.198842	0.15585	0.147156	0.238487		-1.74231	0.0164064			X											P25054	APC	S744		YKDANIMsPGSsLPS	26143.2	38820.2	12329.4	52332.9	10406	8156.06	7701.1	12480.7	52332.9	32406.4	9685.96	0.298891	-1.74231	1.78499		Adenomatous polyposis coli protein OS=Homo sapiens GN=APC PE=1 SV=2	DANIMSPGSSLPSLHVR	[5] Oxidation (M)|[6] Phospho (ST)	81.5407	3
ARHGAP33-S727	0.233696	0.675815	0.654206	0.329567	1	0.814299	0.852358	0.713505		0.836202	0.048479														O14559	ARHGAP33	S727		DGDELDFsPPRCLEG	6437.22	18615.5	18020.3	9078.03	27545.3	22430.1	23478.5	19653.7	27545.3	13037.8	23276.9	1.78534	0.836202	1.31445		Rho GTPase-activating protein 33 OS=Homo sapiens GN=ARHGAP33 PE=1 SV=1	TSAWLDDGDELDFSPPR	[14] Phospho (ST)	112.985	2
ARHGEF12-S341	0.00710471	1	0	0.0526904	0	0	0	0		-15.5571	0.0317431														Q9NZN5	ARHGEF12	S341		DTQsLVGsPSTRIAP	1292.79	181963	0	9587.69	0	0	0	0	181963	48210.8	1	2.07422e-05	-15.5571	1.49835		Rho guanine nucleotide exchange factor 12 OS=Homo sapiens GN=ARHGEF12 PE=1 SV=1	IYLEENPEKSETIQDTDTQSLVGSPSTR	[24] Phospho (ST)	83.2644	3
ARHGEF7-S488	0	0.537766	0.0115776	0	1	0.671931	0.409595	0.634519		2.30573	0.0418564	PKCT										activity, cell growth and motility			Q15052	ARHGEF7	S488		LSASPRMsGFIyQGk	0	3642.84	78.4273	0	6774.03	4551.68	2774.61	4298.26	6774.03	930.318	4599.65	4.94417	2.30573	1.37824		Rho guanine nucleotide exchange factor 7 OS=Homo sapiens GN=ARHGEF7 PE=1 SV=2	MSGFIYQGK	[1] Oxidation (M)|[2] Phospho (ST)	67.1223	2
ATAT1-S315	0.230797	0.0725528	1	0.203338	0.00976742	0.0494965	0.035508	0.0766477		-3.13578	0.0306611														Q5SQI0	ATAT1	S315		LAADPGGsPAQRRRt	83086.7	26118.9	359999	73201.6	3516.26	17818.7	12782.8	27593.1	359999	135602	15427.7	0.113772	-3.13578	1.51341		Alpha-tubulin N-acetyltransferase 1 OS=Homo sapiens GN=ATAT1 PE=1 SV=1	LLLAADPGGSPAQR	[10] Phospho (ST)	78.5562	3
ATL2-S24	0.124959	0.060866	0.0323472	0.0244757	1	0.883791	0.422045	0.2576		3.40114	0.00244105														Q8NHH9	ATL2	S24		LWRRRRtsDPsAAVN	2673.12	1302.04	691.97	523.583	21392	18906	9028.38	5510.58	21392	1297.68	13709.2	10.5644	3.40114	2.61242		Atlastin-2 (Fragment) OS=Homo sapiens GN=ATL2 PE=1 SV=1	RTSDPSAAVNHVSSTTSLGENYEDDDLVNSDEVMK	[3] Phospho (ST)|[34] Oxidation (M)	77.3559	4
ATRX-S889	1	0.458971	0	0.542075	0	0	0	0		-11.1978	0.0242851														P46100	ATRX	S889		KQERETFssAEGtVD	4695.35	2155.03	0	2545.23	0	0	0	0	4695.35	2348.9	1	0.000425731	-11.1978	1.61466		Transcriptional regulator ATRX (Fragment) OS=Homo sapiens GN=ATRX PE=1 SV=1	ETFSSAEGTVDKDTTIMELR	[4] Phospho (ST)	92.193	3
BIN1-S303	0.738685	0	0	0	0.135837	0.322892	0.408308	1		1.33772	0.0357481	PRP4													O00499	BIN1	S303		sPsPPDGsPAAtPEI	16443.6	0	0	0	3023.8	7187.76	9089.16	22260.6	22260.6	4110.89	10390.3	2.52751	1.33772	1.44675		Myc box-dependent-interacting protein 1 OS=Homo sapiens GN=BIN1 PE=1 SV=1	SPSPPDGSPAATPEIR	[8] Phospho (ST)	66.1857	2
BRSK1-S508	0.681114	1	0.747991	0.165354	0.107534	0.0294475	0.0989705	0.198465		-2.57828	0.019048														Q8TDC3	BRSK1	S508		PLPGPPGsPrSSGGT	142837	209710	156861	34676.5	22551.1	6175.44	20755.1	41620.2	209710	136021	22775.5	0.167441	-2.57828	1.72015		Serine/threonine-protein kinase BRSK1 OS=Homo sapiens GN=BRSK1 PE=1 SV=1	STPLPGPPGSPR	[10] Phospho (ST)	65.6301	2
BUD13-S325	1	0.163322	0.125782	0.191983	0.0501767	0.154362	0.0560866	0.0313148		-2.34291	0.0493774														Q9BRD0	BUD13	S325		yEYDPDIsPPRKKQA	144448	23591.6	18169	27731.7	7247.93	22297.3	8101.61	4523.37	144448	53485.1	10542.6	0.197112	-2.34291	1.30647		BUD13 homolog (Fragment) OS=Homo sapiens GN=BUD13 PE=1 SV=1	YEYDPDISPPR	[8] Phospho (ST)	79.1793	2
C11orf96-S385	0.265591	0.334037	0.822828	0.241728	0.867563	1	0.886253	0.535459		0.982955	0.0450099														Q7Z7L8	C11orf96	S385		EVEEEGVsPMEEEKA	7053.22	8870.93	21851.6	6419.49	23039.6	26556.7	23535.9	14220	26556.7	11048.8	21838.1	1.97651	0.982955	1.34669		Uncharacterized protein C11orf96 OS=Homo sapiens GN=C11orf96 PE=1 SV=1	TQPVTFDEIQEVEEEGVSPMEEEK	[18] Phospho (ST)|[20] Oxidation (M)	102.84	3
CADPS2-S466	0	0.58281	0	0	0.594317	0.685115	0.446384	1		2.22559	0.0227198														Q86UW7	CADPS2	S466	NO		0	3298.53	0	0	3363.66	3877.55	2526.4	5659.71	5659.71	824.633	3856.83	4.67702	2.22559	1.64359		Calcium-dependent secretion activator 2 OS=Homo sapiens GN=CADPS2 PE=1 SV=1	LFTESTGVLALEDK	[5] Phospho (ST)	101.664	2
CAMSAP2-S464	0.0117097	1	0.123361	0	0	0	0	0		-12.4281	0.0331683	CHK1/PRP4			X						X				Q08AD1	CAMSAP2	S464		RGITRsIsNEGLtLN	227.418	19421.3	2395.82	0	0	0	0	0	19421.3	5511.13	1	0.000181451	-12.4281	1.47928		Calmodulin-regulated spectrin-associated protein 2 OS=Homo sapiens GN=CAMSAP2 PE=1 SV=3	SISNEGLTLNNSHVSK	[3] Phospho (ST)	60.3099	2
CAMSAP3-S863	0.121854	0.171674	0.378002	0.172982	1	0.79661	0.58202	0.313487		1.67255	0.0152968														Q9P1Y5	CAMSAP3	S863		AEDEGDGsPAGAEDS	18859.5	26570.2	58503.8	26772.7	154771	123292	90079.9	48518.7	154771	32676.5	104165	3.18778	1.67255	1.8154		Calmodulin-regulated spectrin-associated protein 3 OS=Homo sapiens GN=CAMSAP3 PE=1 SV=2	PGLIEIPLGSLADPAAEDEGDGSPAGAEDSLEEEASSEGEPR	[23] Phospho (ST)	131.056	3
CCDC136-S52	0.174724	0.210122	0.572043	0.116501	1	0.407735	0.694935	0.745249		1.40773	0.0278886														Q96JN2	CCDC136	S52		VNKHRGLsLTETELE	41099.1	49425.3	134557	27403.6	235222	95908.5	163464	175299	235222	63121.3	167474	2.6532	1.40773	1.55457		Coiled-coil domain-containing protein 136 (Fragment) OS=Homo sapiens GN=CCDC136 PE=1 SV=2	GLSLTETELEELR	[3] Phospho (ST)	107.588	2
CCDC85C-S179	0	0	0	0	1	0.260367	0.173577	0.645442		17.0867	8.14e-08														A6NKD9	CCDC85C	S179		GGAGSRSsIDSQASL	0	0	0	0	267745	69711.9	46474.3	172814	267745	1	139186	139186	17.0867	7.08938		Coiled-coil domain-containing protein 85C OS=Homo sapiens GN=CCDC85C PE=1 SV=1	SSIDSQASLSGPLSGGAPGAGAR	[2] Phospho (ST)	83.9083	2
CCDC85C-S182	0	0	0	0	1	0.260367	0.173577	0.645442		17.0867	8.14e-08														A6NKD9	CCDC85C	S182	NO		0	0	0	0	267745	69711.9	46474.3	172814	267745	1	139186	139186	17.0867	7.08938		Coiled-coil domain-containing protein 85C OS=Homo sapiens GN=CCDC85C PE=1 SV=1	SSIDSQASLSGPLSGGAPGAGAR	[5] Phospho (ST)	83.9083	2
CDC42EP4-S118	0.61161	1	0.419992	0.565339	0.115762	0.167704	0.30333	0.303087		-1.54513	0.0101305														Q9H3Q1	CDC42EP4	S118		LFVkNAMsLPQLNEk	57437.8	93912.5	39442.5	53092.4	10871.5	15749.5	28486.5	28463.6	93912.5	60971.3	20892.8	0.342666	-1.54513	1.99437		Cdc42 effector protein 4 OS=Homo sapiens GN=CDC42EP4 PE=1 SV=1	NAMSLPQLNEK	[3] Oxidation (M)|[4] Phospho (ST)	66.362	2
CDC42EP4-S64	1	0.761399	0	0.03761	0	0	0	0		-10.6192	0.0312799	TBK1													Q9H3Q1	CDC42EP4	S64		AGEPDGEsLDEQPsS	3497.18	2662.75	0	131.529	0	0	0	0	3497.18	1572.86	1	0.000635783	-10.6192	1.50474		Cdc42 effector protein 4 OS=Homo sapiens GN=CDC42EP4 PE=1 SV=1	AGEPDGESLDEQPSSSSSK	[8] Phospho (ST)	52.7623	2
CERT1-S377	0.258024	0.675792	1	0.735716	0.0726062	0.13318	0.193021	0.361634		-1.81168	0.0258964														Q9Y5P4	COL4A3BP	S377		KPysRsssMssIDLV	27503.5	72034.6	106593	78422	7739.29	14196.1	20574.6	38547.6	106593	71138.2	20264.4	0.28486	-1.81168	1.58676		Collagen type IV alpha-3-binding protein OS=Homo sapiens GN=COL4A3BP PE=1 SV=1	SSSMSSIDLVSASDDVHR	[3] Phospho (ST)|[4] Oxidation (M)	70.7887	3
CHM-S238	0.204788	0	0.0222653	1	0	0	0	0		-12.2957	0.0303509														P24386	CHM	S238		LVSKLLysRGLLIDL	3356.32	0	364.912	16389.2	0	0	0	0	16389.2	5027.61	1	0.000198901	-12.2957	1.51783		Rab proteins geranylgeranyltransferase component A 1 OS=Homo sapiens GN=CHM PE=1 SV=3	FNIDLVSKLLYSR	[12] Phospho (ST)	76.9372	2
CHMP3-S200	0.403862	0.80908	1	0.868734	0.960469	0	0	0		-1.6819	0.0284133														Q9Y3E7	CHMP3	S200		PPGAMAAsEDEEEEE	2188.88	4385.1	5419.87	4708.42	5205.61	0	0	0	5419.87	4175.57	1301.4	0.311671	-1.6819	1.54648		Charged multivesicular body protein 3 OS=Homo sapiens GN=CHMP3 PE=1 SV=3	VTDALPEPEPPGAMAASEDEEEEEEALEAMQSR	[17] Phospho (ST)|[30] Oxidation (M)	104.174	3
CHMP3-T185	0.403862	0.80908	1	0.868734	0.960469	0	0	0		-1.6819	0.0284133														Q9Y3E7	CHMP3	T185		GkAPSKVtDALPEPE	2188.88	4385.1	5419.87	4708.42	5205.61	0	0	0	5419.87	4175.57	1301.4	0.311671	-1.6819	1.54648		Charged multivesicular body protein 3 OS=Homo sapiens GN=CHMP3 PE=1 SV=3	VTDALPEPEPPGAMAASEDEEEEEEALEAMQSR	[2] Phospho (ST)|[30] Oxidation (M)	104.174	3
CMIP-S377	0.145171	1	0.131384	0.125418	0.066336	0.0886473	0.0414758	0.0508103		-2.5033	0.0476924														Q8IY22	CMIP	S377		PLRLLHPsPDLVsQE	66558.5	458485	60237.5	57502.1	30414.1	40643.4	19016	23295.8	458485	160696	28342.3	0.176373	-2.5033	1.32155		C-Maf-inducing protein OS=Homo sapiens GN=CMIP PE=1 SV=1	LLHPSPDLVSQEATLSEAR	[5] Phospho (ST)	85.7725	3
CNNM3-S700	0.706361	0.730218	0.0233403	1	0	0	0	0.532748		-2.20709	0.0368639														Q8NE01	CNNM3	S700		PGVPVEGsPGRNPGV	25782.5	26653.3	851.932	36500.5	0	0	0	19445.6	36500.5	22447.1	4861.39	0.216571	-2.20709	1.4334		Metal transporter CNNM3 OS=Homo sapiens GN=CNNM3 PE=1 SV=1	PGVPVEGSPGRNPGV	[8] Phospho (ST)	67.9871	2
CRKL-T43	0	0	0	0	0.142571	1	0	0.00975227		10.8822	0.0374911														P46109	CRKL	T43		FLVRDSstCPGDyVL	0	0	0	0	934.083	6551.69	0	63.8939	6551.69	1	1887.42	1887.42	10.8822	1.42607		Crk-like protein OS=Homo sapiens GN=CRKL PE=1 SV=1	DSSTCPGDYVLSVSENSR	[4] Phospho (ST)|[5] dimethyl-Propionamide (C)	102.228	2
CRTC2-S178	0.164964	0.0245636	0.175409	0.0365093	0.216045	0.657847	1	0.292408		2.43195	0.0246927														Q53ET0	CRTC2	S178		sDsALHtsVMNPsPQ	203113	30244	215973	44952.1	266006	809976	1.23125e+06	360028	1.23125e+06	123570	666816	5.39624	2.43195	1.60743		CREB-regulated transcription coactivator 2 (Fragment) OS=Homo sapiens GN=CRTC2 PE=1 SV=2	TSSDSALHTSVMNPSPQDTYPGPTPPSILPSR	[10] Phospho (ST)|[12] Oxidation (M)	92.193	3
CTNND1-S349	0.488636	0.506929	1	0.336169	0.0286283	0.17259	0.113147	0.318646		-1.8811	0.0334178														O60716	CTNND1	S349		HERGsLAsLDsLRkG	230581	239213	471886	158634	13509.3	81443	53392.7	150365	471886	275078	74677.4	0.271477	-1.8811	1.47602		Catenin delta-1 OS=Homo sapiens GN=CTNND1 PE=1 SV=2	GSLASLDSLRK	[5] Phospho (ST)	65.5867	2
DBN1-S337	0	0.988015	0	0	0.626477	1	0.387968	0.999594		1.60909	0.0294119	PRP4													Q16643	DBN1	S337		PtPIPtRsPsDsstA	0	6967.7	0	0	4418.06	7052.23	2736.04	7049.36	7052.23	1741.93	5313.92	3.0506	1.60909	1.53148		Drebrin OS=Homo sapiens GN=DBN1 PE=1 SV=4	SPSDSSTASTPVAEQIER	[1] Phospho (ST)	69.6826	2
DBN1-S339	0	0.988015	0	0	0.626477	1	0.387968	0.999594		1.60909	0.0294119														Q16643	DBN1	S339		PIPtRsPsDsstAst	0	6967.7	0	0	4418.06	7052.23	2736.04	7049.36	7052.23	1741.93	5313.92	3.0506	1.60909	1.53148		Drebrin OS=Homo sapiens GN=DBN1 PE=1 SV=4	SPSDSSTASTPVAEQIER	[3] Phospho (ST)	69.6826	2
DIP2B-S201	0.234799	0.307783	1	0.438406	0.0322958	0.162288	0.040713	0.0637053		-2.72799	0.00654322														Q9P265	DIP2B	S201		HGEVkGTsGsLADVF	568736	745519	2.42222e+06	1.06191e+06	78227.6	393097	98615.7	154308	2.42222e+06	1.1996e+06	181062	0.150936	-2.72799	2.18421		Disco-interacting protein 2 homolog B OS=Homo sapiens GN=DIP2B PE=1 SV=3	GTSGSLADVFANTR	[5] Phospho (ST)	88.9931	2
DMTN-S92	0.131253	0.367348	0.0387817	1	0	0	0	0.0112777		-7.09086	0.00379105											protein conformation			Q08495	DMTN	S92		sLSPKstsPPPsPEV	1361.51	3810.58	402.29	10373.2	0	0	0	116.986	10373.2	3986.9	29.2466	0.00733567	-7.09086	2.42124		Dematin (Fragment) OS=Homo sapiens GN=DMTN PE=1 SV=2	STSPPPSPEVWADSR	[3] Phospho (ST)	80.8704	2
DMTN-T91	0.131253	0.367348	0.0387817	1	0	0	0	0.0112777		-7.09086	0.00379105														Q08495	DMTN	T91		RsLSPKstsPPPsPE	1361.51	3810.58	402.29	10373.2	0	0	0	116.986	10373.2	3986.9	29.2466	0.00733567	-7.09086	2.42124		Dematin (Fragment) OS=Homo sapiens GN=DMTN PE=1 SV=2	STSPPPSPEVWADSR	[2] Phospho (ST)	80.8704	2
DPYSL2-T509	0	0	0	0	1	0.25875	0	0.128817		12.7904	0.0255183	GSK3B				X									Q16555	DPYSL2	T509		PVCEVsVtPktVtPA	0	0	0	0	20422.8	5284.4	0	2630.79	20422.8	1	7084.5	7084.5	12.7904	1.59315		Dihydropyrimidinase-related protein 2 OS=Homo sapiens GN=DPYSL2 PE=1 SV=1	GLYDGPVCEVSVTPK	[13] Phospho (ST)	111.758	2
EBAG9-S36	0.0500951	1	0.00417002	0.0251719	0	0.031362	0	0		-5.10512	0.0284878														O00559	EBAG9	S36		SGRGRKLsGDQItLP	11632.8	232213	968.334	5845.26	0	7282.69	0	0	232213	62664.9	1820.67	0.0290541	-5.10512	1.54534		Receptor-binding cancer antigen-expressed on SiSo cells (Fragment) OS=Homo sapiens GN=EBAG9 PE=1 SV=1	KLSGDQITLPTTVDYSSVPK	[3] Phospho (ST)	89.9466	2
EEF1D-S162	0.017923	0	6.62694e-05	0.000288752	0.107201	1	0.154489	0.295702		6.41288	0.00858848	CK2A1/PRP4		X											P29692	EEF1D	S162		DDIDLFGsDNEEEDk	3851.14	0	14.2395	62.0447	23034.5	214872	33195.5	63538.1	214872	981.857	83660.1	85.206	6.41288	2.06608		Elongation factor 1-delta OS=Homo sapiens GN=EEF1D PE=1 SV=1	KPATPAEDDEDDDIDLFGSDNEEEDKEAAQLR	[19] Phospho (ST)	83.9843	3
EFNB1-S276	0.96907	0.361942	1	0.442029	0.107841	0.146861	0.252288	0.216786		-1.93785	0.00729272														O73612	EFNB1	S276		LSLSTLASPKCSGNA	260768	97395.1	269091	118946	29018.9	39518.8	67888.5	58335.2	269091	186550	48690.4	0.261005	-1.93785	2.13711		Ephrin-B1 OS=Homo sapiens GN=EFNB1 PE=1 SV=1	AAALSLSTLASPK	[11] Phospho (ST)	89.1744	2
EFNB3-S274	0.0182595	0.0509271	0.0997205	0.0404845	1	0.646689	0.585001	0.0920842		3.47219	0.0113152														Q15768	EFNB3	S274		GsFGRGGsLGLGGGG	3205.68	8940.9	17507.2	7107.57	175563	113535	102704	16166.6	175563	9190.34	101992	11.0977	3.47219	1.94634		Ephrin-B3 OS=Homo sapiens GN=EFNB3 PE=1 SV=1	GGSLGLGGGGGMGPR	[3] Phospho (ST)|[12] Oxidation (M)	60.3593	2
EIF4ENIF1-S564	0.77909	0.256739	0.577318	1	0.0422632	0.0242419	0.111065	0.45838		-2.0388	0.0347118														Q9NRA8	EIF4ENIF1	S564		LLGQRAPsPPLsQVF	525331	173116	389278	674287	28497.6	16346	74889.6	309080	674287	440503	107203	0.243366	-2.0388	1.45952		Eukaryotic translation initiation factor 4E transporter OS=Homo sapiens GN=EIF4ENIF1 PE=1 SV=1	APSPPLSQVFQTR	[3] Phospho (ST)	96.4912	2
EIF4G3-S495	0.0348301	0.0679733	1	0.156403	0	0.0286512	5.08077e-06	0		-5.45752	0.0131387			X											O43432	EIF4G3	S495		QNLNSRRsPVPAQIA	11520.9	22483.8	330775	51734	0	9477.07	1.68059	0	330775	104128	2369.69	0.0227574	-5.45752	1.88145		Eukaryotic translation initiation factor 4 gamma 3 OS=Homo sapiens GN=EIF4G3 PE=1 SV=1	RSPVPAQIAITVPK	[2] Phospho (ST)	76.243	2
EMD-S8	0.0331212	0.0291294	0.0648726	0.0270343	1	0.1579	0.165971	0.104765		3.21216	0.0141709			X											P50402	EMD	S8		MDNyADLsDtELTTL	4347.78	3823.77	8515.73	3548.76	131269	20727.3	21786.7	13752.3	131269	5059.01	46883.8	9.26738	3.21216	1.8486		Emerin OS=Homo sapiens GN=EMD PE=1 SV=1	MDNYADLSDTELTTLLR	[N-term] Acetyl (Protein N-term)|[1] Oxidation (M)|[8] Phospho (ST)	133.336	2
EMD-T10	0.0331212	0.0291294	0.0648726	0.0270343	1	0.1579	0.165971	0.104765		3.21216	0.0141709			X											P50402	EMD	T10		NyADLsDtELTTLLR	4347.78	3823.77	8515.73	3548.76	131269	20727.3	21786.7	13752.3	131269	5059.01	46883.8	9.26738	3.21216	1.8486		Emerin OS=Homo sapiens GN=EMD PE=1 SV=1	MDNYADLSDTELTTLLR	[N-term] Acetyl (Protein N-term)|[1] Oxidation (M)|[10] Phospho (ST)	133.336	2
EMSY-S173	0	0.150357	0	0	0.143241	0.391852	0.728403	1		3.91209	0.0143684														Q7Z589	EMSY	S173		VKsPRPAsPAsNVVV	0	6533.63	0	0	6224.45	17027.6	31652.2	43454.3	43454.3	1633.41	24589.7	15.0542	3.91209	1.84259		BRCA2-interacting transcriptional repressor EMSY OS=Homo sapiens GN=EMSY PE=1 SV=2	PASPASNVVVLPSGSTVYVK	[3] Phospho (ST)	96.7313	2
FARP1-S878	0	0	0.282773	0	0.105128	0.1203	1	0.119432		2.24974	0.0299372														Q9Y4F1	FARP1	S878		ssPPDNKSPDEAtAA	0	0	67394.5	0	25055.7	28671.6	238335	28464.7	238335	16848.6	80131.7	4.75597	2.24974	1.52379		FERM, RhoGEF and pleckstrin domain-containing protein 1 (Fragment) OS=Homo sapiens GN=FARP1 PE=1 SV=1	SSSPAPEFLASSPPDNKSPDEATAADQESEDDLSASR	[18] Phospho (ST)	84.6032	3
FMN2-T345	0.0708047	1	0	0.850323	0	0	0	0		-11.8676	0.0276813														Q9NZ56	FMN2	T345		PVRGAGDtDEEGEED	550.885	7780.34	0	6615.8	0	0	0	0	7780.34	3736.76	1	0.000267612	-11.8676	1.55781		Formin-2 OS=Homo sapiens GN=FMN2 PE=1 SV=4	GAGDTDEEGEEDAFEDAPR	[5] Phospho (ST)	76.3338	3
FYTTD1-S16	0.126617	0.27238	1	0.161679	5.67993e-05	0	0.000472485	0.00778422		-7.5525	0.00208973		X												Q96QD9	FYTTD1	S16		GGAGSRssIDSQAsL	2227.94	4792.77	17595.9	2844.89	0.999432	0	8.31377	136.97	17595.9	6865.36	36.5708	0.00532685	-7.5525	2.67991		UAP56-interacting factor OS=Homo sapiens GN=FYTTD1 PE=1 SV=1	LVGATATSSPPPK	[9] Phospho (ST)	50.6609	2
GATAD2B-S122	1	0.747615	0.906855	0.698544	0.294309	0.325987	0.221707	0.42401		-1.40517	0.000760874	PRP4		X											Q8WXI9	GATAD2B	S122		ERGRLtPsPDIIVLs	35524.5	26558.6	32215.6	24815.4	10455.2	11580.5	7876.02	15062.7	35524.5	29778.5	11243.6	0.377575	-1.40517	3.11869		Transcriptional repressor p66-beta OS=Homo sapiens GN=GATAD2B PE=1 SV=1	GRLTPSPDIIVLSDNEASSPR	[6] Phospho (ST)	89.035	3
GPSM1-S471	0	0	0	0	1	0.352222	0.256757	0.214212		11.1791	3.49e-07														Q86YR5	GPSM1	S471		RPREGSHsPLDSADV	0	0	0	0	5087.07	1791.78	1306.14	1089.71	5087.07	1	2318.68	2318.68	11.1791	6.45717		G-protein-signaling modulator 1 (Fragment) OS=Homo sapiens GN=GPSM1 PE=1 SV=1	EGSHSPLDSADVR	[5] Phospho (ST)	46.0179	3
HNRNPM-S618	0.29099	0.00107271	0	0	0.610519	0.415611	1	0.219205		2.94258	0.0325154	PRP4													P52272	HNRNPM	S618		MGGGGGAsFDrAIEM	43999.8	162.202	0	0	92315	62843.5	151207	33145.5	151207	11040.5	84877.8	7.68785	2.94258	1.48791		Heterogeneous nuclear ribonucleoprotein M OS=Homo sapiens GN=HNRNPM PE=1 SV=1	MGLAMGGGGGASFDR	[1] Oxidation (M)|[5] Oxidation (M)|[12] Phospho (ST)	59.5681	2
KATNIP-S253	0.144718	0.338418	0.352296	0.128297	0.858698	1	0.610486	0.572389		1.65812	0.00653622														O60303	KATNIP	S253	NO		4829.1	11292.6	11755.7	4281.12	28653.9	33369	20371.3	19100	33369	8039.65	25373.5	3.15605	1.65812	2.18467		Uncharacterized protein KIAA0556 OS=Homo sapiens GN=KIAA0556 PE=1 SV=4	SSPGPDTLVVLEFNPASK	[2] Phospho (ST)	116.236	2
KCTD12-S187	0.0260656	0.000256606	0.0105184	0.00849009	0.965502	0.355637	0.853816	1		6.1301	0.00303516														Q96CX2	KCTD12	S187		ELAsRsPsGGAAGPL	10543.9	103.8	4254.82	3434.35	390558	143860	345380	404513	404513	4584.21	321077	70.0398	6.1301	2.51782		BTB/POZ domain-containing protein KCTD12 OS=Homo sapiens GN=KCTD12 PE=1 SV=1	SPSGGAAGPLLTPSQSLDGSR	[3] Phospho (ST)	89.3819	2
KIF5C-T396	0.443281	0.231503	0.290195	0.265195	1	0.562483	0.5907	0.373478		1.03837	0.0311308														O60282	KIF5C	T396		NLEPCDNTPIIDNIA	152646	79719	99929.9	91320.9	344354	193693	203410	128609	344354	105904	217516	2.0539	1.03837	1.50681		Kinesin-like protein (Fragment) OS=Homo sapiens GN=KIF5C PE=1 SV=1	NLEPCDNTPIIDNIAPVVAGISTEEK	[5] dimethyl-Propionamide (C)|[8] Phospho (ST)	130.861	3
KLC4-S590	0.61855	0.221692	0.445843	1	0.492998	0.0564854	0.0282357	0.0892303		-1.77723	0.0487144	AMPKA2						X							Q9NSK0	KLC4	S590		SNMKRAAsLNyLNQP	622136	222977	448428	1.0058e+06	495855	56812.8	28399.4	89747.5	1.0058e+06	574834	167704	0.291743	-1.77723	1.31234		Kinesin light chain 4 OS=Homo sapiens GN=KLC4 PE=1 SV=3	AASLNYLNQPSAAPLQVSR	[3] Phospho (ST)	95.7519	2
LRIG1-S1046	0.0462794	0.08407	0.0372153	0.0522599	0.205145	0.117213	1	0.204478		2.79612	0.0167473														Q96JA1	LRIG1	S1046		ASSLTSGsPERAEAQ	40778.8	74077.7	32792	46048.5	180762	103282	881143	180174	881143	48424.2	336340	6.9457	2.79612	1.77605		Leucine-rich repeats and immunoglobulin-like domains protein 1 OS=Homo sapiens GN=LRIG1 PE=1 SV=2	LYHPDSTELQPASSLTSGSPER	[19] Phospho (ST)	74.5207	3
MAP1B-S1208	0.0108504	0.0371372	0.0212166	0.0180244	1	0.0323845	0.177963	0.0751817		3.88142	0.042935														P46821	MAP1B	S1208		NAsAStIsPPssMEE	23432.9	80202.8	45820	38926.1	2.15964e+06	69938.8	384335	162365	2.15964e+06	47095.5	694069	14.7375	3.88142	1.36719		Microtubule-associated protein 1B OS=Homo sapiens GN=MAP1B PE=1 SV=2	TDATDGKDYNASASTISPPSSMEEDK	[17] Phospho (ST)|[22] Oxidation (M)	60.3099	3
MAP1B-S1396	0.210253	0.222577	0.116099	0.247956	0.766992	1	0.334513	0.314596		1.60024	0.0232111			X									Alzheimer's Disease		P46821	MAP1B	S1396		sPIEKVLsPLRsPPL	5799.48	6139.42	3202.38	6839.46	21156.2	27583.3	9226.98	8677.6	27583.3	5495.19	16661	3.03193	1.60024	1.6343		Microtubule-associated protein 1B OS=Homo sapiens GN=MAP1B PE=1 SV=2	VLSPLRSPPLIGSESAYESFLSADDK	[3] Phospho (ST)	132.558	3
MAP1B-S1400	0.210253	0.222577	0.116099	0.247956	0.766992	1	0.334513	0.314596		1.60024	0.0232111	TBK1		X									Alzheimer's Disease		P46821	MAP1B	S1400		KVLsPLRsPPLIGsE	5799.48	6139.42	3202.38	6839.46	21156.2	27583.3	9226.98	8677.6	27583.3	5495.19	16661	3.03193	1.60024	1.6343		Microtubule-associated protein 1B OS=Homo sapiens GN=MAP1B PE=1 SV=2	VLSPLRSPPLIGSESAYESFLSADDK	[7] Phospho (ST)	132.558	3
MAP1B-S1415	0.210253	0.222577	0.116099	0.247956	0.766992	1	0.334513	0.314596		1.60024	0.0232111														P46821	MAP1B	S1415		sAyEsFLsADDKAsG	5799.48	6139.42	3202.38	6839.46	21156.2	27583.3	9226.98	8677.6	27583.3	5495.19	16661	3.03193	1.60024	1.6343		Microtubule-associated protein 1B OS=Homo sapiens GN=MAP1B PE=1 SV=2	VLSPLRSPPLIGSESAYESFLSADDK	[22] Phospho (ST)	132.558	3
MAP1B-S1620	0.497607	0.829588	1	0.632756	0.290902	0.451312	0.442474	0.120479		-1.18134	0.0393538														P46821	MAP1B	S1620		CPRPMsIsPPDFsPK	35258.2	58781	70855.6	44834.3	20612	31978	31351.8	8536.61	70855.6	52432.3	23119.6	0.440942	-1.18134	1.40501		Microtubule-associated protein 1B OS=Homo sapiens GN=MAP1B PE=1 SV=2	PMSISPPDFSPK	[5] Phospho (ST)	94.175	2
MAP1B-S1646	0.173251	0.284868	0.688277	0.210357	0.810004	1	0.624367	0.445729		1.08596	0.0493263														P46821	MAP1B	S1646		RSEQSSMsIEFGQEs	21641.5	35583.9	85975.4	26276.5	101181	124914	77992.1	55677.8	124914	42369.3	89941.1	2.12279	1.08596	1.30692		Microtubule-associated protein 1B OS=Homo sapiens GN=MAP1B PE=1 SV=2	SEQSSMSIEFGQESPEQSLAMDFSR	[7] Phospho (ST)	116.978	3
MAP1B-S1653	0.173251	0.284868	0.688277	0.210357	0.810004	1	0.624367	0.445729		1.08596	0.0493263														P46821	MAP1B	S1653		sIEFGQEsPEQsLAM	21641.5	35583.9	85975.4	26276.5	101181	124914	77992.1	55677.8	124914	42369.3	89941.1	2.12279	1.08596	1.30692		Microtubule-associated protein 1B OS=Homo sapiens GN=MAP1B PE=1 SV=2	SEQSSMSIEFGQESPEQSLAMDFSR	[14] Phospho (ST)	116.978	3
MAP2-S1324	0.141397	0.282045	1	0.251756	0	0	0	0		-12.8598	4.87e-07														P11137	MAP2	S1324		PEVERRPsPHDEEEF	2509.69	5006.1	17749.3	4468.48	0	0	0	0	17749.3	7433.38	1	0.000134528	-12.8598	6.31247		Microtubule-associated protein 2 OS=Homo sapiens GN=MAP2 PE=1 SV=4	FAALEQPEVERRPSPHDEEEFEVEEAAEAQAEPK	[14] Phospho (ST)	80.6576	4
MAP2-T335	0.995396	0.244674	0.140107	1	0.119269	0.020621	0.196569	0.0755954		-2.53016	0.0491329														P11137	MAP2	T335		VMKNEIVTETSPFAP	227906	56020.5	32078.9	228960	27307.7	4721.37	45006.4	17308.3	228960	136241	23586	0.173119	-2.53016	1.30863		Microtubule-associated protein 2 OS=Homo sapiens GN=MAP2 PE=1 SV=4	NEIVTETSPFAPAFLQPDDKK	[7] Phospho (ST)	98.6541	3
MICALL1-S486	0.691109	0.438674	1	0.995709	0.503589	0	0	0		-2.63376	0.0190828			X											Q8N3F8	MICALL1	S486		APRAPsAsPLALHAs	1898.79	1205.24	2747.46	2735.67	1383.59	0	0	0	2747.46	2146.79	345.898	0.161123	-2.63376	1.71936		MICAL-like protein 1 OS=Homo sapiens GN=MICALL1 PE=1 SV=2	APSASPLALHASR	[5] Phospho (ST)	55.726	3
MSANTD2-S48	0.375853	1	0.292847	0.163959	0	0.00403978	0	0		-8.82545	0.000574058														Q6P1R3	MSANTD2	S48		PstPRGAsPLGPGsA	4357.29	11593.1	3395	1900.79	0	46.8335	0	0	11593.1	5311.54	11.7084	0.00220433	-8.82545	3.24104		Myb/SANT-like DNA-binding domain-containing protein 2 OS=Homo sapiens GN=MSANTD2 PE=1 SV=1	GASPLGPGSAAGSGAAASGGLGLGLGGR	[3] Phospho (ST)	98.145	3
MYH10-S1952	0.15964	0.127933	0.208449	0.473362	0.684787	0.820266	1	0.239917		1.50165	0.0494203	CK2A1										cytoskeletal reorganization			P35580	MYH10	S1952		QLHLEGAsLELsDDD	10913.8	8746.16	14250.6	32361.3	46815.4	56077.4	68364.9	16401.9	68364.9	16568	46914.9	2.83166	1.50165	1.30609		Myosin-10 OS=Homo sapiens GN=MYH10 PE=1 SV=3	RQLHLEGASLELSDDDTESK	[13] Phospho (ST)	70.7887	3
MYH10-T1960	0.15964	0.127933	0.208449	0.473362	0.684787	0.820266	1	0.239917		1.50165	0.0494203	CK2A1													P35580	MYH10	T1960		LELsDDDtEsKtsDV	10913.8	8746.16	14250.6	32361.3	46815.4	56077.4	68364.9	16401.9	68364.9	16568	46914.9	2.83166	1.50165	1.30609		Myosin-10 OS=Homo sapiens GN=MYH10 PE=1 SV=3	RQLHLEGASLELSDDDTESK	[17] Phospho (ST)	70.7887	3
N4BP1-S300	0.853414	0.719944	0.86816	1	0.0692143	0.116389	0.6618	0.321101		-1.55838	0.0307021														O75113	N4BP1	S300		RHTKkQFsLENVQEG	64116	54088.6	65223.9	75128.9	5199.99	8744.21	49720.3	24124	75128.9	64639.4	21947.1	0.339532	-1.55838	1.51283		NEDD4-binding protein 1 OS=Homo sapiens GN=N4BP1 PE=1 SV=4	KQFSLENVQEGEILHDAK	[4] Phospho (ST)	74.6573	3
NCAM1-S960	0	0	0	0	0.188593	0.0264072	1	0		13.8302	0.0284794														A0A0D9SF30	NCAM1	S960	NO		0	0	0	0	9043.03	1266.23	47950	0	47950	1	14564.8	14564.8	13.8302	1.54547		Neural cell adhesion molecule 1 (Fragment) OS=Homo sapiens GN=NCAM1 PE=1 SV=1	APPASKPTPAPVPTPTGAASPLAAAAAPATEAPQAK	[20] Phospho (ST)	86.0266	3
NEFM-S837	0.432903	0.125235	1	0.492847	0.0137401	0.227937	0.0866457	0.0432286		-2.46468	0.0385426												Alzheimer's Disease		P07197	NEFM	S837		VTNGLDLsPADEKKG	9.34711e+06	2.70404e+06	2.15917e+07	1.06414e+07	296671	4.92156e+06	1.87083e+06	933380	2.15917e+07	1.10711e+07	2.00561e+06	0.181158	-2.46468	1.41406		Neurofilament medium polypeptide OS=Homo sapiens GN=NEFM PE=1 SV=1	GVVTNGLDLSPADEK	[10] Phospho (ST)	83.2501	2
NES-S1016	0.413394	0.327258	0.172735	1	0.121134	0.0369403	0.14802	0.0679694		-2.35477	0.0172189														P48681	NES	S1016		PGEGHPEsPEPKEQR	179284	141928	74913	433687	52534.1	16020.5	64194.5	29477.5	433687	207453	40556.6	0.195498	-2.35477	1.764		Nestin OS=Homo sapiens GN=NES PE=1 SV=2	EEVVEQGELNATEEVWIPGEGHPESPEPK	[25] Phospho (ST)	96.8373	3
NES-S965	0	0	0	0	1	0.973993	0	0.359129		12.3557	0.024483														P48681	NES	S965		DQELAQEsPPGMAGV	0	0	0	0	8985.58	8751.89	0	3226.99	8985.58	1	5241.11	5241.11	12.3557	1.61114		Nestin OS=Homo sapiens GN=NES PE=1 SV=2	WEDTVEKDQELAQESPPGMAGVENEDEAELNLR	[15] Phospho (ST)	98.3572	4
NYAP2-S155	0.176979	0.133624	0.0618743	0.133018	1	0.530002	0.331327	0.633225		2.30301	0.00259591														Q9P242	NYAP2	S155		STkLSTSsEtVSSTA	2115.59	1597.34	739.643	1590.09	11953.9	6335.62	3960.66	7569.54	11953.9	1510.67	7454.94	4.93487	2.30301	2.58571		Neuronal tyrosine-phosphorylated phosphoinositide-3-kinase adapter 2 OS=Homo sapiens GN=NYAP2 PE=1 SV=3	LSTSSETVSSTAASK	[5] Phospho (ST)	50.1453	2
PACS1-S781	0.326877	0.450952	0.123266	1	0.0607897	0.0452311	0.217894	0.0735784		-2.25783	0.0343971														Q6VY07	PACS1	S781		SLTVPsTSPPSSSGL	617158	851418	232732	1.88805e+06	114774	85398.5	411395	138919	1.88805e+06	897339	187622	0.209087	-2.25783	1.46348		Phosphofurin acidic cluster sorting protein 1 OS=Homo sapiens GN=PACS1 PE=1 SV=2	VGLVEDSPSTAGDGDDSPVVSLTVPSTSPPSSSGLSR	[28] Phospho (ST)	113.418	3
PACS2-S694	0	0	0	0	0.055483	1	0	0.848034		14.5501	0.0270263														Q86VP3	PACS2	S694		SSATsGDSDDAAPSG	0	0	0	0	2796.93	50410.6	0	42749.9	50410.6	1	23989.4	23989.4	14.5501	1.56821		Phosphofurin acidic cluster sorting protein 2 OS=Homo sapiens GN=PACS2 PE=1 SV=1	VGIVEPSSATSGDSDDAAPSGSGTLSSTPPSASPAAK	[14] Phospho (ST)	84.5691	3
PAK2-S2	0	0	0	0	0.217285	1	0.253904	0		14.8605	0.0247306														G3MZE2	PAK2	S2		______MsDNGELED	0	0	0	0	17574.3	80881.4	20536.1	0	80881.4	1	29748	29748	14.8605	1.60677		Serine/threonine-protein kinase PAK 2 OS=Homo sapiens GN=PAK2 PE=1 SV=3	SDNGELEDKPPAPPVR	[N-term] Acetyl (Protein N-term)|[1] Phospho (ST)	74.926	2
PARD3B-S746	0.415706	1	0.802627	0.399825	0	0	0	0.983677		-1.4123	0.0329115											molecular association, interaction with 14-3-3 zeta			Q8TEW8	PARD3B	S746		LGLKKsssLEsLQTA	1196.34	2877.85	2309.84	1150.64	0	0	0	2830.88	2877.85	1883.67	707.719	0.375713	-1.4123	1.48265		Partitioning defective 3 homolog B OS=Homo sapiens GN=PARD3B PE=1 SV=1	SSSLESLQTAVAEVR	[3] Phospho (ST)	96.0845	3
PARD3B-S749	0.415706	1	0.802627	0.399825	0	0	0	0.983677		-1.4123	0.0329115														Q8TEW8	PARD3B	S749		KKsssLEsLQTAVAE	1196.34	2877.85	2309.84	1150.64	0	0	0	2830.88	2877.85	1883.67	707.719	0.375713	-1.4123	1.48265		Partitioning defective 3 homolog B OS=Homo sapiens GN=PARD3B PE=1 SV=1	SSSLESLQTAVAEVR	[6] Phospho (ST)	96.0845	3
PCDH1-S962	0	0	0	0	0.325185	1	0	0.141996		12.5987	0.0253648														Q08174	PCDH1	S962		PLNyPPGsPDLGRHy	0	0	0	0	5499.14	16910.8	0	2401.26	16910.8	1	6202.79	6202.79	12.5987	1.59577		Protocadherin-1 OS=Homo sapiens GN=PCDH1 PE=1 SV=2	IHLPLNYPPGSPDLGR	[11] Phospho (ST)	90.9968	2
PCDH17-S1038	0.676538	0.309275	0.188342	1	0.240342	0.0692492	0.0694172	0.0741997		-2.26221	0.019568														O14917	PCDH17	S1038		EVPSASssPtKACIE	98040.2	44818.4	27293.5	144914	34829.1	10035.2	10059.6	10752.6	144914	78766.7	16419.1	0.208453	-2.26221	1.70845		Protocadherin-17 (Fragment) OS=Homo sapiens GN=PCDH17 PE=1 SV=1	ALSPLLQEVPSASSSPTK	[15] Phospho (ST)	95.4665	2
PGRMC1-S57	0.0864095	0.0159956	0.00620914	0.0122646	0.47962	0.551469	1	0.0504791		4.10604	0.014329								X			apoptosis, cell growth			O00264	PGRMC1	S57		QPAAsGDsDDDEPPP	99622.5	18441.5	7158.59	14140	552959	635795	1.15291e+06	58197.9	1.15291e+06	34840.7	599966	17.2203	4.10604	1.84378		Membrane-associated progesterone receptor component 1 OS=Homo sapiens GN=PGRMC1 PE=1 SV=3	GDQPAASGDSDDDEPPPLPR	[10] Phospho (ST)	74.5038	2
PHYHIPL-S15	1	0.739929	0.059404	0.273627	0	0	0	0		-14.2584	3.9e-06														Q96FC7	PHYHIPL	S15		HALNSPtsPCEEVIK	37816.9	27981.8	2246.48	10347.7	0	0	0	0	37816.9	19598.2	1	5.1025e-05	-14.2584	5.40894		Phytanoyl-CoA hydroxylase-interacting protein-like OS=Homo sapiens GN=PHYHIPL PE=1 SV=3	LDHALNSPTSPCEEVIK	[10] Phospho (ST)|[12] dimethyl-Propionamide (C)	75.298	2
PIKFYVE-S307	0.349745	0.344352	0.345085	0.657125	0.659194	0.540347	1	0.876667		0.858755	0.0282586	AKT1										enzymatic activity			Q9Y2I7	PIKFYVE	S307		PARNRsAsItNLsLD	24710.8	24329.8	24381.5	46428.4	46574.5	38177.5	70653.7	61939.8	70653.7	29962.6	54336.4	1.81347	0.858755	1.54885		1-phosphatidylinositol 3-phosphate 5-kinase OS=Homo sapiens GN=PIKFYVE PE=1 SV=3	SASITNLSLDR	[3] Phospho (ST)	78.5145	2
PLEKHA6-T775	0.0814341	0.128852	0.23017	1	0	0	0.000389107	0		-11.8541	7.77e-05														Q9Y2H5	PLEKHA6	T775		VGVVPPRtKsPtDDE	1736.46	2747.56	4908.02	21323.5	0	0	8.29712	0	21323.5	7678.88	2.07428	0.000270128	-11.8541	4.10958		Pleckstrin homology domain-containing family A member 6 OS=Homo sapiens GN=PLEKHA6 PE=1 SV=1	TKSPTDDEVTPSAVVR	[5] Phospho (ST)	57.356	3
PRR36-S301	0.307339	1	0.0757529	0.600791	0.00551067	0.233843	0.0165169	0.0396736		-2.74688	0.0461681														Q9H6K5	PRR36	S301	NO		52423.7	170573	12921.4	102479	939.972	39887.4	2817.33	6767.25	170573	84599.3	12603	0.148973	-2.74688	1.33566		Proline-rich protein 36 OS=Homo sapiens GN=PRR36 PE=1 SV=2	KDAAPALGPLSSSPLATPSPSGTK	[12] Phospho (ST)	83.8941	3
PRR36-S302	0.307339	1	0.0757529	0.600791	0.00551067	0.233843	0.0165169	0.0396736		-2.74688	0.0461681														Q9H6K5	PRR36	S302	NO		52423.7	170573	12921.4	102479	939.972	39887.4	2817.33	6767.25	170573	84599.3	12603	0.148973	-2.74688	1.33566		Proline-rich protein 36 OS=Homo sapiens GN=PRR36 PE=1 SV=2	KDAAPALGPLSSSPLATPSPSGTK	[13] Phospho (ST)	83.8941	3
PRRC2C-T2673	1	0.213601	0.192107	0.471116	0.0778544	0.128029	0.117794	0.168176		-1.93199	0.0332698			X					X						Q9Y520	PRRC2C	T2673		GIDIkPGtPPIAGrS	168493	35990.2	32368.7	79379.7	13117.9	21571.9	19847.5	28336.5	168493	79057.9	20718.5	0.262067	-1.93199	1.47795		Protein PRRC2C OS=Homo sapiens GN=PRRC2C PE=1 SV=1	AFGSGIDIKPGTPPIAGR	[12] Phospho (ST)	82.3329	3
PSD3-S1014	0.676545	0.280067	0.129516	1	0.187507	0.00462542	0.0300269	0.0409998		-2.98682	0.0299701														Q9NYI0	PSD3	S1014		KKsHssPsLNPDtsP	2.16971e+06	898188	415363	3.20705e+06	601345	14833.9	96297.7	131488	3.20705e+06	1.67258e+06	210991	0.126147	-2.98682	1.52331		PH and SEC7 domain-containing protein 3 OS=Homo sapiens GN=PSD3 PE=1 SV=1	SHSSPSLNPDTSPITAK	[6] Phospho (ST)	60.7282	3
PTPN21-S673	0.452351	0.504603	1	0.592446	0.183137	0.324653	0.161734	0.428585		-1.21514	0.023989														Q16825	PTPN21	S673		PRAVsVGsQPSVFTE	9932.66	11080	21957.9	13008.8	4021.29	7128.68	3551.34	9410.8	21957.9	13994.8	6028.03	0.430732	-1.21514	1.61999		Tyrosine-protein phosphatase non-receptor type 21 OS=Homo sapiens GN=PTPN21 PE=1 SV=2	AVSVGSQPSVFTER	[6] Phospho (ST)	79.0767	2
PTPN23-S1121	0	0	0	0	1	0.624996	0.269847	0		12.7744	0.0245902														Q9H3S7	PTPN23	S1121		AAAADLLsssPEsQH	0	0	0	0	14789.6	9243.42	3990.92	0	14789.6	1	7005.97	7005.97	12.7744	1.60924		Tyrosine-protein phosphatase non-receptor type 23 OS=Homo sapiens GN=PTPN23 PE=1 SV=1	GAAAADLLSSSPESQHGGTQSPGGGQPLLQPTK	[9] Phospho (ST)	81.8387	3
PTPN23-S1123	0	0	0	0	1	0.624996	0.269847	0		12.7744	0.0245902														Q9H3S7	PTPN23	S1123		AADLLsssPEsQHGG	0	0	0	0	14789.6	9243.42	3990.92	0	14789.6	1	7005.97	7005.97	12.7744	1.60924		Tyrosine-protein phosphatase non-receptor type 23 OS=Homo sapiens GN=PTPN23 PE=1 SV=1	GAAAADLLSSSPESQHGGTQSPGGGQPLLQPTK	[11] Phospho (ST)	81.8387	3
PUM1-S124	0.260472	0.306388	1	0.537482	0.227376	0.138673	0.0918531	0.140707		-1.81368	0.0171865														Q14671	PUM1	S124		HAEHQVRsMDELNHD	145236	170838	557587	299693	126782	77322.2	51216.1	78456.1	557587	293338	83444.1	0.284464	-1.81368	1.76481		Pumilio homolog 1 (Fragment) OS=Homo sapiens GN=PUM1 PE=1 SV=1	SMDELNHDFQALALEGR	[1] Phospho (ST)|[2] Oxidation (M)	93.8868	3
PUM1-S209	0	0	0	0.0783285	0.138033	0.00174396	0.0359344	1		3.90785	0.0451333			X											Q14671	PUM1	S209		sEVNsVLsPRSEsGG	0	0	0	11926.9	21017.9	265.548	5471.62	152267	152267	2981.71	44755.5	15.01	3.90785	1.3455		Pumilio homolog 1 (Fragment) OS=Homo sapiens GN=PUM1 PE=1 SV=1	RPGQSFHVNSEVNSVLSPR	[17] Phospho (ST)	65.1085	3
RBMX-S208	0	0	0.43848	0	0.494394	0.403748	0.503055	1		2.45317	0.0212065			X											P38159	RBMX	S208		SRRDVyLsPRDDGys	0	0	5227.97	0	5894.63	4813.87	5997.91	11923	11923	1306.99	7157.34	5.47619	2.45317	1.67353		RNA-binding motif protein, X chromosome (Fragment) OS=Homo sapiens GN=RBMX PE=1 SV=2	DVYLSPR	[5] Phospho (ST)	64.8802	2
RPLP1-S104	0.13247	0.267212	0.266747	0.177596	1	0.87198	0.686883	0.656499		1.92962	0.000458075	TBK1								X					P05386	RPLP1	S104		KKEEsEEsDDDMGFG	4292.76	8659.13	8644.06	5755.07	32405.5	28256.9	22258.8	21274.2	32405.5	6837.76	26048.8	3.80956	1.92962	3.33906		60S acidic ribosomal protein P1 OS=Homo sapiens GN=RPLP1 PE=1 SV=1	KEESEESDDDMGFGLFD	[7] Phospho (ST)|[11] Oxidation (M)	105.379	2
RPRD2-S374	0	0	0	0	0	0.947127	1	0.858927		11.8512	0.0240169														Q5VT52	RPRD2	S374		DVEDMELsDVEDDGS	0	0	0	0	0	4988	5266.45	4523.5	5266.45	1	3694.49	3694.49	11.8512	1.61948		Regulation of nuclear pre-mRNA domain-containing protein 2 OS=Homo sapiens GN=RPRD2 PE=1 SV=1	DVEDMELSDVEDDGSK	[5] Oxidation (M)|[8] Phospho (ST)	78.9979	2
RTN4-S107	0	0.877923	1	0.818136	0	0	0	0		-12.1385	0.0240228														Q9NQC3	RTN4	S107		VAPERQPsWDPsPVs	0	5872.6	6689.2	5472.68	0	0	0	0	6689.2	4508.62	1	0.000221797	-12.1385	1.61938		Reticulon-4 OS=Homo sapiens GN=RTN4 PE=1 SV=2	GPLPAAPPVAPERQPSWDPSPVSSTVPAPSPLSAAAVSPSK	[16] Phospho (ST)	107.616	3
RTN4-S15	0.452849	1	0.514469	0.547319	0.158552	0.0997026	0.0116956	0.140241		-2.61598	0.0155482			X											Q9NQC3	RTN4	S15		PLVsssDsPPRPQPA	27021.9	59670.9	30698.8	32659	9460.97	5949.34	697.886	8368.32	59670.9	37512.6	6119.13	0.163122	-2.61598	1.80832		Reticulon-4 OS=Homo sapiens GN=RTN4 PE=1 SV=2	MEDLDQSPLVSSSDSPPRPQPAFK	[N-term] Acetyl (Protein N-term)|[15] Phospho (ST)	109.161	2
RTN4-S239	0.0612227	0.160055	0.100325	0.0951537	1	0.118911	0.290966	0.402569		2.12066	0.0408142														Q9NQC3	RTN4	S239	NO		2343.86	6127.58	3840.84	3642.88	38284.1	4552.39	11139.4	15412	38284.1	3988.79	17347	4.34893	2.12066	1.38919		Reticulon-4 OS=Homo sapiens GN=RTN4 PE=1 SV=2	EQPGNTISAGQEDFPSVLLETAASLPSLSPLSAASFK	[29] Phospho (ST)	132.253	4
SASH1-S839	0.399679	1	0.18011	0.628827	0.122859	0.04721	0.0390662	0.206724		-2.40897	0.0187311														O94885	SASH1	S839		DTWPRsHsLDDLQVE	19104.6	47799.8	8609.2	30057.8	5872.65	2256.63	1867.36	9881.37	47799.8	26392.8	4969.5	0.18829	-2.40897	1.72744		SAM and SH3 domain-containing protein 1 OS=Homo sapiens GN=SASH1 PE=1 SV=3	SHSLDDLQVEPGAEQDVPTEVTEPPPQIVPEVPQK	[3] Phospho (ST)	103.917	4
SEZ6L2-S885	0.155327	0.251664	0.569186	0.306312	0.877735	0.676354	0.739505	1		1.36072	0.0102828														Q6UXD5	SEZ6L2	S885		FsGSHsysPITVESD	11610.6	18811.8	42546.3	22896.7	65610.2	50557.1	55277.6	74749.4	74749.4	23966.3	61548.6	2.56813	1.36072	1.98789		Seizure 6-like protein 2 OS=Homo sapiens GN=SEZ6L2 PE=1 SV=1	SLFGFSGSHSYSPITVESDFSNPLYEAGDTR	[12] Phospho (ST)	117.933	3
SEZ6L2-S891	0.155327	0.251664	0.569186	0.306312	0.877735	0.676354	0.739505	1		1.36072	0.0102828														Q6UXD5	SEZ6L2	S891		ysPITVEsDFSNPLy	11610.6	18811.8	42546.3	22896.7	65610.2	50557.1	55277.6	74749.4	74749.4	23966.3	61548.6	2.56813	1.36072	1.98789		Seizure 6-like protein 2 OS=Homo sapiens GN=SEZ6L2 PE=1 SV=1	SLFGFSGSHSYSPITVESDFSNPLYEAGDTR	[18] Phospho (ST)	117.933	3
SH3KBP1-S230	0.103944	0.442502	0.261343	1	0.0585481	0.0385145	0.0276579	0.0521384		-3.35356	0.00651214														Q96B97	SH3KBP1	S230		PIKLRPRsIEVENDF	37979.7	161684	95490.7	365385	21392.6	14072.6	10105.8	19050.6	365385	165135	16155.4	0.0978316	-3.35356	2.18628		SH3 domain-containing kinase-binding protein 1 (Fragment) OS=Homo sapiens GN=SH3KBP1 PE=1 SV=1	SIEVENDFLPVEK	[1] Phospho (ST)	103.252	2
SHANK2-T726	0	1	0.327182	0.153982	0	0	0	0		-11.7738	0.0254223														Q9UPX8	SHANK2	T726		NsPAFLstDLGDEDV	0	9456.12	3093.87	1456.07	0	0	0	0	9456.12	3501.52	1	0.00028559	-11.7738	1.59478		SH3 and multiple ankyrin repeat domains protein 2 OS=Homo sapiens GN=SHANK2 PE=1 SV=1	RNSPAFLSTDLGDEDVGLGPPAPR	[9] Phospho (ST)	98.4661	3
SHC3-S474	0.228617	1	0.590731	0.350012	0.202438	0.0830028	0.0822152	0.301086		-1.69775	0.041244														Q92529	SHC3	S474		PVLSKAAsVECIsPV	14042.7	61424.5	36285.3	21499.3	12434.7	5098.4	5050.02	18494.1	61424.5	33312.9	10269.3	0.308267	-1.69775	1.38464		SHC-transforming protein 3 OS=Homo sapiens GN=SHC3 PE=1 SV=1	AASVECISPVSPR	[3] Phospho (ST)|[6] dimethyl-Propionamide (C)	81.4592	2
SIN3A-S832	0.0439171	0.993641	1	0.713364	0	0	0.892781	0		-1.62354	0.0436544														Q96ST3	SIN3A	S832		FAQRGDLsDVEEEEE	282.592	6393.74	6434.66	4590.25	0	0	5744.74	0	6434.66	4425.31	1436.18	0.324539	-1.62354	1.35997		Paired amphipathic helix protein Sin3a OS=Homo sapiens GN=SIN3A PE=1 SV=2	GDLSDVEEEEEEEMDVDEATGAVK	[4] Phospho (ST)	105.075	2
SIPA1L1-S1443	0	0	0	0	0.64909	1	0.601537	0		12.0775	0.0241154														O43166	SIPA1L1	S1443		VFtsARssPKEELHP	0	0	0	0	4986.05	7681.6	4620.77	0	7681.6	1	4322.11	4322.11	12.0775	1.61771		Signal-induced proliferation-associated 1-like protein 1 OS=Homo sapiens GN=SIPA1L1 PE=1 SV=4	SSPKEELHPAAPSQLAPSFSSSSSSSSGPR	[2] Phospho (ST)	69.3314	3
SIRT1-S16	0.877869	1	0.313513	0.78628	0.401007	0.295261	0.0633311	0.0941917		-1.80223	0.0322153														Q96EB6	SIRT1	S16		LQPGGsPsAAGADRE	49536.1	56427.7	17690.8	44368	22627.9	16660.9	3573.63	5315.02	56427.7	42005.7	12044.4	0.286732	-1.80223	1.49194		NAD-dependent protein deacetylase sirtuin-1 OS=Homo sapiens GN=SIRT1 PE=1 SV=2	ADEAALALQPGGSPSAAGADR	[N-term] Acetyl (Protein N-term)|[15] Phospho (ST)	110.417	2
SLC35B1-S29	0.22578	0.171232	0.181374	1	0.129596	0.0261324	0.0708753	0.0543216		-2.49019	0.0257188	TBK1		X											P78383-2	SLC35B1	S29		PVPVVsGsPVGSSGR	15571.3	11809.3	12508.8	68966.7	8937.82	1802.26	4888.04	3746.38	68966.7	27214	4843.62	0.177983	-2.49019	1.58975		Solute carrier family 35 member B1 (Fragment) OS=Homo sapiens GN=SLC35B1 PE=1 SV=2	LELSPPPPLLPVPVVSGSPVGSSGR	[18] Phospho (ST)	130.519	3
SLC9A3R1-S280	0.129879	0.449163	0.517389	1	0.102252	0.0819343	0.0633595	0.147264		-2.40871	0.018062	CDK1		X								cytoskeletal reorganization, interaction with ACTB, protein conformation			O14745	SLC9A3R1	S280		LAEAALEsPRPALVR	43909.6	151853	174919	338081	34569.4	27700.4	21420.6	49787	338081	177191	33369.4	0.188325	-2.40871	1.74323		Na(+)/H(+) exchange regulatory cofactor NHE-RF1 (Fragment) OS=Homo sapiens GN=SLC9A3R1 PE=1 SV=1	EALAEAALESPRPALVR	[10] Phospho (ST)	81.2772	3
SMAP2-S240	0.719173	0.461336	0.369416	1	0.215571	0.0544782	0.121205	0.393374		-1.70037	0.0301198														Q8WU79	SMAP2	S240		PtAGsAGsVPENLNL	58102.7	37271.7	29845.5	80790.9	17416.2	4401.34	9792.26	31781	80790.9	51502.7	15847.7	0.307707	-1.70037	1.52115		Stromal membrane-associated protein 2 OS=Homo sapiens GN=SMAP2 PE=1 SV=1	KVVGSMPTAGSAGSVPENLNLFPEPGSK	[14] Phospho (ST)	96.4471	3
SMC4-S41	0	0	0	0.822552	1	0.414517	0.226584	0.18414		1.14991	0.037615	PRP4		X											Q9NTJ3	SMC4	S41		PPsGRtEsPAtAAEt	0	0	0	17058.1	20738	8596.27	4698.9	3818.7	20738	4264.52	9462.97	2.219	1.14991	1.42464		Structural maintenance of chromosomes protein 4 OS=Homo sapiens GN=SMC4 PE=1 SV=2	TESPATAAETASEELDNR	[3] Phospho (ST)	85.3767	2
SMG9-S450	0.21693	0.235666	0.340579	0.169158	0.579291	1	0.631847	0.478555		1.48283	0.00302575														Q9H0W8	SMG9	S450	NO		2041.48	2217.81	3205.11	1591.91	5451.59	9410.79	5946.18	4503.58	9410.79	2264.08	6328.03	2.79497	1.48283	2.51917		Protein SMG9 OS=Homo sapiens GN=SMG9 PE=1 SV=1	AGPGSSPLFSLLPGYR	[5] Phospho (ST)	121.561	2
SNAP91-S313	0	0	0	0.0383867	0.624538	1	0.102357	0.947473		6.12245	0.0040648											interaction with PLD1, molecular association			O60641	SNAP91	S313		SPATTVTsPNSTPAK	0	0	0	134.667	2190.99	3508.18	359.088	3323.91	3508.18	33.6669	2345.54	69.6691	6.12245	2.39096		Clathrin coat assembly protein AP180 (Fragment) OS=Homo sapiens GN=SNAP91 PE=1 SV=6	SSPATTVTSPNSTPAK	[9] Phospho (ST)	49.6914	2
SNAP91-T333	0.139537	0.0680648	0.300673	0.0806364	1	0.894515	0.656834	0.225841		2.2375	0.0157306														O60641	SNAP91	T333	NO		7736.55	3773.83	16670.7	4470.86	55444.6	49596.1	36417.9	12521.7	55444.6	8162.99	38495.1	4.71581	2.2375	1.80325		Clathrin coat assembly protein AP180 (Fragment) OS=Homo sapiens GN=SNAP91 PE=1 SV=6	TIDTSPPVDLFATASAAVPVSTSK	[13] Phospho (ST)	121.696	3
SORBS3-S348	0	0	0.367462	0	0.454188	0.993617	0.0113234	1		2.74248	0.0466923														O60504	SORBS3	S348		HKMADGGsPFLGRRD	0	0	1367.13	0	1689.79	3696.72	42.1282	3720.47	3720.47	341.783	2287.28	6.6922	2.74248	1.33076		Vinexin (Fragment) OS=Homo sapiens GN=SORBS3 PE=1 SV=1	ADGGSPFLGR	[N-term] Acetyl (Protein N-term)|[5] Phospho (ST)	98.7057	2
SPTAN1-S1031	0.379147	0.106541	1	0.120666	0.0631858	0.0378696	0.0336971	0.0559849		-3.07413	0.0190447														Q13813	SPTAN1	S1031		LDPAQsAsRENLLEE	623927	175324	1.64561e+06	198569	103979	62318.5	55452.2	92129.1	1.64561e+06	660857	78469.7	0.118739	-3.07413	1.72022		Spectrin alpha chain, non-erythrocytic 1 OS=Homo sapiens GN=SPTAN1 PE=1 SV=1	KLDPAQSASRENLLEEQGSIALR	[9] Phospho (ST)	76.905	4
SPTBN1-S2341	0.574514	1	0.733272	0.999985	0.097874	0.208526	0.442679	0.321373		-1.62764	0.0124632			X											Q01082	SPTBN1	S2341		VtItsEssPGkREKD	1.75991e+06	3.06329e+06	2.24623e+06	3.06325e+06	299817	638778	1.35606e+06	984461	3.06329e+06	2.53317e+06	819778	0.323618	-1.62764	1.90437		Spectrin beta chain, non-erythrocytic 1 OS=Homo sapiens GN=SPTBN1 PE=1 SV=1	AQTLPTSVVTITSESSPGK	[16] Phospho (ST)	89.9466	3
SRRM1-S616	0.674024	0.193272	0.139066	0.294002	1	0.952199	0.702468	0.821149		1.41844	0.0162302														Q8IYB3	SRRM1	S616		PPKRRtAsPPPPPKR	19113.4	5480.63	3943.52	8337.05	28357.2	27001.7	19920	23285.5	28357.2	9218.65	24641.1	2.67296	1.41844	1.78968		Serine/arginine repetitive matrix protein 1 OS=Homo sapiens GN=SRRM1 PE=1 SV=2	TASPPPPPK	[3] Phospho (ST)	41.0575	2
SSBP3-S347	0.0690888	0.0226704	0.310868	0.0308934	1	0.251536	0.611781	0.229703		2.27142	0.0297909			X											Q9BWW4	SSBP3	S347		IDGLPKNsPNNIsGI	491.154	161.164	2209.96	219.622	7109.02	1788.17	4349.16	1632.96	7109.02	770.475	3719.83	4.82797	2.27142	1.52592		Single-stranded DNA-binding protein 3 OS=Homo sapiens GN=SSBP3 PE=1 SV=1	NSPNNISGISNPPGTPR	[2] Phospho (ST)	69.6826	2
STMN3-S60	1	0.251847	0.151585	0.208756	0.135796	0.0411611	0.0920087	0.0064246		-2.54947	0.0499587	GSK3B/GSK3A/JNK1					X					cytoskeletal reorganization, intracellular localization			Q9NZ72	STMN3	S60		sFEVILksPSDLsPE	55456.8	13966.6	8406.4	11577	7530.79	2282.66	5102.51	356.287	55456.8	22351.7	3818.06	0.170818	-2.54947	1.30139		Stathmin-3 (Fragment) OS=Homo sapiens GN=STMN3 PE=1 SV=1	ASGQSFEVILKSPSDLSPESPMLSSPPK	[12] Phospho (ST)	103.117	3
STRN-S245	0.038682	0.0379088	0.259382	1	0	0	0	0.0549499		-4.60363	0.0182145														O43815	STRN	S245		ESAAADFsDEDEDDD	4853.24	4756.23	32543.4	125465	0	0	0	6894.29	125465	41904.5	1723.57	0.041131	-4.60363	1.73958		Striatin OS=Homo sapiens GN=STRN PE=1 SV=4	FLESAAADFSDEDEDDDVDGR	[10] Phospho (ST)	93.8615	2
SVIL-S245	0.238157	0.238777	1	0.404571	0.436304	0	0	0		-2.10848	0.0267929			X											O95425	SVIL	S245		sFtEVPRsPKHAHSS	1981.79	1986.95	8321.38	3366.59	3630.65	0	0	0	8321.38	3914.18	907.662	0.231891	-2.10848	1.57198		Supervillin OS=Homo sapiens GN=SVIL PE=1 SV=2	DSSFTEVPRSPK	[10] Phospho (ST)	56.1226	2
TANC2-S169	0	0.0769334	0	0	0.319347	0.0144208	0.0142056	1		4.13104	0.028684				X										Q9HCD6	TANC2	S169		CsYGAVTsPtstLEs	0	62232.2	0	0	258323	11665.1	11491.1	808910	808910	15558	272597	17.5213	4.13104	1.54236		Protein TANC2 OS=Homo sapiens GN=TANC2 PE=1 SV=3	DCSYGAVTSPTSTLESR	[2] dimethyl-Propionamide (C)|[9] Phospho (ST)	90.1522	2
TANC2-T168	0	0.0769334	0	0	0.319347	0.0144208	0.0142056	1		4.13104	0.028684														Q9HCD6	TANC2	T168	NO		0	62232.2	0	0	258323	11665.1	11491.1	808910	808910	15558	272597	17.5213	4.13104	1.54236		Protein TANC2 OS=Homo sapiens GN=TANC2 PE=1 SV=3	DCSYGAVTSPTSTLESR	[2] dimethyl-Propionamide (C)|[8] Phospho (ST)	90.1522	2
TMPO-S66	0.149589	0.703689	0.109129	0.175179	1	0.934845	0.967126	0.360001		1.51977	0.0382766	PRP4													P42167	TMPO	S66		skGPPDFssDEEREP	9143.96	43014.6	6670.76	10708.2	61127.4	57144.6	59117.9	22005.9	61127.4	17384.4	49848.9	2.86745	1.51977	1.41707		Lamina-associated polypeptide 2, isoforms beta/gamma OS=Homo sapiens GN=TMPO PE=1 SV=1	GPPDFSSDEEREPTPVLGSGAAAAGR	[6] Phospho (ST)	79.0909	3
TMPO-S67	0.149589	0.703689	0.109129	0.175179	1	0.934845	0.967126	0.360001		1.51977	0.0382766														P42167	TMPO	S67		kGPPDFssDEEREPt	9143.96	43014.6	6670.76	10708.2	61127.4	57144.6	59117.9	22005.9	61127.4	17384.4	49848.9	2.86745	1.51977	1.41707		Lamina-associated polypeptide 2, isoforms beta/gamma OS=Homo sapiens GN=TMPO PE=1 SV=1	GPPDFSSDEEREPTPVLGSGAAAAGR	[7] Phospho (ST)	79.0909	3
TOM1-S355	0	0.649879	0.394616	1	0	0	0	0		-13.2606	0.0242716			X											O60784	TOM1	S355		SVRAGLQsLEAsGRL	0	12478.1	7576.87	19200.6	0	0	0	0	19200.6	9813.88	1	0.000101896	-13.2606	1.6149		Target of Myb protein 1 OS=Homo sapiens GN=TOM1 PE=1 SV=2	AGLQSLEASGR	[5] Phospho (ST)	67.9158	2
TP53BP1-S294	0.110482	0.242992	0.145647	0.0945897	0.447325	0.602976	1	0.314137		1.99367	0.00547993			X											Q12888	TP53BP1	S294		sGLQIQKsPEPEVLs	3318.59	7298.87	4374.85	2841.23	13436.5	18111.9	30037.4	9435.85	30037.4	4458.38	17755.4	3.98248	1.99367	2.26122		Tumor suppressor p53-binding protein 1 OS=Homo sapiens GN=TP53BP1 PE=1 SV=2	SPEPEVLSTQEDLFDQSNK	[1] Phospho (ST)	100.681	3
TP53BP1-S380	0.228601	0.723619	0.0964183	1	0.0736712	0.106607	0.10999	0.0565027		-2.56261	0.0417663											molecular association, DNA repair, interaction with SCAI			Q12888	TP53BP1	S380		tPFIVPssPtEQEGR	98899.1	313058	41713.2	432628	31872.2	46121	47584.8	24444.7	432628	221574	37505.7	0.169269	-2.56261	1.37917		Tumor suppressor p53-binding protein 1 OS=Homo sapiens GN=TP53BP1 PE=1 SV=2	MVIQGPSSPQGEAMVTDVLEDQK	[1] Oxidation (M)|[8] Phospho (ST)|[14] Oxidation (M)	92.8577	3
TRAF2-S5	0.252193	0.279019	0.346618	0.323151	1	0.566276	0.799303	0.36303		1.18395	0.0170061														Q12933	TRAF2	S5		___MAAAsVtPPGsL	12132.4	13423	16675.1	15546.1	48107.9	27242.3	38452.7	17464.6	48107.9	14444.2	32816.9	2.27198	1.18395	1.7694		TNF receptor-associated factor 2 (Fragment) OS=Homo sapiens GN=TRAF2 PE=1 SV=6	AAASVTPPGSLELLQPGFSK	[N-term] Acetyl (Protein N-term)|[4] Phospho (ST)	132.291	2
TRAF2-T7	0.252193	0.279019	0.346618	0.323151	1	0.566276	0.799303	0.36303		1.18395	0.0170061														Q12933	TRAF2	T7		_MAAAsVtPPGsLEL	12132.4	13423	16675.1	15546.1	48107.9	27242.3	38452.7	17464.6	48107.9	14444.2	32816.9	2.27198	1.18395	1.7694		TNF receptor-associated factor 2 (Fragment) OS=Homo sapiens GN=TRAF2 PE=1 SV=6	AAASVTPPGSLELLQPGFSK	[N-term] Acetyl (Protein N-term)|[6] Phospho (ST)	132.291	2
TRAPPC10-S711	0	0	0	0	0.257653	0	0.121767	1		14.3011	0.025295									X					P48553	TRAPPC10	S711		RRQEssssLEMPsGV	0	0	0	0	15082.3	0	7127.91	58537.2	58537.2	1	20186.9	20186.9	14.3011	1.59697		Trafficking protein particle complex subunit 10 OS=Homo sapiens GN=TRAPPC10 PE=1 SV=2	RQESSSSLEMPSGVALEEGAHVLR	[7] Phospho (ST)	83.6889	3
UBR4-S620	0	0	0	0	0.0593085	0	1	0.104492		11.9483	0.027916														Q5T4S7	UBR4	S620		PPPPLEssPRVKsPs	0	0	0	0	805.548	0	13582.3	1419.24	13582.3	1	3951.78	3951.78	11.9483	1.55415		E3 ubiquitin-protein ligase UBR4 OS=Homo sapiens GN=UBR4 PE=1 SV=1	AAPPPPPPPPPLESSPR	[15] Phospho (ST)	79.7365	2
ZNF521-S605	0.506953	1	0.134315	0.539158	0.0433118	0.0389563	0.107403	0.0838295		-2.99499	0.00732514														Q96K83	ZNF521	S605		GKKSRALsPLsPVAI	13386	26404.8	3546.55	14236.4	1143.64	1028.63	2835.97	2213.5	26404.8	14393.4	1805.44	0.125435	-2.99499	2.13518		Zinc finger protein 521 OS=Homo sapiens GN=ZNF521 PE=1 SV=1	ALSPLSPVAIEQTSLK	[3] Phospho (ST)	106.041	2
ZYX-S344	0.148828	0.1395	1	0.204309	0.0774947	0.0360454	0.0453925	0.126155		-2.38839	0.0418859			X											Q15942	ZYX	S344		QNQNQVrsPGAPGPL	649139	608456	4.36168e+06	891130	338007	157218	197987	550245	4.36168e+06	1.6276e+06	310864	0.190996	-2.38839	1.37793		Zyxin (Fragment) OS=Homo sapiens GN=ZYX PE=1 SV=1	SPGAPGPLTLK	[1] Phospho (ST)	75.2657	2
[truncated: 5 more columns]

## Sheet: Axon_Phosphorilation_Total
																								Normalized abundance								Raw abundance								Spectral counts								Normalized abundance
																								Axon Ctrl				Axon Inj				Axon Ctrl				Axon Inj				Axon Ctrl				Axon Inj				Average
N	#	Retention time (min)	Charge	m/z	Measured mass	Mass error (u)	Mass error (ppm)	Score	Sequence	Modifications	Mod1	Mod2	Mod3	Mod4	Mod5	Accession	Description	Use in quantitation	Max fold change	Highest mean condition	Lowest mean condition	Anova	Maximum CV	E210126_05_Lumos_CS_CO_160_MBL_Martin_PA3	E210126_09_Lumos_CS_CO_160_MBL_Martin_PA5	E210126_13_Lumos_CS_CO_160_MBL_Martin_PA7	E210126_15_Lumos_CS_CO_160_MBL_Martin_PA8	E210126_01_Lumos_CS_CO_160_MBL_Martin_PA1	E210126_03_Lumos_CS_CO_160_MBL_Martin_PA2	E210126_07_Lumos_CS_CO_160_MBL_Martin_PA4	E210126_11_Lumos_CS_CO_160_MBL_Martin_PA6	E210126_05_Lumos_CS_CO_160_MBL_Martin_PA32	E210126_09_Lumos_CS_CO_160_MBL_Martin_PA53	E210126_13_Lumos_CS_CO_160_MBL_Martin_PA74	E210126_15_Lumos_CS_CO_160_MBL_Martin_PA85	E210126_01_Lumos_CS_CO_160_MBL_Martin_PA16	E210126_03_Lumos_CS_CO_160_MBL_Martin_PA27	E210126_07_Lumos_CS_CO_160_MBL_Martin_PA48	E210126_11_Lumos_CS_CO_160_MBL_Martin_PA69	E210126_05_Lumos_CS_CO_160_MBL_Martin_PA310	E210126_09_Lumos_CS_CO_160_MBL_Martin_PA511	E210126_13_Lumos_CS_CO_160_MBL_Martin_PA712	E210126_15_Lumos_CS_CO_160_MBL_Martin_PA813	E210126_01_Lumos_CS_CO_160_MBL_Martin_PA114	E210126_03_Lumos_CS_CO_160_MBL_Martin_PA215	E210126_07_Lumos_CS_CO_160_MBL_Martin_PA416	E210126_11_Lumos_CS_CO_160_MBL_Martin_PA617	Axon Ctrl	Axon Inj
6077	16374	83.9083	2	1061.99	2121.97	0.00369137	1.7396	97.32	SSIDSQASLSGPLSGGAPGAGAR	[5] Phospho (ST)	[5] Phospho (ST)					sp|A6NKD9|CC85C_HUMAN	Coiled-coil domain-containing protein 85C OS=Homo sapiens GN=CCDC85C PE=1 SV=1	TRUE	Infinity	Axon Inj	Axon Ctrl	8.14e-08	73.1284	0	0	0	0	267745	69711.9	46474.3	172814	0	0	0	0	6796.39	1963.28	1899.07	9990.65	0	0	0	0	0	0	0	0	0	139186
6078	16374	83.9083	2	1061.99	2121.97	0.00369137	1.7396	63.53	SSIDSQASLSGPLSGGAPGAGAR	[2] Phospho (ST)	[2] Phospho (ST)					sp|A6NKD9|CC85C_HUMAN	Coiled-coil domain-containing protein 85C OS=Homo sapiens GN=CCDC85C PE=1 SV=1	TRUE	Infinity	Axon Inj	Axon Ctrl	8.14e-08	73.1284	0	0	0	0	267745	69711.9	46474.3	172814	0	0	0	0	6796.39	1963.28	1899.07	9990.65	0	0	0	0	0	0	0	0	0	139186
3811	16759	46.0179	3	483.871	1448.59	-0.000713466	-0.492523	35.28	EGSHSPLDSADVR	[5] Phospho (ST)	[5] Phospho (ST)					tr|A0A0A0MRC4|A0A0A0MRC4_HUMAN	G-protein-signaling modulator 1 (Fragment) OS=Homo sapiens GN=GPSM1 PE=1 SV=1	TRUE	Infinity	Axon Inj	Axon Ctrl	3.49e-07	80.5976	0	0	0	0	5087.07	1791.78	1306.14	1089.71	0	0	0	0	129.129	50.4614	53.3727	62.998	0	0	0	0	0	0	0	0	0	2318.68
1989	3251	62.3795	2	1100.45	2198.89	0.00192691	0.876312	59.97	GLAEVQQDGEAEEGATSDGEK	[17] Phospho (ST)	[17] Phospho (ST)					sp|Q02952|AKA12_HUMAN	A-kinase anchor protein 12 OS=Homo sapiens GN=AKAP12 PE=1 SV=4	TRUE	Infinity	Axon Ctrl	Axon Inj	3.88e-07	111.314	23394.3	15334.2	134638	28988.6	0	0	0	0	2548.63	687.875	4727.34	2128.31	0	0	0	0	0	0	0	0	0	0	0	0	50588.9	0
356	44509	80.6576	4	994.203	3972.78	0.0157528	3.96521	36.21	FAALEQPEVERRPSPHDEEEFEVEEAAEAQAEPK	[14] Phospho (ST)	[14] Phospho (ST)					sp|P11137|MTAP2_HUMAN	Microtubule-associated protein 2 OS=Homo sapiens GN=MAP2 PE=1 SV=4	TRUE	Infinity	Axon Ctrl	Axon Inj	4.87e-07	93.6374	2509.69	5006.1	17749.3	4468.48	0	0	0	0	273.412	224.567	623.201	328.07	0	0	0	0	0	0	0	0	0	0	0	0	7433.38	0
4291	10836	75.298	2	1016.48	2030.94	0.00417056	2.05351	39.92	LDHALNSPTSPCEEVIK	[10] Phospho (ST)|[12] dimethyl-Propionamide (C)	[10] Phospho (ST)	[12] dimethyl-Propionamide (C)				sp|Q96FC7|PHIPL_HUMAN	Phytanoyl-CoA hydroxylase-interacting protein-like OS=Homo sapiens GN=PHYHIPL PE=1 SV=3	TRUE	Infinity	Axon Ctrl	Axon Inj	3.9e-06	82.7413	37816.9	27981.8	2246.48	10347.7	0	0	0	0	4119.87	1255.23	78.8768	759.718	0	0	0	0	0	0	0	0	0	0	0	0	19598.2	0
2338	9980	59.8791	2	632.821	1263.63	0.000803112	0.635561	38.73	FKAEAPLPSPK	[9] Phospho (ST)	[9] Phospho (ST)					sp|Q09666|AHNK_HUMAN	Neuroblast differentiation-associated protein AHNAK OS=Homo sapiens GN=AHNAK PE=1 SV=2	TRUE	Infinity	Axon Ctrl	Axon Inj	3.33e-05	139.222	961.872	2137.7	42920.5	10465	0	0	0	0	104.789	95.8947	1507	768.33	0	0	0	0	0	0	0	0	0	0	0	0	14121.3	0
4342	2419	57.356	3	594.615	1780.82	0.00017025	0.0956016	31.02	TKSPTDDEVTPSAVVR	[5] Phospho (ST)	[5] Phospho (ST)					tr|Q5VTI5|Q5VTI5_HUMAN	Pleckstrin homology domain-containing family A member 6 OS=Homo sapiens GN=PLEKHA6 PE=1 SV=1	TRUE	3701.95	Axon Ctrl	Axon Inj	7.77e-05	200	1736.46	2747.56	4908.02	21323.5	0	0	8.29712	0	189.174	123.252	172.327	1565.54	0	0	0.339043	0	0	0	0	0	0	0	0	0	7678.88	2.07428
644	66681	115.757	3	771.019	2310.03	0.00367076	1.58905	38.11	GLVEEEWVIVSDEEIEEAR	[11] Phospho (ST)	[11] Phospho (ST)					tr|I6L894|I6L894_HUMAN	Ankyrin-2 OS=Homo sapiens GN=ANK2 PE=1 SV=1	TRUE	Infinity	Axon Ctrl	Axon Inj	0.000197749	174.983	363.164	153.255	512.956	9906.65	0	0	0	0	39.564	6.87485	18.0106	727.334	0	0	0	0	0	0	0	0	0	0	0	0	2734.01	0
3046	1124	105.379	2	1023.36	2044.72	0.0017095	0.83606	48.22	KEESEESDDDMGFGLFD	[7] Phospho (ST)|[11] Oxidation (M)	[7] Phospho (ST)	[11] Oxidation (M)				sp|P05387|RLA2_HUMAN	60S acidic ribosomal protein P2 OS=Homo sapiens GN=RPLP2 PE=1 SV=1	FALSE	3.80956	Axon Inj	Axon Ctrl	0.000458075	31.8507	4292.76	8659.13	8644.06	5755.07	32405.5	28256.9	22258.8	21274.2	467.663	388.438	303.505	422.53	822.574	795.792	909.555	1229.89	0	0	0	0	0	0	0	0	6837.76	26048.8
4189	1124	105.379	2	1023.36	2044.72	0.0017095	0.83606	48.22	KEESEESDDDMGFGLFD	[7] Phospho (ST)|[11] Oxidation (M)	[7] Phospho (ST)	[11] Oxidation (M)				sp|P05386|RLA1_HUMAN	60S acidic ribosomal protein P1 OS=Homo sapiens GN=RPLP1 PE=1 SV=1	FALSE	3.80956	Axon Inj	Axon Ctrl	0.000458075	31.8507	4292.76	8659.13	8644.06	5755.07	32405.5	28256.9	22258.8	21274.2	467.663	388.438	303.505	422.53	822.574	795.792	909.555	1229.89	0	0	0	0	0	0	0	0	6837.76	26048.8
5743	8627	98.145	3	768.376	2302.11	-0.000346225	-0.150395	61.06	GASPLGPGSAAGSGAAASGGLGLGLGGR	[3] Phospho (ST)	[3] Phospho (ST)					tr|B4E1M0|B4E1M0_HUMAN	Myb/SANT-like DNA-binding domain-containing protein 2 OS=Homo sapiens GN=MSANTD2 PE=1 SV=1	TRUE	453.653	Axon Ctrl	Axon Inj	0.000574058	200	4357.29	11593.1	3395	1900.79	0	46.8335	0	0	474.694	520.051	119.203	139.553	0	1.31896	0	0	0	0	0	0	0	0	0	0	5311.54	11.7084
3969	29202	89.035	3	768.713	2303.12	0.00165453	0.718388	45.4	GRLTPSPDIIVLSDNEASSPR	[6] Phospho (ST)	[6] Phospho (ST)					sp|Q8WXI9|P66B_HUMAN	Transcriptional repressor p66-beta OS=Homo sapiens GN=GATAD2B PE=1 SV=1	TRUE	2.64848	Axon Ctrl	Axon Inj	0.000760874	26.5141	35524.5	26558.6	32215.6	24815.4	10455.2	11580.5	7876.02	15062.7	3870.12	1191.39	1131.13	1821.92	265.392	326.139	321.836	870.802	0	0	0	0	0	0	0	0	29778.5	11243.6
6096	16875	50.6609	2	653.327	1304.64	0.000913927	0.700521	45.63	LVGATATSSPPPK	[9] Phospho (ST)	[9] Phospho (ST)					tr|H9KVD1|H9KVD1_HUMAN	UAP56-interacting factor OS=Homo sapiens GN=FYTTD1 PE=1 SV=1	TRUE	187.728	Axon Ctrl	Axon Inj	0.00208973	183.303	2227.94	4792.77	17595.9	2844.89	0.999432	0	8.31377	136.97	242.717	214.998	617.814	208.868	0.0253694	0	0.339724	7.91846	0	0	0	0	0	0	0	0	6865.36	36.5708
5994	13817	77.3559	4	970.417	3877.64	-0.00708532	-1.82722	32.85	RTSDPSAAVNHVSSTTSLGENYEDDDLVNSDEVMK	[3] Phospho (ST)|[34] Oxidation (M)	[3] Phospho (ST)	[34] Oxidation (M)				tr|H7C3A2|H7C3A2_HUMAN	Atlastin-2 (Fragment) OS=Homo sapiens GN=ATL2 PE=1 SV=1	TRUE	10.5644	Axon Inj	Axon Ctrl	0.00244105	75.2143	2673.12	1302.04	691.97	523.583	21392	18906	9028.38	5510.58	291.216	58.4082	24.296	38.4408	543.01	532.445	368.925	318.576	0	0	0	0	0	0	0	0	1297.68	13709.2
3816	24916	50.1453	2	768.346	1534.68	0.00133031	0.866833	37.05	LSTSSETVSSTAASK	[5] Phospho (ST)	[5] Phospho (ST)					sp|Q9P242|NYAP2_HUMAN	Neuronal tyrosine-phosphorylated phosphoinositide-3-kinase adapter 2 OS=Homo sapiens GN=NYAP2 PE=1 SV=3	TRUE	4.93487	Axon Inj	Axon Ctrl	0.00259591	44.9697	2115.59	1597.34	739.643	1590.09	11953.9	6335.62	3960.66	7569.54	230.478	71.6546	25.9698	116.742	303.437	178.428	161.844	437.608	0	0	0	0	0	0	0	0	1510.67	7454.94
4883	12278	121.561	2	849.917	1697.82	0.0018178	1.07067	32.15	AGPGSSPLFSLLPGYR	[5] Phospho (ST)	[5] Phospho (ST)					sp|Q9H0W8|SMG9_HUMAN	Protein SMG9 OS=Homo sapiens GN=SMG9 PE=1 SV=1	TRUE	2.79497	Axon Inj	Axon Ctrl	0.00302575	33.8266	2041.48	2217.81	3205.11	1591.91	5451.59	9410.79	5946.18	4503.58	222.404	99.4881	112.536	116.876	138.382	265.033	242.978	260.359	0	0	0	0	0	0	0	0	2264.08	6328.03
4582	5871	89.3819	2	1017.98	2033.95	0.00446026	2.19291	69.73	SPSGGAAGPLLTPSQSLDGSR	[3] Phospho (ST)	[3] Phospho (ST)					sp|Q96CX2|KCD12_HUMAN	BTB/POZ domain-containing protein KCTD12 OS=Homo sapiens GN=KCTD12 PE=1 SV=1	TRUE	70.0398	Axon Inj	Axon Ctrl	0.00303516	95.1037	10543.9	103.8	4254.82	3434.35	390558	143860	345380	404513	1148.68	4.65636	149.392	252.146	9913.84	4051.48	14113.2	23385.6	0	0	0	0	0	0	0	0	4584.21	321077
5630	6552	80.8704	2	846.868	1691.72	0.00318609	1.88334	41.4	STSPPPSPEVWADSR	[3] Phospho (ST)	[3] Phospho (ST)					tr|E5RFK4|E5RFK4_HUMAN	Dematin (Fragment) OS=Homo sapiens GN=DMTN PE=1 SV=2	TRUE	136.32	Axon Ctrl	Axon Inj	0.00379105	200	1361.51	3810.58	402.29	10373.2	0	0	0	116.986	148.327	170.938	14.125	761.588	0	0	0	6.76317	0	0	0	0	0	0	0	0	3986.9	29.2466
5632	6552	80.8704	2	846.868	1691.72	0.00318609	1.88334	39.94	STSPPPSPEVWADSR	[2] Phospho (ST)	[2] Phospho (ST)					tr|E5RFK4|E5RFK4_HUMAN	Dematin (Fragment) OS=Homo sapiens GN=DMTN PE=1 SV=2	TRUE	136.32	Axon Ctrl	Axon Inj	0.00379105	200	1361.51	3810.58	402.29	10373.2	0	0	0	116.986	148.327	170.938	14.125	761.588	0	0	0	6.76317	0	0	0	0	0	0	0	0	3986.9	29.2466
4599	5395	49.6914	2	813.376	1624.74	0.00214744	1.32172	57.68	SSPATTVTSPNSTPAK	[9] Phospho (ST)	[9] Phospho (ST)					tr|E5RGY9|E5RGY9_HUMAN	Clathrin coat assembly protein AP180 (Fragment) OS=Homo sapiens GN=SNAP91 PE=1 SV=6	TRUE	69.6691	Axon Inj	Axon Ctrl	0.0040648	200	0	0	0	134.667	2190.99	3508.18	359.088	3323.91	0	0	0	9.88711	55.6157	98.7999	14.6733	192.161	0	0	0	0	0	0	0	0	33.6669	2345.54
1251	22582	100.681	3	748.331	2241.97	0.00330737	1.47521	31	SPEPEVLSTQEDLFDQSNK	[1] Phospho (ST)	[1] Phospho (ST)					tr|A6NNK5|A6NNK5_HUMAN	Tumor suppressor p53-binding protein 1 OS=Homo sapiens GN=TP53BP1 PE=1 SV=2	TRUE	3.98248	Axon Inj	Axon Ctrl	0.00547993	50.2534	3318.59	7298.87	4374.85	2841.23	13436.5	18111.9	30037.4	9435.85	361.535	327.418	153.607	208.599	341.069	510.079	1227.41	545.502	0	0	0	0	0	0	0	0	4458.38	17755.4
2776	23548	85.8987	2	706.344	1410.67	-0.00251491	-1.78277	34.47	TSPVTTAGSLLER	[2] Phospho (ST)	[2] Phospho (ST)					tr|A0A087WTF3|A0A087WTF3_HUMAN	Ankyrin-3 (Fragment) OS=Homo sapiens GN=ANK3 PE=1 SV=1	TRUE	3.27879	Axon Ctrl	Axon Inj	0.00620747	49.3954	289962	615521	186028	395633	86430.4	131617	120899	114619	31589.2	27611.5	6531.69	29046.9	2193.93	3706.7	4940.26	6626.32	0	0	0	0	0	0	0	0	371786	113391
5446	3275	103.252	2	799.872	1597.73	0.00156862	0.981782	63.7	SIEVENDFLPVEK	[1] Phospho (ST)	[1] Phospho (ST)					tr|Q5JPT1|Q5JPT1_HUMAN	SH3 domain-containing kinase-binding protein 1 (Fragment) OS=Homo sapiens GN=SH3KBP1 PE=1 SV=1	TRUE	10.2216	Axon Ctrl	Axon Inj	0.00651214	86.4432	37979.7	161684	95490.7	365385	21392.6	14072.6	10105.8	19050.6	4137.6	7252.93	3352.81	26826.1	543.025	396.323	412.951	1101.35	0	0	0	0	0	0	0	0	165135	16155.4
6329	27334	116.236	2	969.464	1936.91	-0.00411902	-2.12658	31.15	SSPGPDTLVVLEFNPASK	[2] Phospho (ST)	[2] Phospho (ST)					sp|O60303|K0556_HUMAN	Uncharacterized protein KIAA0556 OS=Homo sapiens GN=KIAA0556 PE=1 SV=4	TRUE	3.15605	Axon Inj	Axon Ctrl	0.00653622	50.1794	4829.1	11292.6	11755.7	4281.12	28653.9	33369	20371.3	19100	526.094	506.574	412.76	314.315	727.345	939.761	832.427	1104.21	0	0	0	0	0	0	0	0	8039.65	25373.5
6099	19323	88.9931	2	738.328	1474.64	-0.0029507	-2.00096	58.39	GTSGSLADVFANTR	[5] Phospho (ST)	[5] Phospho (ST)					sp|Q9P265|DIP2B_HUMAN	Disco-interacting protein 2 homolog B OS=Homo sapiens GN=DIP2B PE=1 SV=3	TRUE	6.62533	Axon Ctrl	Axon Inj	0.00654322	80.0652	568736	745519	2.42222e+06	1.06191e+06	78227.6	393097	98615.7	154308	61959.4	33443.1	85047.4	77964.4	1985.71	11070.7	4029.71	8920.81	0	0	0	0	0	0	0	0	1.1996e+06	181062
4400	2936	89.1744	2	655.342	1308.67	-0.000128325	-0.0980573	71.35	AAALSLSTLASPK	[11] Phospho (ST)	[11] Phospho (ST)					sp|P98172|EFNB1_HUMAN	Ephrin-B1 OS=Homo sapiens GN=EFNB1 PE=1 SV=1	TRUE	3.83135	Axon Ctrl	Axon Inj	0.00729272	48.7777	260768	97395.1	269091	118946	29018.9	39518.8	67888.5	58335.2	28408.7	4369.03	9448.14	8732.85	736.611	1112.96	2774.11	3372.46	0	0	0	0	0	0	0	0	186550	48690.4
4339	2302	106.041	2	867.459	1732.9	0.00218668	1.26186	68.77	ALSPLSPVAIEQTSLK	[3] Phospho (ST)	[3] Phospho (ST)					tr|J3KTI4|J3KTI4_HUMAN	Zinc finger protein 521 OS=Homo sapiens GN=ZNF521 PE=1 SV=1	TRUE	7.97227	Axon Ctrl	Axon Inj	0.00732514	65.0468	13386	26404.8	3546.55	14236.4	1143.64	1028.63	2835.97	2213.5	1458.3	1184.49	124.524	1045.22	29.0299	28.9691	115.886	127.966	0	0	0	0	0	0	0	0	14393.4	1805.44
4127	1218	83.9843	3	1219.85	3656.52	0.00268169	0.733401	55.4	KPATPAEDDEDDDIDLFGSDNEEEDKEAAQLR	[19] Phospho (ST)	[19] Phospho (ST)					tr|A0A087X1X7|A0A087X1X7_HUMAN	Elongation factor 1-delta OS=Homo sapiens GN=EEF1D PE=1 SV=1	TRUE	85.206	Axon Inj	Axon Ctrl	0.00858848	194.839	3851.14	0	14.2395	62.0447	23034.5	214872	33195.5	63538.1	419.553	0	0.499967	4.55524	584.704	6051.39	1356.46	3673.25	0	0	0	0	0	0	0	0	981.857	83660.1
91	34812	88.3385	2	699.804	1397.59	0.000187108	0.133879	37.03	PMSISPPDFSPK	[2] Oxidation (M)|[5] Phospho (ST)	[2] Oxidation (M)	[5] Phospho (ST)				sp|P46821|MAP1B_HUMAN	Microtubule-associated protein 1B OS=Homo sapiens GN=MAP1B PE=1 SV=2	TRUE	26.5582	Axon Inj	Axon Ctrl	0.00944019	110.265	901.633	197.449	17.8919	277.261	2929.91	2556.09	12432	19110.4	98.2261	8.85732	0.62821	20.3562	74.3723	71.9864	508.005	1104.81	0	0	0	0	0	0	0	0	348.559	9257.1
2267	2241	66.362	2	670.799	1339.58	-0.00181726	-1.35658	37.08	NAMSLPQLNEK	[3] Oxidation (M)|[4] Phospho (ST)	[3] Oxidation (M)	[4] Phospho (ST)				sp|Q9H3Q1|BORG4_HUMAN	Cdc42 effector protein 4 OS=Homo sapiens GN=CDC42EP4 PE=1 SV=1	TRUE	2.9183	Axon Ctrl	Axon Inj	0.0101305	42.9761	57437.8	93912.5	39442.5	53092.4	10871.5	15749.5	28486.5	28463.6	6257.42	4212.8	1384.88	3897.98	275.959	443.549	1164.04	1645.53	0	0	0	0	0	0	0	0	60971.3	20892.8
6006	14108	117.933	3	1149.84	3446.5	0.0057142	1.65797	44.98	SLFGFSGSHSYSPITVESDFSNPLYEAGDTR	[18] Phospho (ST)	[18] Phospho (ST)					tr|A0A087WYL5|A0A087WYL5_HUMAN	Seizure 6-like protein 2 OS=Homo sapiens GN=SEZ6L2 PE=1 SV=1	TRUE	2.56813	Axon Inj	Axon Ctrl	0.0102828	55.2285	11610.6	18811.8	42546.3	22896.7	65610.2	50557.1	55277.6	74749.4	1264.89	843.872	1493.86	1681.04	1665.44	1423.83	2258.8	4321.39	0	0	0	0	0	0	0	0	23966.3	61548.6
6007	14108	117.933	3	1149.84	3446.5	0.0057142	1.65797	36.14	SLFGFSGSHSYSPITVESDFSNPLYEAGDTR	[12] Phospho (ST)	[12] Phospho (ST)					tr|A0A087WYL5|A0A087WYL5_HUMAN	Seizure 6-like protein 2 OS=Homo sapiens GN=SEZ6L2 PE=1 SV=1	TRUE	2.56813	Axon Inj	Axon Ctrl	0.0102828	55.2285	11610.6	18811.8	42546.3	22896.7	65610.2	50557.1	55277.6	74749.4	1264.89	843.872	1493.86	1681.04	1665.44	1423.83	2258.8	4321.39	0	0	0	0	0	0	0	0	23966.3	61548.6
3898	15455	116.009	2	1007.98	2013.95	0.00551544	2.73863	39.33	DFLSNEASLGAIGTSLPSR	[15] Phospho (ST)	[15] Phospho (ST)					sp|Q9P2G1|AKIB1_HUMAN	Ankyrin repeat and IBR domain-containing protein 1 OS=Homo sapiens GN=ANKIB1 PE=1 SV=3	TRUE	2.01361	Axon Inj	Axon Ctrl	0.0107075	28.93	6931.51	11961.6	7295.25	8613.99	19894.4	13048.2	23529.6	13606.3	755.136	536.584	256.146	632.428	504.995	367.471	961.484	786.606	0	0	0	0	0	0	0	0	8700.59	17519.6
4515	6122	60.3593	2	663.287	1324.56	0.00025891	0.195469	31.69	GGSLGLGGGGGMGPR	[3] Phospho (ST)|[12] Oxidation (M)	[3] Phospho (ST)	[12] Oxidation (M)				sp|Q15768|EFNB3_HUMAN	Ephrin-B3 OS=Homo sapiens GN=EFNB3 PE=1 SV=1	TRUE	11.0977	Axon Inj	Axon Ctrl	0.0113152	65.7037	3205.68	8940.9	17507.2	7107.57	175563	113535	102704	16166.6	349.235	401.078	614.702	521.829	4456.45	3197.44	4196.79	934.616	0	0	0	0	0	0	0	0	9190.34	101992
1923	10942	89.9466	3	661.661	1981.96	-0.000595151	-0.300284	53.36	AQTLPTSVVTITSESSPGK	[16] Phospho (ST)	[16] Phospho (ST)					tr|A0A087WUZ3|A0A087WUZ3_HUMAN	Spectrin beta chain, non-erythrocytic 1 OS=Homo sapiens GN=SPTBN1 PE=1 SV=1	TRUE	3.09007	Axon Ctrl	Axon Inj	0.0124632	55.3579	1.75991e+06	3.06329e+06	2.24623e+06	3.06325e+06	299817	638778	1.35606e+06	984461	191728	137416	78868.1	224900	7610.49	17989.7	55412.3	56913.4	0	0	0	0	0	0	0	0	2.53317e+06	819778
5225	1522	76.243	2	778.932	1555.85	0.0003997	0.256902	41.02	RSPVPAQIAITVPK	[2] Phospho (ST)	[2] Phospho (ST)					tr|A0A0A0MSA7|A0A0A0MSA7_HUMAN	Eukaryotic translation initiation factor 4 gamma 3 OS=Homo sapiens GN=EIF4G3 PE=1 SV=1	TRUE	43.9418	Axon Ctrl	Axon Inj	0.0131387	199.953	11520.9	22483.8	330775	51734	0	9477.07	1.68059	0	1255.12	1008.6	11613.9	3798.25	0	266.9	0.0686736	0	0	0	0	0	0	0	0	0	104128	2369.69
4380	6807	133.336	2	1054.96	2107.9	0.0015825	0.750747	98.88	MDNYADLSDTELTTLLR	[N-term] Acetyl (Protein N-term)|[1] Oxidation (M)|[8] Phospho (ST)	[N-term] Acetyl (Protein N-term)	[1] Oxidation (M)	[8] Phospho (ST)			sp|P50402|EMD_HUMAN	Emerin OS=Homo sapiens GN=EMD PE=1 SV=1	TRUE	9.26738	Axon Inj	Axon Ctrl	0.0141709	120.232	4347.78	3823.77	8515.73	3548.76	131269	20727.3	21786.7	13752.3	473.658	171.53	298.999	260.545	3332.1	583.738	890.267	795.044	0	0	0	0	0	0	0	0	5059.01	46883.8
4382	6807	133.336	2	1054.96	2107.9	0.0015825	0.750747	55.43	MDNYADLSDTELTTLLR	[N-term] Acetyl (Protein N-term)|[1] Oxidation (M)|[10] Phospho (ST)	[N-term] Acetyl (Protein N-term)	[1] Oxidation (M)	[10] Phospho (ST)			sp|P50402|EMD_HUMAN	Emerin OS=Homo sapiens GN=EMD PE=1 SV=1	TRUE	9.26738	Axon Inj	Axon Ctrl	0.0141709	120.232	4347.78	3823.77	8515.73	3548.76	131269	20727.3	21786.7	13752.3	473.658	171.53	298.999	260.545	3332.1	583.738	890.267	795.044	0	0	0	0	0	0	0	0	5059.01	46883.8
4063	977	74.5038	2	1058.43	2114.84	0.000116496	0.055085	94.47	GDQPAASGDSDDDEPPPLPR	[10] Phospho (ST)	[10] Phospho (ST)					sp|O00264|PGRC1_HUMAN	Membrane-associated progesterone receptor component 1 OS=Homo sapiens GN=PGRMC1 PE=1 SV=3	TRUE	17.2203	Axon Inj	Axon Ctrl	0.014329	124.675	99622.5	18441.5	7158.59	14140	552959	635795	1.15291e+06	58197.9	10853.1	827.262	251.348	1038.14	14036.2	17905.7	47111.2	3364.52	0	0	0	0	0	0	0	0	34840.7	599966
6203	21010	96.7313	2	1026.52	2051.04	0.00124142	0.605263	37.72	PASPASNVVVLPSGSTVYVK	[3] Phospho (ST)	[3] Phospho (ST)					sp|Q7Z589|EMSY_HUMAN	BRCA2-interacting transcriptional repressor EMSY OS=Homo sapiens GN=EMSY PE=1 SV=2	TRUE	15.0542	Axon Inj	Axon Ctrl	0.0143684	200	0	6533.63	0	0	6224.45	17027.6	31652.2	43454.3	0	293.091	0	0	158	479.545	1293.4	2512.16	0	0	0	0	0	0	0	0	1633.41	24589.7
2096	14797	131.056	3	1415.29	4242.85	0.00511414	1.20536	90.68	PGLIEIPLGSLADPAAEDEGDGSPAGAEDSLEEEASSEGEPR	[23] Phospho (ST)	[23] Phospho (ST)					sp|Q9P1Y5|CAMP3_HUMAN	Calmodulin-regulated spectrin-associated protein 3 OS=Homo sapiens GN=CAMSAP3 PE=1 SV=2	TRUE	3.18778	Axon Inj	Axon Ctrl	0.0152968	53.8851	18859.5	26570.2	58503.8	26772.7	154771	123292	90079.9	48518.7	2054.6	1191.91	2054.15	1965.61	3928.68	3472.24	3680.92	2804.95	0	0	0	0	0	0	0	0	32676.5	104165
675	810	109.161	2	1375.62	2749.23	0.00245416	0.892671	32.64	MEDLDQSPLVSSSDSPPRPQPAFK	[N-term] Acetyl (Protein N-term)|[15] Phospho (ST)	[N-term] Acetyl (Protein N-term)	[15] Phospho (ST)				sp|Q9NQC3|RTN4_HUMAN	Reticulon-4 OS=Homo sapiens GN=RTN4 PE=1 SV=2	TRUE	6.13039	Axon Ctrl	Axon Inj	0.0155482	63.7454	27021.9	59670.9	30698.8	32659	9460.97	5949.34	697.886	8368.32	2943.83	2676.76	1077.88	2397.78	240.155	167.55	28.5176	483.786	0	0	0	0	0	0	0	0	37512.6	6119.13
4600	10747	121.696	3	819.073	2454.2	0.00274285	1.11762	33.84	TIDTSPPVDLFATASAAVPVSTSK	[13] Phospho (ST)	[13] Phospho (ST)					tr|E5RGY9|E5RGY9_HUMAN	Clathrin coat assembly protein AP180 (Fragment) OS=Homo sapiens GN=SNAP91 PE=1 SV=6	TRUE	4.71581	Axon Inj	Axon Ctrl	0.0157306	72.633	7736.55	3773.83	16670.7	4470.86	55444.6	49596.1	36417.9	12521.7	842.839	169.289	585.331	328.244	1407.4	1396.76	1488.14	723.898	0	0	0	0	0	0	0	0	8162.99	38495.1
2915	19871	114.563	2	999.502	1996.99	0.00303953	1.52206	70.37	SAVLLVDETATTPIFANR	[1] Phospho (ST)	[1] Phospho (ST)					tr|A0A087WTD7|A0A087WTD7_HUMAN	A-kinase anchor protein 13 OS=Homo sapiens GN=AKAP13 PE=1 SV=1	TRUE	16.029	Axon Inj	Axon Ctrl	0.0160766	200	0	0	7208.78	0	13050	61901.4	35914.8	4683.09	0	0	253.11	0	331.259	1743.31	1467.58	270.737	0	0	0	0	0	0	0	0	1802.19	28887.3
4309	21503	41.0575	2	486.233	970.452	-0.000403129	-0.415404	43.8	TASPPPPPK	[3] Phospho (ST)	[3] Phospho (ST)					sp|Q8IYB3|SRRM1_HUMAN	Serine/arginine repetitive matrix protein 1 OS=Homo sapiens GN=SRRM1 PE=1 SV=2	TRUE	2.67296	Axon Inj	Axon Ctrl	0.0162302	74.2308	19113.4	5480.63	3943.52	8337.05	28357.2	27001.7	19920	23285.5	2082.26	245.855	138.462	612.096	719.813	760.44	813.987	1346.17	0	0	0	0	0	0	0	0	9218.65	24641.1
4817	9615	81.5407	3	626.293	1875.86	0.00108308	0.577378	34.82	DANIMSPGSSLPSLHVR	[5] Oxidation (M)|[6] Phospho (ST)	[5] Oxidation (M)	[6] Phospho (ST)				sp|P25054|APC_HUMAN	Adenomatous polyposis coli protein OS=Homo sapiens GN=APC PE=1 SV=2	TRUE	3.34571	Axon Ctrl	Axon Inj	0.0164064	52.866	26143.2	38820.2	12329.4	52332.9	10406	8156.06	7701.1	12480.7	2848.1	1741.43	432.902	3842.21	264.144	229.697	314.688	721.531	0	0	0	0	0	0	0	0	32406.4	9685.96
4536	4771	74.5207	3	818.04	2451.1	0.0015937	0.6502	32.78	LYHPDSTELQPASSLTSGSPER	[19] Phospho (ST)	[19] Phospho (ST)					sp|Q96JA1|LRIG1_HUMAN	Leucine-rich repeats and immunoglobulin-like domains protein 1 OS=Homo sapiens GN=LRIG1 PE=1 SV=2	TRUE	6.9457	Axon Inj	Axon Ctrl	0.0167473	108.527	40778.8	74077.7	32792	46048.5	180762	103282	881143	180174	4442.54	3323.04	1151.37	3380.82	4588.44	2908.69	36006	10416.2	0	0	0	0	0	0	0	0	48424.2	336340
5498	5499	132.291	2	1046.52	2091.03	0.00319414	1.52755	70	AAASVTPPGSLELLQPGFSK	[N-term] Acetyl (Protein N-term)|[6] Phospho (ST)	[N-term] Acetyl (Protein N-term)	[6] Phospho (ST)				tr|B1AMX7|B1AMX7_HUMAN	TNF receptor-associated factor 2 (Fragment) OS=Homo sapiens GN=TRAF2 PE=1 SV=6	TRUE	2.27198	Axon Inj	Axon Ctrl	0.0170061	40.5918	12132.4	13423	16675.1	15546.1	48107.9	27242.3	38452.7	17464.6	1321.74	602.14	585.484	1141.38	1221.16	767.218	1571.29	1009.66	0	0	0	0	0	0	0	0	14444.2	32816.9
5496	5499	132.291	2	1046.52	2091.03	0.00319414	1.52755	63.46	AAASVTPPGSLELLQPGFSK	[N-term] Acetyl (Protein N-term)|[4] Phospho (ST)	[N-term] Acetyl (Protein N-term)	[4] Phospho (ST)				tr|B1AMX7|B1AMX7_HUMAN	TNF receptor-associated factor 2 (Fragment) OS=Homo sapiens GN=TRAF2 PE=1 SV=6	TRUE	2.27198	Axon Inj	Axon Ctrl	0.0170061	40.5918	12132.4	13423	16675.1	15546.1	48107.9	27242.3	38452.7	17464.6	1321.74	602.14	585.484	1141.38	1221.16	767.218	1571.29	1009.66	0	0	0	0	0	0	0	0	14444.2	32816.9
3962	18507	93.8868	3	681.296	2040.87	0.00518264	2.53944	39.84	SMDELNHDFQALALEGR	[1] Phospho (ST)|[2] Oxidation (M)	[1] Phospho (ST)	[2] Oxidation (M)				tr|H0YEH2|H0YEH2_HUMAN	Pumilio homolog 1 (Fragment) OS=Homo sapiens GN=PUM1 PE=1 SV=1	TRUE	3.51539	Axon Ctrl	Axon Inj	0.0171865	64.324	145236	170838	557587	299693	126782	77322.2	51216.1	78456.1	15822.3	7663.59	19577.6	22003.1	3218.21	2177.6	2092.83	4535.68	0	0	0	0	0	0	0	0	293338	83444.1
387	3541	96.8373	3	1099.16	3294.46	0.00217169	0.659194	31.47	EEVVEQGELNATEEVWIPGEGHPESPEPK	[25] Phospho (ST)	[25] Phospho (ST)					sp|P48681|NEST_HUMAN	Nestin OS=Homo sapiens GN=NES PE=1 SV=2	TRUE	5.11514	Axon Ctrl	Axon Inj	0.0172189	75.6229	179284	141928	74913	433687	52534.1	16020.5	64194.5	29477.5	19531.6	6366.71	2630.3	31840.7	1333.51	451.181	2623.17	1704.14	0	0	0	0	0	0	0	0	207453	40556.6
4648	5827	81.2772	3	624.991	1871.95	-0.000227045	-0.121288	45.45	EALAEAALESPRPALVR	[10] Phospho (ST)	[10] Phospho (ST)					tr|J3QRP6|J3QRP6_HUMAN	Na(+)/H(+) exchange regulatory cofactor NHE-RF1 (Fragment) OS=Homo sapiens GN=SLC9A3R1 PE=1 SV=1	TRUE	5.30998	Axon Ctrl	Axon Inj	0.018062	68.5778	43909.6	151853	174919	338081	34569.4	27700.4	21420.6	49787	4783.62	6811.96	6141.64	24821.4	877.504	780.119	875.307	2878.27	0	0	0	0	0	0	0	0	177191	33369.4
6360	29313	93.8615	2	1199.45	2396.88	-0.00171148	-0.714043	46.15	FLESAAADFSDEDEDDDVDGR	[10] Phospho (ST)	[10] Phospho (ST)					sp|O43815|STRN_HUMAN	Striatin OS=Homo sapiens GN=STRN PE=1 SV=4	TRUE	24.3126	Axon Ctrl	Axon Inj	0.0182145	200	4853.24	4756.23	32543.4	125465	0	0	0	6894.29	528.724	213.359	1142.64	9211.49	0	0	0	398.571	0	0	0	0	0	0	0	0	41904.5	1723.57
3210	3457	103.917	4	971.968	3883.84	0.00110639	0.284869	39.16	SHSLDDLQVEPGAEQDVPTEVTEPPPQIVPEVPQK	[3] Phospho (ST)	[3] Phospho (ST)					sp|O94885|SASH1_HUMAN	SAM and SH3 domain-containing protein 1 OS=Homo sapiens GN=SASH1 PE=1 SV=3	TRUE	5.31096	Axon Ctrl	Axon Inj	0.0187311	75.2253	19104.6	47799.8	8609.2	30057.8	5872.65	2256.63	1867.36	9881.37	2081.3	2144.24	302.28	2206.8	149.07	63.5527	76.3054	571.258	0	0	0	0	0	0	0	0	26392.8	4969.5
1831	8179	76.905	4	652.08	2604.29	0.000152176	0.0584329	31.21	KLDPAQSASRENLLEEQGSIALR	[9] Phospho (ST)	[9] Phospho (ST)					tr|A0A0D9SF54|A0A0D9SF54_HUMAN	Spectrin alpha chain, non-erythrocytic 1 OS=Homo sapiens GN=SPTAN1 PE=1 SV=1	TRUE	8.42181	Axon Ctrl	Axon Inj	0.0190447	104.126	623927	175324	1.64561e+06	198569	103979	62318.5	55452.2	92129.1	67972.2	7864.83	57779.5	14578.6	2639.39	1755.06	2265.93	5326.14	0	0	0	0	0	0	0	0	660857	78469.7
2694	1864	65.6301	2	621.797	1241.58	-0.000379709	-0.305827	31.09	STPLPGPPGSPR	[10] Phospho (ST)	[10] Phospho (ST)					tr|J3KNK0|J3KNK0_HUMAN	Serine/threonine-protein kinase BRSK1 OS=Homo sapiens GN=BRSK1 PE=1 SV=1	TRUE	5.97227	Axon Ctrl	Axon Inj	0.019048	63.87	142837	209710	156861	34676.5	22551.1	6175.44	20755.1	41620.2	15561	9407.36	5507.62	2545.9	572.432	173.917	848.113	2406.14	0	0	0	0	0	0	0	0	136021	22775.5
3800	10943	55.726	3	453.225	1356.65	-0.000536249	-0.395273	38.77	APSASPLALHASR	[5] Phospho (ST)	[5] Phospho (ST)					sp|Q8N3F8|MILK1_HUMAN	MICAL-like protein 1 OS=Homo sapiens GN=MICALL1 PE=1 SV=2	TRUE	6.20643	Axon Ctrl	Axon Inj	0.0190828	200	1898.79	1205.24	2747.46	2735.67	1383.59	0	0	0	206.859	54.0656	96.4671	200.849	35.1208	0	0	0	0	0	0	0	0	0	0	0	2146.79	345.898
641	22154	104.431	3	1026.48	3076.42	0.00779397	2.53346	30.11	VQPPSPLPSSMDSNSSPEEVQFQPVVSK	[16] Phospho (ST)	[16] Phospho (ST)					tr|I6L894|I6L894_HUMAN	Ankyrin-2 OS=Homo sapiens GN=ANK2 PE=1 SV=1	TRUE	2.59945	Axon Inj	Axon Ctrl	0.0195171	68.2286	3525.76	3102.45	10777.5	3948.4	11686.7	13471.6	20983.4	9367.31	384.104	139.172	378.414	289.887	296.653	379.397	857.439	541.54	0	0	0	0	0	0	0	0	5338.54	13877.2
4585	10222	95.4665	2	946.476	1890.94	0.00266818	1.41104	36.97	ALSPLLQEVPSASSSPTK	[15] Phospho (ST)	[15] Phospho (ST)					tr|A0A087WXV2|A0A087WXV2_HUMAN	Protocadherin-17 (Fragment) OS=Homo sapiens GN=PCDH17 PE=1 SV=1	TRUE	4.79725	Axon Ctrl	Axon Inj	0.019568	74.7775	98040.2	44818.4	27293.5	144914	34829.1	10035.2	10059.6	10752.6	10680.7	2010.5	958.313	10639.4	884.094	282.619	411.061	621.627	0	0	0	0	0	0	0	0	78766.7	16419.1
3582	1695	64.8802	2	465.21	928.405	-0.000594854	-0.640727	30.13	DVYLSPR	[5] Phospho (ST)	[5] Phospho (ST)					tr|H0Y6E7|H0Y6E7_HUMAN	RNA-binding motif protein, X chromosome (Fragment) OS=Homo sapiens GN=RBMX PE=1 SV=2	TRUE	5.47619	Axon Inj	Axon Ctrl	0.0212065	200	0	0	5227.97	0	5894.63	4813.87	5997.91	11923	0	0	183.561	0	149.628	135.572	245.091	689.286	0	0	0	0	0	0	0	0	1306.99	7157.34
175	77836	117.15	2	1444.1	2886.18	0.00438015	1.51763	70.73	SEQSSMSIEFGQESPEQSLAMDFSR	[14] Phospho (ST)	[14] Phospho (ST)					sp|P46821|MAP1B_HUMAN	Microtubule-associated protein 1B OS=Homo sapiens GN=MAP1B PE=1 SV=2	TRUE	3.81111	Axon Inj	Axon Ctrl	0.0218138	66.9655	4746.58	2873.59	14968.5	10023.4	38817.3	33532	39789.7	12149.3	517.104	128.906	525.565	735.907	985.332	944.352	1625.92	702.371	0	0	0	0	0	0	0	0	8153.03	31072.1
6444	38747	101.664	2	801.888	1601.76	0.0014793	0.92355	56.11	LFTESTGVLALEDK	[5] Phospho (ST)	[5] Phospho (ST)					tr|A0A087X1P3|A0A087X1P3_HUMAN	Calcium-dependent secretion activator 2 OS=Homo sapiens GN=CADPS2 PE=1 SV=1	TRUE	4.67702	Axon Inj	Axon Ctrl	0.0227198	200	0	3298.53	0	0	3363.66	3877.55	2526.4	5659.71	0	147.968	0	0	85.3826	109.202	103.236	327.197	0	0	0	0	0	0	0	0	824.633	3856.83
205	36392	132.558	3	1006.78	3017.32	0.00863538	2.86195	38.24	VLSPLRSPPLIGSESAYESFLSADDK	[3] Phospho (ST)|[7] Phospho (ST)|[22] Phospho (ST)	[3] Phospho (ST)	[7] Phospho (ST)	[22] Phospho (ST)			sp|P46821|MAP1B_HUMAN	Microtubule-associated protein 1B OS=Homo sapiens GN=MAP1B PE=1 SV=2	TRUE	3.03193	Axon Inj	Axon Ctrl	0.0232111	55.7148	5799.48	6139.42	3202.38	6839.46	21156.2	27583.3	9226.98	8677.6	631.81	275.407	112.44	502.144	537.025	776.821	377.04	501.666	0	0	0	0	0	0	0	0	5495.19	16661
3888	11671	79.0767	2	772.362	1542.71	0.00174094	1.1285	49.53	AVSVGSQPSVFTER	[6] Phospho (ST)	[6] Phospho (ST)					sp|Q16825|PTN21_HUMAN	Tyrosine-protein phosphatase non-receptor type 21 OS=Homo sapiens GN=PTPN21 PE=1 SV=2	TRUE	2.32163	Axon Ctrl	Axon Inj	0.023989	45.7489	9932.66	11080	21957.9	13008.8	4021.29	7128.68	3551.34	9410.8	1082.09	497.036	770.97	955.093	102.076	200.763	145.117	544.054	0	0	0	0	0	0	0	0	13994.8	6028.03
2837	15341	78.9979	2	939.846	1877.68	0.00119051	0.634035	76.36	DVEDMELSDVEDDGSK	[5] Oxidation (M)|[8] Phospho (ST)	[5] Oxidation (M)	[8] Phospho (ST)				sp|Q5VT52|RPRD2_HUMAN	Regulation of nuclear pre-mRNA domain-containing protein 2 OS=Homo sapiens GN=RPRD2 PE=1 SV=1	TRUE	Infinity	Axon Inj	Axon Ctrl	0.0240169	67.1808	0	0	0	0	0	4988	5266.45	4523.5	0	0	0	0	0	140.476	215.202	261.511	0	0	0	0	0	0	0	0	0	3694.49
713	9605	107.616	3	1360.69	4079.05	0.00590611	1.44792	31.5	GPLPAAPPVAPERQPSWDPSPVSSTVPAPSPLSAAAVSPSK	[16] Phospho (ST)	[16] Phospho (ST)					sp|Q9NQC3|RTN4_HUMAN	Reticulon-4 OS=Homo sapiens GN=RTN4 PE=1 SV=2	TRUE	Infinity	Axon Ctrl	Axon Inj	0.0240228	67.6057	0	5872.6	6689.2	5472.68	0	0	0	0	0	263.438	234.867	401.797	0	0	0	0	0	0	0	0	0	0	0	0	4508.62	0
3145	7216	69.3314	3	1027.14	3078.39	0.00171272	0.556369	35.56	SSPKEELHPAAPSQLAPSFSSSSSSSSGPR	[2] Phospho (ST)	[2] Phospho (ST)					sp|O43166|SI1L1_HUMAN	Signal-induced proliferation-associated 1-like protein 1 OS=Homo sapiens GN=SIPA1L1 PE=1 SV=4	TRUE	Infinity	Axon Inj	Axon Ctrl	0.0241154	73.7686	0	0	0	0	4986.05	7681.6	4620.77	0	0	0	0	0	126.565	216.335	188.817	0	0	0	0	0	0	0	0	0	0	4322.11
632	11976	95.143	2	1209.03	2416.05	0.00573122	2.37215	66.98	TPTEEGTPTSEQNPFLFQEGK	[7] Phospho (ST)	[7] Phospho (ST)					tr|I6L894|I6L894_HUMAN	Ankyrin-2 OS=Homo sapiens GN=ANK2 PE=1 SV=1	TRUE	Infinity	Axon Inj	Axon Ctrl	0.0241805	79.179	0	0	0	0	8629.08	0	17915.3	10710.8	0	0	0	0	219.039	0	732.069	619.211	0	0	0	0	0	0	0	0	0	9313.8
3485	3808	67.9158	2	584.772	1167.53	0.000122772	0.105156	58.83	AGLQSLEASGR	[5] Phospho (ST)	[5] Phospho (ST)					sp|O60784|TOM1_HUMAN	Target of Myb protein 1 OS=Homo sapiens GN=TOM1 PE=1 SV=2	TRUE	Infinity	Axon Ctrl	Axon Inj	0.0242716	82.4721	0	12478.1	7576.87	19200.6	0	0	0	0	0	559.751	266.034	1409.68	0	0	0	0	0	0	0	0	0	0	0	0	9813.88	0
5007	22075	92.193	3	770.679	2309.02	0.00178644	0.773681	40.25	ETFSSAEGTVDKDTTIMELR	[4] Phospho (ST)	[4] Phospho (ST)					tr|A0A096LNL9|A0A096LNL9_HUMAN	Transcriptional regulator ATRX (Fragment) OS=Homo sapiens GN=ATRX PE=1 SV=1	TRUE	Infinity	Axon Ctrl	Axon Inj	0.0242851	81.8883	4695.35	2155.03	0	2545.23	0	0	0	0	511.523	96.672	0	186.868	0	0	0	0	0	0	0	0	0	0	0	0	2348.9	0
414	12206	98.3572	4	952.919	3807.65	0.000418604	0.109938	39.94	WEDTVEKDQELAQESPPGMAGVENEDEAELNLR	[15] Phospho (ST)	[15] Phospho (ST)					sp|P48681|NEST_HUMAN	Nestin OS=Homo sapiens GN=NES PE=1 SV=2	TRUE	Infinity	Axon Inj	Axon Ctrl	0.024483	83.8016	0	0	0	0	8985.58	8751.89	0	3226.99	0	0	0	0	228.088	246.477	0	186.557	0	0	0	0	0	0	0	0	0	5241.11
5581	5676	81.8387	3	1075.52	3223.52	0.00851613	2.64188	37.12	GAAAADLLSSSPESQHGGTQSPGGGQPLLQPTK	[9] Phospho (ST)	[9] Phospho (ST)					sp|Q9H3S7|PTN23_HUMAN	Tyrosine-protein phosphatase non-receptor type 23 OS=Homo sapiens GN=PTPN23 PE=1 SV=1	TRUE	Infinity	Axon Inj	Axon Ctrl	0.0245902	91.6788	0	0	0	0	14789.6	9243.42	3990.92	0	0	0	0	0	375.415	260.32	163.08	0	0	0	0	0	0	0	0	0	0	7005.97
5579	5676	81.8387	3	1075.52	3223.52	0.00851613	2.64188	34.52	GAAAADLLSSSPESQHGGTQSPGGGQPLLQPTK	[11] Phospho (ST)	[11] Phospho (ST)					sp|Q9H3S7|PTN23_HUMAN	Tyrosine-protein phosphatase non-receptor type 23 OS=Homo sapiens GN=PTPN23 PE=1 SV=1	TRUE	Infinity	Axon Inj	Axon Ctrl	0.0245902	91.6788	0	0	0	0	14789.6	9243.42	3990.92	0	0	0	0	0	375.415	260.32	163.08	0	0	0	0	0	0	0	0	0	0	7005.97
4627	5562	92.193	3	1145.19	3432.56	0.0026683	0.777351	34.38	TSSDSALHTSVMNPSPQDTYPGPTPPSILPSR	[10] Phospho (ST)|[12] Oxidation (M)	[10] Phospho (ST)	[12] Oxidation (M)				tr|H0YDQ8|H0YDQ8_HUMAN	CREB-regulated transcription coactivator 2 (Fragment) OS=Homo sapiens GN=CRTC2 PE=1 SV=2	TRUE	5.39624	Axon Inj	Axon Ctrl	0.0246927	80.5955	203113	30244	215973	44952.1	266006	809976	1.23125e+06	360028	22127.6	1356.71	7583.09	3300.33	6752.25	22811.1	50312.4	20813.8	0	0	0	0	0	0	0	0	123570	666816
3432	4102	74.926	2	921.92	1841.83	0.00549349	2.98264	39.32	SDNGELEDKPPAPPVR	[N-term] Acetyl (Protein N-term)|[1] Phospho (ST)	[N-term] Acetyl (Protein N-term)	[1] Phospho (ST)				sp|Q13177|PAK2_HUMAN	Serine/threonine-protein kinase PAK 2 OS=Homo sapiens GN=PAK2 PE=1 SV=3	TRUE	Infinity	Axon Inj	Axon Ctrl	0.0247306	118.574	0	0	0	0	17574.3	80881.4	20536.1	0	0	0	0	0	446.103	2277.84	839.163	0	0	0	0	0	0	0	0	0	0	29748
5370	2508	97.359	3	1006.51	3016.5	-0.000282869	-0.0937738	64.19	IKEEVLSESEAENQQAGAAALAPEIVIK	[9] Phospho (ST)	[9] Phospho (ST)					sp|Q9UJX5|APC4_HUMAN	Anaphase-promoting complex subunit 4 OS=Homo sapiens GN=ANAPC4 PE=1 SV=2	TRUE	Infinity	Axon Ctrl	Axon Inj	0.0249538	105.089	3373.99	0	8626.08	18181	0	0	0	0	367.57	0	302.873	1334.83	0	0	0	0	0	0	0	0	0	0	0	0	7545.26	0
5371	2508	97.359	3	1006.51	3016.5	-0.000282869	-0.0937738	48.12	IKEEVLSESEAENQQAGAAALAPEIVIK	[7] Phospho (ST)	[7] Phospho (ST)					sp|Q9UJX5|APC4_HUMAN	Anaphase-promoting complex subunit 4 OS=Homo sapiens GN=ANAPC4 PE=1 SV=2	TRUE	Infinity	Axon Ctrl	Axon Inj	0.0249538	105.089	3373.99	0	8626.08	18181	0	0	0	0	367.57	0	302.873	1334.83	0	0	0	0	0	0	0	0	0	0	0	0	7545.26	0
6498	48415	83.6889	3	883.75	2648.23	0.00188338	0.711186	39.33	RQESSSSLEMPSGVALEEGAHVLR	[7] Phospho (ST)	[7] Phospho (ST)					sp|P48553|TPC10_HUMAN	Trafficking protein particle complex subunit 10 OS=Homo sapiens GN=TRAPPC10 PE=1 SV=2	TRUE	Infinity	Axon Inj	Axon Ctrl	0.025295	130.276	0	0	0	0	15082.3	0	7127.91	58537.2	0	0	0	0	382.847	0	291.266	3384.14	0	0	0	0	0	0	0	0	0	20186.9
3722	23776	90.9968	2	913.454	1824.89	0.000850515	0.466063	33.57	IHLPLNYPPGSPDLGR	[11] Phospho (ST)	[11] Phospho (ST)					sp|Q08174|PCDH1_HUMAN	Protocadherin-1 OS=Homo sapiens GN=PCDH1 PE=1 SV=2	TRUE	Infinity	Axon Inj	Axon Ctrl	0.0253648	120.674	0	0	0	0	5499.14	16910.8	0	2401.26	0	0	0	0	139.589	476.254	0	138.821	0	0	0	0	0	0	0	0	0	6202.79
2856	14155	98.4661	3	854.406	2560.2	0.000355264	0.138765	59.01	RNSPAFLSTDLGDEDVGLGPPAPR	[9] Phospho (ST)	[9] Phospho (ST)					tr|A0A0A0MSQ6|A0A0A0MSQ6_HUMAN	SH3 and multiple ankyrin repeat domains protein 2 OS=Homo sapiens GN=SHANK2 PE=1 SV=1	TRUE	Infinity	Axon Ctrl	Axon Inj	0.0254223	118.978	0	9456.12	3093.87	1456.07	0	0	0	0	0	424.19	108.63	106.903	0	0	0	0	0	0	0	0	0	0	0	0	3501.52	0
604	50426	111.758	2	822.373	1642.73	0.000271312	0.165159	98.84	GLYDGPVCEVSVTPK	[13] Phospho (ST)	[13] Phospho (ST)					sp|Q16555|DPYL2_HUMAN	Dihydropyrimidinase-related protein 2 OS=Homo sapiens GN=DPYSL2 PE=1 SV=1	TRUE	Infinity	Axon Inj	Axon Ctrl	0.0255183	129.157	0	0	0	0	20422.8	5284.4	0	2630.79	0	0	0	0	518.408	148.823	0	152.091	0	0	0	0	0	0	0	0	0	7084.5
6287	25567	130.519	3	840.116	2517.33	0.00175653	0.697776	34.49	LELSPPPPLLPVPVVSGSPVGSSGR	[18] Phospho (ST)	[18] Phospho (ST)					tr|D6R9G9|D6R9G9_HUMAN	Solute carrier family 35 member B1 (Fragment) OS=Homo sapiens GN=SLC35B1 PE=1 SV=2	TRUE	5.61852	Axon Ctrl	Axon Inj	0.0257188	102.458	15571.3	11809.3	12508.8	68966.7	8937.82	1802.26	4888.04	3746.38	1696.37	529.75	439.2	5063.44	226.876	50.7566	199.739	216.584	0	0	0	0	0	0	0	0	27214	4843.62
5622	6468	70.7887	3	663.614	1987.82	0.00116812	0.58764	39.5	SSSMSSIDLVSASDDVHR	[3] Phospho (ST)|[4] Oxidation (M)	[3] Phospho (ST)	[4] Oxidation (M)				sp|Q9Y5P4|C43BP_HUMAN	Collagen type IV alpha-3-binding protein OS=Homo sapiens GN=COL4A3BP PE=1 SV=1	TRUE	3.5105	Axon Ctrl	Axon Inj	0.0258964	65.4717	27503.5	72034.6	106593	78422	7739.29	14196.1	20574.6	38547.6	2996.3	3231.38	3742.62	5757.64	196.453	399.799	840.738	2228.5	0	0	0	0	0	0	0	0	71138.2	20264.4
2904	4678	56.1226	2	715.322	1428.63	0.000649975	0.454964	40.38	DSSFTEVPRSPK	[10] Phospho (ST)	[10] Phospho (ST)					sp|O95425|SVIL_HUMAN	Supervillin OS=Homo sapiens GN=SVIL PE=1 SV=2	TRUE	4.31238	Axon Ctrl	Axon Inj	0.0267929	200	1981.79	1986.95	8321.38	3366.59	3630.65	0	0	0	215.901	89.1323	292.175	247.171	92.1596	0	0	0	0	0	0	0	0	0	0	0	3914.18	907.662
3629	5874	84.5691	3	1146.85	3437.54	0.00538058	1.56524	36.45	VGIVEPSSATSGDSDDAAPSGSGTLSSTPPSASPAAK	[14] Phospho (ST)	[14] Phospho (ST)					tr|F8VW41|F8VW41_HUMAN	Phosphofurin acidic cluster sorting protein 2 OS=Homo sapiens GN=PACS2 PE=1 SV=1	TRUE	Infinity	Axon Inj	Axon Ctrl	0.0270263	109.621	0	0	0	0	2796.93	50410.6	0	42749.9	0	0	0	0	70.9967	1419.7	0	2471.44	0	0	0	0	0	0	0	0	0	23989.4
1878	39714	76.3338	3	697.256	2088.75	0.00228444	1.09369	38.13	GAGDTDEEGEEDAFEDAPR	[5] Phospho (ST)	[5] Phospho (ST)					sp|Q9NZ56|FMN2_HUMAN	Formin-2 OS=Homo sapiens GN=FMN2 PE=1 SV=4	TRUE	Infinity	Axon Ctrl	Axon Inj	0.0276813	107.881	550.885	7780.34	0	6615.8	0	0	0	0	60.0147	349.017	0	485.723	0	0	0	0	0	0	0	0	0	0	0	0	3736.76	0
5560	5205	107.588	2	785.374	1568.73	0.000780202	0.497345	66.61	GLSLTETELEELR	[3] Phospho (ST)	[3] Phospho (ST)					tr|C9IYI5|C9IYI5_HUMAN	Coiled-coil domain-containing protein 136 (Fragment) OS=Homo sapiens GN=CCDC136 PE=1 SV=2	TRUE	2.6532	Axon Inj	Axon Ctrl	0.0278886	76.807	41099.1	49425.3	134557	27403.6	235222	95908.5	163464	175299	4477.44	2217.16	4724.49	2011.94	5970.84	2701.04	6679.6	10134.3	0	0	0	0	0	0	0	0	63121.3	167474
3711	13407	79.7365	2	892.445	1782.87	0.00403104	2.26098	36.66	AAPPPPPPPPPLESSPR	[15] Phospho (ST)	[15] Phospho (ST)					sp|Q5T4S7|UBR4_HUMAN	E3 ubiquitin-protein ligase UBR4 OS=Homo sapiens GN=UBR4 PE=1 SV=1	TRUE	Infinity	Axon Inj	Axon Ctrl	0.027916	163.132	0	0	0	0	805.548	0	13582.3	1419.24	0	0	0	0	20.4479	0	555.012	82.0487	0	0	0	0	0	0	0	0	0	3951.78
5546	5057	78.5145	2	628.798	1255.58	0.000639278	0.509149	45.56	SASITNLSLDR	[3] Phospho (ST)	[3] Phospho (ST)					sp|Q9Y2I7|FYV1_HUMAN	1-phosphatidylinositol 3-phosphate 5-kinase OS=Homo sapiens GN=PIKFYVE PE=1 SV=3	TRUE	1.81347	Axon Inj	Axon Ctrl	0.0282586	36.6405	24710.8	24329.8	24381.5	46428.4	46574.5	38177.5	70653.7	61939.8	2692.05	1091.4	856.069	3408.71	1182.24	1075.18	2887.11	3580.84	0	0	0	0	0	0	0	0	29962.6	54336.4
5337	10999	104.174	3	1218.51	3652.5	0.00168419	0.461106	38.84	VTDALPEPEPPGAMAASEDEEEEEEALEAMQSR	[17] Phospho (ST)|[30] Oxidation (M)	[17] Phospho (ST)	[30] Oxidation (M)				sp|Q9Y3E7|CHMP3_HUMAN	Charged multivesicular body protein 3 OS=Homo sapiens GN=CHMP3 PE=1 SV=3	TRUE	3.20851	Axon Ctrl	Axon Inj	0.0284133	200	2188.88	4385.1	5419.87	4708.42	5205.61	0	0	0	238.462	196.71	190.299	345.686	132.138	0	0	0	0	0	0	0	0	0	0	0	4175.57	1301.4
5336	10999	104.174	3	1218.51	3652.5	0.00168419	0.461106	37.05	VTDALPEPEPPGAMAASEDEEEEEEALEAMQSR	[2] Phospho (ST)|[30] Oxidation (M)	[2] Phospho (ST)	[30] Oxidation (M)				sp|Q9Y3E7|CHMP3_HUMAN	Charged multivesicular body protein 3 OS=Homo sapiens GN=CHMP3 PE=1 SV=3	TRUE	3.20851	Axon Ctrl	Axon Inj	0.0284133	200	2188.88	4385.1	5419.87	4708.42	5205.61	0	0	0	238.462	196.71	190.299	345.686	132.138	0	0	0	0	0	0	0	0	0	0	0	4175.57	1301.4
1357	41196	86.0266	3	1118.58	3352.71	0.0035929	1.07164	36.15	APPASKPTPAPVPTPTGAASPLAAAAAPATEAPQAK	[20] Phospho (ST)	[20] Phospho (ST)					tr|A0A0D9SF30|A0A0D9SF30_HUMAN	Neural cell adhesion molecule 1 (Fragment) OS=Homo sapiens GN=NCAM1 PE=1 SV=1	TRUE	Infinity	Axon Inj	Axon Ctrl	0.0284794	155.258	0	0	0	0	9043.03	1266.23	47950	0	0	0	0	0	229.547	35.6603	1959.37	0	0	0	0	0	0	0	0	0	0	14564.8
5172	1718	89.9466	2	1115.06	2228.1	0.00443345	1.98979	75.89	KLSGDQITLPTTVDYSSVPK	[3] Phospho (ST)	[3] Phospho (ST)					tr|E9PJ38|E9PJ38_HUMAN	Receptor-binding cancer antigen-expressed on SiSo cells (Fragment) OS=Homo sapiens GN=EBAG9 PE=1 SV=1	TRUE	34.4186	Axon Ctrl	Axon Inj	0.0284878	200	11632.8	232213	968.334	5845.26	0	7282.69	0	0	1267.3	10416.8	33.9995	429.151	0	205.1	0	0	0	0	0	0	0	0	0	0	62664.9	1820.67
4442	3633	90.1522	2	976.92	1951.82	0.00108256	0.554641	89.1	DCSYGAVTSPTSTLESR	[2] dimethyl-Propionamide (C)|[9] Phospho (ST)	[2] dimethyl-Propionamide (C)	[9] Phospho (ST)				sp|Q9HCD6|TANC2_HUMAN	Protein TANC2 OS=Homo sapiens GN=TANC2 PE=1 SV=3	TRUE	17.5213	Axon Inj	Axon Ctrl	0.028684	200	0	62232.2	0	0	258323	11665.1	11491.1	808910	0	2791.66	0	0	6557.22	328.52	469.557	46764.4	0	0	0	0	0	0	0	0	15558	272597
4443	3633	90.1522	2	976.92	1951.82	0.00108256	0.554641	57.68	DCSYGAVTSPTSTLESR	[2] dimethyl-Propionamide (C)|[8] Phospho (ST)	[2] dimethyl-Propionamide (C)	[8] Phospho (ST)				sp|Q9HCD6|TANC2_HUMAN	Protein TANC2 OS=Homo sapiens GN=TANC2 PE=1 SV=3	TRUE	17.5213	Axon Inj	Axon Ctrl	0.028684	200	0	62232.2	0	0	258323	11665.1	11491.1	808910	0	2791.66	0	0	6557.22	328.52	469.557	46764.4	0	0	0	0	0	0	0	0	15558	272597
1945	3575	69.6826	2	971.427	1940.84	0.00281016	1.44791	93.48	SPSDSSTASTPVAEQIER	[3] Phospho (ST)	[3] Phospho (ST)					sp|Q16643|DREB_HUMAN	Drebrin OS=Homo sapiens GN=DBN1 PE=1 SV=4	TRUE	3.0506	Axon Inj	Axon Ctrl	0.0294119	200	0	6967.7	0	0	4418.06	7052.23	2736.04	7049.36	0	312.563	0	0	112.147	198.61	111.802	407.536	0	0	0	0	0	0	0	0	1741.93	5313.92
1944	3575	69.6826	2	971.427	1940.84	0.00281016	1.44791	91.6	SPSDSSTASTPVAEQIER	[1] Phospho (ST)	[1] Phospho (ST)					sp|Q16643|DREB_HUMAN	Drebrin OS=Homo sapiens GN=DBN1 PE=1 SV=4	TRUE	3.0506	Axon Inj	Axon Ctrl	0.0294119	200	0	6967.7	0	0	4418.06	7052.23	2736.04	7049.36	0	312.563	0	0	112.147	198.61	111.802	407.536	0	0	0	0	0	0	0	0	1741.93	5313.92
5536	4921	69.6826	2	901.417	1800.82	0.00339734	1.88656	95.69	NSPNNISGISNPPGTPR	[2] Phospho (ST)	[2] Phospho (ST)					tr|A0A087WVT6|A0A087WVT6_HUMAN	Single-stranded DNA-binding protein 3 OS=Homo sapiens GN=SSBP3 PE=1 SV=1	TRUE	4.82797	Axon Inj	Axon Ctrl	0.0297909	125.944	491.154	161.164	2209.96	219.622	7109.02	1788.17	4349.16	1632.96	53.5075	7.22963	77.5947	16.1244	180.454	50.3598	177.719	94.4044	0	0	0	0	0	0	0	0	770.475	3719.83
4811	9488	84.6032	3	1295.89	3884.64	0.00519392	1.33704	30.99	SSSPAPEFLASSPPDNKSPDEATAADQESEDDLSASR	[18] Phospho (ST)	[18] Phospho (ST)					tr|M0QXT1|M0QXT1_HUMAN	FERM, RhoGEF and pleckstrin domain-containing protein 1 (Fragment) OS=Homo sapiens GN=FARP1 PE=1 SV=1	TRUE	4.75597	Axon Inj	Axon Ctrl	0.0299372	200	0	0	67394.5	0	25055.7	28671.6	238335	28464.7	0	0	2366.31	0	636.008	807.471	9739.02	1645.59	0	0	0	0	0	0	0	0	16848.6	80131.7
5844	10553	60.7282	3	606.948	1817.82	0.0010622	0.584327	32.46	SHSSPSLNPDTSPITAK	[6] Phospho (ST)	[6] Phospho (ST)					tr|A0A087WXD8|A0A087WXD8_HUMAN	PH and SEC7 domain-containing protein 3 OS=Homo sapiens GN=PSD3 PE=1 SV=1	TRUE	7.92724	Axon Ctrl	Axon Inj	0.0299701	125.494	2.16971e+06	898188	415363	3.20705e+06	601345	14833.9	96297.7	131488	236374	40291.6	14583.9	235457	15264.4	417.764	3934.99	7601.56	0	0	0	0	0	0	0	0	1.67258e+06	210991
3489	6798	96.4471	3	950.797	2849.37	0.00216477	0.759739	37.42	KVVGSMPTAGSAGSVPENLNLFPEPGSK	[14] Phospho (ST)	[14] Phospho (ST)					tr|A0A087WV97|A0A087WV97_HUMAN	Stromal membrane-associated protein 2 OS=Homo sapiens GN=SMAP2 PE=1 SV=1	TRUE	3.24985	Axon Ctrl	Axon Inj	0.0301198	75.018	58102.7	37271.7	29845.5	80790.9	17416.2	4401.34	9792.26	31781	6329.84	1671.96	1047.91	5931.56	442.09	123.954	400.139	1837.31	0	0	0	0	0	0	0	0	51502.7	15847.7
6233	22475	76.9372	2	824.426	1646.84	-0.00529641	-3.2161	36.94	FNIDLVSKLLYSR	[12] Phospho (ST)	[12] Phospho (ST)					sp|P24386|RAE1_HUMAN	Rab proteins geranylgeranyltransferase component A 1 OS=Homo sapiens GN=CHM PE=1 SV=3	FALSE	Infinity	Axon Ctrl	Axon Inj	0.0303509	153.596	3356.32	0	364.912	16389.2	0	0	0	0	365.646	0	12.8125	1203.28	0	0	0	0	0	0	0	0	0	0	0	0	5027.61	0
2992	13528	78.5562	3	482.576	1444.71	-0.000605561	-0.419158	46.7	LLLAADPGGSPAQR	[10] Phospho (ST)	[10] Phospho (ST)					sp|Q5SQI0|ATAT_HUMAN	Alpha-tubulin N-acetyltransferase 1 OS=Homo sapiens GN=ATAT1 PE=1 SV=1	TRUE	8.78947	Axon Ctrl	Axon Inj	0.0306611	111.834	83086.7	26118.9	359999	73201.6	3516.26	17818.7	12782.8	27593.1	9051.67	1171.66	12640.1	5374.37	89.2561	501.823	522.342	1595.2	0	0	0	0	0	0	0	0	135602	15427.7
5875	11398	74.6573	3	722.347	2164.02	-6.65e-05	-0.0307289	36.27	KQFSLENVQEGEILHDAK	[4] Phospho (ST)	[4] Phospho (ST)					sp|O75113|N4BP1_HUMAN	NEDD4-binding protein 1 OS=Homo sapiens GN=N4BP1 PE=1 SV=4	TRUE	2.94523	Axon Ctrl	Axon Inj	0.0307021	92.2929	64116	54088.6	65223.9	75128.9	5199.99	8744.21	49720.3	24124	6984.96	2426.35	2290.1	5515.87	131.996	246.261	2031.71	1394.65	0	0	0	0	0	0	0	0	64639.4	21947.1
4641	5702	130.861	3	977.808	2930.4	0.00341265	1.16457	50.89	NLEPCDNTPIIDNIAPVVAGISTEEK	[5] dimethyl-Propionamide (C)|[8] Phospho (ST)	[5] dimethyl-Propionamide (C)	[8] Phospho (ST)				tr|A0A0G2JMZ6|A0A0G2JMZ6_HUMAN	Kinesin-like protein (Fragment) OS=Homo sapiens GN=KIF5C PE=1 SV=1	TRUE	2.0539	Axon Inj	Axon Ctrl	0.0311308	41.765	152646	79719	99929.9	91320.9	344354	193693	203410	128609	16629.6	3576.1	3508.67	6704.66	8741.01	5454.93	8311.89	7435.08	0	0	0	0	0	0	0	0	105904	217516
2269	8307	52.7623	2	993.895	1985.77	0.000750597	0.377987	78.01	AGEPDGESLDEQPSSSSSK	[8] Phospho (ST)	[8] Phospho (ST)					sp|Q9H3Q1|BORG4_HUMAN	Cdc42 effector protein 4 OS=Homo sapiens GN=CDC42EP4 PE=1 SV=1	TRUE	Infinity	Axon Ctrl	Axon Inj	0.0312799	112.794	3497.18	2662.75	0	131.529	0	0	0	0	380.991	119.448	0	9.65669	0	0	0	0	0	0	0	0	0	0	0	0	1572.86	0
4881	12234	83.2644	3	1073.16	3216.47	-0.00572311	-1.77931	48.1	IYLEENPEKSETIQDTDTQSLVGSPSTR	[24] Phospho (ST)	[24] Phospho (ST)					sp|Q9NZN5|ARHGC_HUMAN	Rho guanine nucleotide exchange factor 12 OS=Homo sapiens GN=ARHGEF12 PE=1 SV=1	TRUE	Infinity	Axon Ctrl	Axon Inj	0.0317431	185.164	1292.79	181963	0	9587.69	0	0	0	0	140.84	8162.63	0	703.916	0	0	0	0	0	0	0	0	0	0	0	0	48210.8	0
6119	20336	110.417	2	1023.96	2045.91	0.00291033	1.42251	41.74	ADEAALALQPGGSPSAAGADR	[N-term] Acetyl (Protein N-term)|[15] Phospho (ST)	[N-term] Acetyl (Protein N-term)	[15] Phospho (ST)				sp|Q96EB6|SIR1_HUMAN	NAD-dependent protein deacetylase sirtuin-1 OS=Homo sapiens GN=SIRT1 PE=1 SV=2	TRUE	3.48758	Axon Ctrl	Axon Inj	0.0322153	75.8471	49536.1	56427.7	17690.8	44368	22627.9	16660.9	3573.63	5315.02	5396.59	2531.28	621.149	3257.44	574.383	469.215	146.029	307.27	0	0	0	0	0	0	0	0	42005.7	12044.4
3360	10824	59.5681	2	748.289	1494.56	0.000301326	0.201615	30.14	MGLAMGGGGGASFDR	[1] Oxidation (M)|[5] Oxidation (M)|[12] Phospho (ST)	[1] Oxidation (M)	[5] Oxidation (M)	[12] Phospho (ST)			tr|A0A087X0X3|A0A087X0X3_HUMAN	Heterogeneous nuclear ribonucleoprotein M OS=Homo sapiens GN=HNRNPM PE=1 SV=1	TRUE	7.68785	Axon Inj	Axon Ctrl	0.0325154	199.022	43999.8	162.202	0	0	92315	62843.5	151207	33145.5	4793.45	7.27618	0	0	2343.31	1769.84	6178.76	1916.2	0	0	0	0	0	0	0	0	11040.5	84877.8
4424	41001	96.0845	3	552.932	1655.78	-0.00129311	-0.78097	35.58	SSSLESLQTAVAEVR	[3] Phospho (ST)	[3] Phospho (ST)					tr|A0A087WZG6|A0A087WZG6_HUMAN	Partitioning defective 3 homolog B OS=Homo sapiens GN=PARD3B PE=1 SV=1	TRUE	2.66161	Axon Ctrl	Axon Inj	0.0329115	200	1196.34	2877.85	2309.84	1150.64	0	0	0	2830.88	130.332	129.097	81.1017	84.4784	0	0	0	163.658	0	0	0	0	0	0	0	0	1883.67	707.719
4428	41001	96.0845	3	552.932	1655.78	-0.00129311	-0.78097	35.1	SSSLESLQTAVAEVR	[6] Phospho (ST)	[6] Phospho (ST)					tr|A0A087WZG6|A0A087WZG6_HUMAN	Partitioning defective 3 homolog B OS=Homo sapiens GN=PARD3B PE=1 SV=1	TRUE	2.66161	Axon Ctrl	Axon Inj	0.0329115	200	1196.34	2877.85	2309.84	1150.64	0	0	0	2830.88	130.332	129.097	81.1017	84.4784	0	0	0	163.658	0	0	0	0	0	0	0	0	1883.67	707.719
2075	5294	60.3099	2	890.419	1778.82	0.00283435	1.59339	52.97	SISNEGLTLNNSHVSK	[3] Phospho (ST)	[3] Phospho (ST)					sp|Q08AD1|CAMP2_HUMAN	Calmodulin-regulated spectrin-associated protein 2 OS=Homo sapiens GN=CAMSAP2 PE=1 SV=3	TRUE	Infinity	Axon Ctrl	Axon Inj	0.0331683	169.404	227.418	19421.3	2395.82	0	0	0	0	0	24.7755	871.215	84.1205	0	0	0	0	0	0	0	0	0	0	0	0	0	5511.13	0
4320	2171	82.3329	3	611.98	1832.92	-0.00100479	-0.548193	36.78	AFGSGIDIKPGTPPIAGR	[12] Phospho (ST)	[12] Phospho (ST)					tr|E7EPN9|E7EPN9_HUMAN	Protein PRRC2C OS=Homo sapiens GN=PRRC2C PE=1 SV=1	TRUE	3.81582	Axon Ctrl	Axon Inj	0.0332698	80.1104	168493	35990.2	32368.7	79379.7	13117.9	21571.9	19847.5	28336.5	18356	1614.48	1136.51	5827.96	332.983	607.524	811.023	1638.18	0	0	0	0	0	0	0	0	79057.9	20718.5
1955	1798	65.5867	2	613.81	1225.61	-0.000262255	-0.21398	38.62	GSLASLDSLRK	[5] Phospho (ST)	[5] Phospho (ST)					tr|C9JZR2|C9JZR2_HUMAN	Catenin delta-1 OS=Homo sapiens GN=CTNND1 PE=1 SV=2	TRUE	3.68355	Axon Ctrl	Axon Inj	0.0334178	77.1923	230581	239213	471886	158634	13509.3	81443	53392.7	150365	25120	10730.8	16568.6	11646.7	342.918	2293.66	2181.77	8692.84	0	0	0	0	0	0	0	0	275078	74677.4
3585	1736	113.418	3	1212.9	3635.68	0.0056613	1.55715	30.93	VGLVEDSPSTAGDGDDSPVVSLTVPSTSPPSSSGLSR	[28] Phospho (ST)	[28] Phospho (ST)					sp|Q6VY07|PACS1_HUMAN	Phosphofurin acidic cluster sorting protein 1 OS=Homo sapiens GN=PACS1 PE=1 SV=2	TRUE	4.7827	Axon Ctrl	Axon Inj	0.0343971	80.3632	617158	851418	232732	1.88805e+06	114774	85398.5	411395	138919	67234.7	38193.6	8171.53	138618	2913.4	2405.05	16810.7	8031.17	0	0	0	0	0	0	0	0	897339	187622
3657	2392	96.4912	2	754.369	1506.72	0.000836704	0.555314	59.56	APSPPLSQVFQTR	[3] Phospho (ST)	[3] Phospho (ST)					tr|B1AKL4|B1AKL4_HUMAN	Eukaryotic translation initiation factor 4E transporter OS=Homo sapiens GN=EIF4ENIF1 PE=1 SV=1	TRUE	4.10904	Axon Ctrl	Axon Inj	0.0347118	127.728	525331	173116	389278	674287	28497.6	16346	74889.6	309080	57230.8	7765.78	13668.1	49505.3	723.377	460.348	3060.2	17868.4	0	0	0	0	0	0	0	0	440503	107203
5230	14962	66.1857	2	829.875	1657.73	-0.000421583	-0.254313	40.58	SPSPPDGSPAATPEIR	[8] Phospho (ST)	[8] Phospho (ST)					sp|O00499|BIN1_HUMAN	Myc box-dependent-interacting protein 1 OS=Homo sapiens GN=BIN1 PE=1 SV=1	TRUE	2.52751	Axon Inj	Axon Ctrl	0.0357481	200	16443.6	0	0	0	3023.8	7187.76	9089.16	22260.6	1791.4	0	0	0	76.7556	202.427	371.409	1286.92	0	0	0	0	0	0	0	0	4110.89	10390.3
6098	16882	88.9405	2	738.33	1474.65	0.000189329	0.128389	79.14	GTSGSLADVFANTR	[5] Phospho (ST)	[5] Phospho (ST)					sp|Q9P265|DIP2B_HUMAN	Disco-interacting protein 2 homolog B OS=Homo sapiens GN=DIP2B PE=1 SV=3	TRUE	3.76304	Axon Ctrl	Axon Inj	0.0359516	129.126	101149	28576	110732	45482.2	6672.97	55740.2	8359.44	5213.64	11019.4	1281.88	3887.96	3339.25	169.385	1569.8	341.59	301.409	0	0	0	0	0	0	0	0	71485	18996.6
3900	16811	118.064	2	944.444	1886.87	0.0035722	1.89319	57.25	AALSSSELLELGDSLMR	[6] Phospho (ST)|[16] Oxidation (M)	[6] Phospho (ST)	[16] Oxidation (M)				sp|Q9P2G1|AKIB1_HUMAN	Ankyrin repeat and IBR domain-containing protein 1 OS=Homo sapiens GN=ANKIB1 PE=1 SV=3	TRUE	1.67362	Axon Inj	Axon Ctrl	0.0368301	27.6246	13330.6	11681.6	6752.78	9482.46	19034	22623.8	13029.4	14345.3	1452.27	524.022	237.099	696.19	483.156	637.147	532.418	829.329	0	0	0	0	0	0	0	0	10311.9	17258.1
3902	16811	118.064	2	944.444	1886.87	0.0035722	1.89319	49.88	AALSSSELLELGDSLMR	[5] Phospho (ST)|[16] Oxidation (M)	[5] Phospho (ST)	[16] Oxidation (M)				sp|Q9P2G1|AKIB1_HUMAN	Ankyrin repeat and IBR domain-containing protein 1 OS=Homo sapiens GN=ANKIB1 PE=1 SV=3	TRUE	1.67362	Axon Inj	Axon Ctrl	0.0368301	27.6246	13330.6	11681.6	6752.78	9482.46	19034	22623.8	13029.4	14345.3	1452.27	524.022	237.099	696.19	483.156	637.147	532.418	829.329	0	0	0	0	0	0	0	0	10311.9	17258.1
5543	5016	67.9871	2	749.856	1497.7	0.0001469	0.0980837	30.05	PGVPVEGSPGRNPGV	[8] Phospho (ST)	[8] Phospho (ST)					sp|Q8NE01|CNNM3_HUMAN	Metal transporter CNNM3 OS=Homo sapiens GN=CNNM3 PE=1 SV=1	TRUE	4.61742	Axon Ctrl	Axon Inj	0.0368639	200	25782.5	26653.3	851.932	36500.5	0	0	0	19445.6	2808.81	1195.64	29.9125	2679.82	0	0	0	1124.18	0	0	0	0	0	0	0	0	22447.1	4861.39
3670	32170	102.228	2	1047.94	2093.86	0.00121399	0.579787	30.81	DSSTCPGDYVLSVSENSR	[4] Phospho (ST)|[5] dimethyl-Propionamide (C)	[4] Phospho (ST)	[5] dimethyl-Propionamide (C)				sp|P46109|CRKL_HUMAN	Crk-like protein OS=Homo sapiens GN=CRKL PE=1 SV=1	TRUE	Infinity	Axon Inj	Axon Ctrl	0.0374911	166.289	0	0	0	0	934.083	6551.69	0	63.8939	0	0	0	0	23.7106	184.513	0	3.69381	0	0	0	0	0	0	0	0	0	1887.42
6284	27618	85.3767	2	986.41	1970.8	-0.00571773	-2.90121	37.52	TESPATAAETASEELDNR	[3] Phospho (ST)	[3] Phospho (ST)					sp|Q9NTJ3|SMC4_HUMAN	Structural maintenance of chromosomes protein 4 OS=Homo sapiens GN=SMC4 PE=1 SV=2	TRUE	2.219	Axon Inj	Axon Ctrl	0.037615	200	0	0	0	17058.1	20738	8596.27	4698.9	3818.7	0	0	0	1252.38	526.41	242.094	192.01	220.766	0	0	0	0	0	0	0	0	4264.52	9462.97
2240	4980	79.0909	3	884.065	2649.17	0.0012607	0.475884	38.01	GPPDFSSDEEREPTPVLGSGAAAAGR	[6] Phospho (ST)	[6] Phospho (ST)					tr|G5E972|G5E972_HUMAN	Lamina-associated polypeptide 2, isoforms beta/gamma OS=Homo sapiens GN=TMPO PE=1 SV=1	TRUE	2.86745	Axon Inj	Axon Ctrl	0.0382766	98.7523	9143.96	43014.6	6670.76	10708.2	61127.4	57144.6	59117.9	22005.9	996.165	1929.58	234.219	786.183	1551.65	1609.35	2415.72	1272.2	0	0	0	0	0	0	0	0	17384.4	49848.9
2239	4980	79.0909	3	884.065	2649.17	0.0012607	0.475884	31.74	GPPDFSSDEEREPTPVLGSGAAAAGR	[7] Phospho (ST)	[7] Phospho (ST)					tr|G5E972|G5E972_HUMAN	Lamina-associated polypeptide 2, isoforms beta/gamma OS=Homo sapiens GN=TMPO PE=1 SV=1	TRUE	2.86745	Axon Inj	Axon Ctrl	0.0382766	98.7523	9143.96	43014.6	6670.76	10708.2	61127.4	57144.6	59117.9	22005.9	996.165	1929.58	234.219	786.183	1551.65	1609.35	2415.72	1272.2	0	0	0	0	0	0	0	0	17384.4	49848.9
2286	1213	83.2501	2	797.872	1593.73	0.00145583	0.913477	79.1	GVVTNGLDLSPADEK	[10] Phospho (ST)	[10] Phospho (ST)					tr|E7ESP9|E7ESP9_HUMAN	Neurofilament medium polypeptide OS=Homo sapiens GN=NEFM PE=1 SV=1	TRUE	5.52005	Axon Ctrl	Axon Inj	0.0385426	102.147	9.34711e+06	2.70404e+06	2.15917e+07	1.06414e+07	296671	4.92156e+06	1.87083e+06	933380	1.0183e+06	121300	758114	781278	7530.64	138604	76447.3	53960.3	0	0	0	0	0	0	0	0	1.10711e+07	2.00561e+06
131	3550	94.175	2	691.807	1381.6	0.000658306	0.476481	52.6	PMSISPPDFSPK	[5] Phospho (ST)	[5] Phospho (ST)					sp|P46821|MAP1B_HUMAN	Microtubule-associated protein 1B OS=Homo sapiens GN=MAP1B PE=1 SV=2	TRUE	2.26787	Axon Ctrl	Axon Inj	0.0393538	47.7221	35258.2	58781	70855.6	44834.3	20612	31978	31351.8	8536.61	3841.12	2636.85	2487.84	3291.68	523.212	900.588	1281.12	493.516	0	0	0	0	0	0	0	0	52432.3	23119.6
2308	2706	56.2544	2	925.944	1849.87	0.00149248	0.806799	50.81	IEEVLSPEGSPSKSPSK	[16] Phospho (ST)	[16] Phospho (ST)					sp|Q9UEY8|ADDG_HUMAN	Gamma-adducin OS=Homo sapiens GN=ADD3 PE=1 SV=1	TRUE	Infinity	Axon Inj	Axon Ctrl	0.0395431	191.891	0	0	0	0	20224.6	125.899	0	512.089	0	0	0	0	513.377	3.54567	0	29.6047	0	0	0	0	0	0	0	0	0	5215.64
707	9220	132.253	4	960.722	3838.86	0.00466575	1.2154	60.63	EQPGNTISAGQEDFPSVLLETAASLPSLSPLSAASFK	[29] Phospho (ST)	[29] Phospho (ST)					sp|Q9NQC3|RTN4_HUMAN	Reticulon-4 OS=Homo sapiens GN=RTN4 PE=1 SV=2	TRUE	4.34893	Axon Inj	Axon Ctrl	0.0408142	84.484	2343.86	6127.58	3840.84	3642.88	38284.1	4552.39	11139.4	15412	255.346	274.876	134.857	267.455	971.797	128.208	455.186	890.993	0	0	0	0	0	0	0	0	3988.79	17347
5451	3439	81.4592	2	747.855	1493.7	0.00131241	0.878636	71.04	AASVECISPVSPR	[3] Phospho (ST)|[6] dimethyl-Propionamide (C)	[3] Phospho (ST)	[6] dimethyl-Propionamide (C)				tr|Q5T7I8|Q5T7I8_HUMAN	SHC-transforming protein 3 OS=Homo sapiens GN=SHC3 PE=1 SV=1	TRUE	3.24394	Axon Ctrl	Axon Inj	0.041244	63.1867	14042.7	61424.5	36285.3	21499.3	12434.7	5098.4	5050.02	18494.1	1529.84	2755.43	1274.03	1578.45	315.639	143.585	206.358	1069.17	0	0	0	0	0	0	0	0	33312.9	10269.3
1231	2762	92.8577	3	857.717	2570.13	0.0020352	0.791866	77.54	MVIQGPSSPQGEAMVTDVLEDQK	[1] Oxidation (M)|[8] Phospho (ST)|[14] Oxidation (M)	[1] Oxidation (M)	[8] Phospho (ST)	[14] Oxidation (M)			tr|A6NNK5|A6NNK5_HUMAN	Tumor suppressor p53-binding protein 1 OS=Homo sapiens GN=TP53BP1 PE=1 SV=2	TRUE	5.90776	Axon Ctrl	Axon Inj	0.0417663	82.527	98899.1	313058	41713.2	432628	31872.2	46121	47584.8	24444.7	10774.3	14043.4	1464.61	31763	809.038	1298.89	1944.45	1413.19	0	0	0	0	0	0	0	0	221574	37505.7
4214	11540	67.1223	2	563.735	1125.46	-0.000155343	-0.138027	49.83	MSGFIYQGK	[1] Oxidation (M)|[2] Phospho (ST)	[1] Oxidation (M)	[2] Phospho (ST)				sp|Q14155|ARHG7_HUMAN	Rho guanine nucleotide exchange factor 7 OS=Homo sapiens GN=ARHGEF7 PE=1 SV=2	TRUE	4.94417	Axon Inj	Axon Ctrl	0.0418564	194.421	0	3642.84	78.4273	0	6774.03	4551.68	2774.61	4298.26	0	163.414	2.75369	0	171.951	128.188	113.378	248.489	0	0	0	0	0	0	0	0	930.318	4599.65
5163	431	75.2657	2	559.286	1116.56	-7.26e-05	-0.0650606	47.52	SPGAPGPLTLK	[1] Phospho (ST)	[1] Phospho (ST)					tr|H0Y2Y8|H0Y2Y8_HUMAN	Zyxin (Fragment) OS=Homo sapiens GN=ZYX PE=1 SV=1	TRUE	5.23572	Axon Ctrl	Axon Inj	0.0418859	112.25	649139	608456	4.36168e+06	891130	338007	157218	197987	550245	70718.8	27294.6	153144	65425.6	8579.89	4427.69	8090.31	31810.6	0	0	0	0	0	0	0	0	1.6276e+06	310864
99	1523	60.3099	3	938.384	2812.13	0.00366841	1.30449	57.24	TDATDGKDYNASASTISPPSSMEEDK	[17] Phospho (ST)|[22] Oxidation (M)	[17] Phospho (ST)	[22] Oxidation (M)				sp|P46821|MAP1B_HUMAN	Microtubule-associated protein 1B OS=Homo sapiens GN=MAP1B PE=1 SV=2	TRUE	14.7375	Axon Inj	Axon Ctrl	0.042935	142.048	23432.9	80202.8	45820	38926.1	2.15964e+06	69938.8	384335	162365	2552.83	3597.8	1608.8	2857.91	54819.8	1969.67	15705	9386.6	0	0	0	0	0	0	0	0	47095.5	694069
3235	22117	66.9302	2	682.352	1362.69	-0.000468606	-0.343883	40.7	ELLGAELRASPK	[10] Phospho (ST)	[10] Phospho (ST)					tr|J3KNM6|J3KNM6_HUMAN	Arf-GAP with GTPase, ANK repeat and PH domain-containing protein 2 (Fragment) OS=Homo sapiens GN=AGAP2 PE=1 SV=1	TRUE	48.4386	Axon Inj	Axon Ctrl	0.0435887	200	0	367.706	0	0	13.2777	617.138	2742.75	14438	0	16.4948	0	0	0.337039	17.3803	112.076	834.684	0	0	0	0	0	0	0	0	91.9264	4452.79
5903	15939	105.075	2	1353.03	2704.05	0.00224192	0.829098	69.81	GDLSDVEEEEEEEMDVDEATGAVK	[4] Phospho (ST)	[4] Phospho (ST)					sp|Q96ST3|SIN3A_HUMAN	Paired amphipathic helix protein Sin3a OS=Homo sapiens GN=SIN3A PE=1 SV=2	TRUE	3.0813	Axon Ctrl	Axon Inj	0.0436544	200	282.592	6393.74	6434.66	4590.25	0	0	5744.74	0	30.7862	286.815	225.93	337.01	0	0	234.746	0	0	0	0	0	0	0	0	0	4425.31	1436.18
4419	6662	102.84	3	959.077	2874.21	0.00568403	1.9776	30.68	TQPVTFDEIQEVEEEGVSPMEEEK	[18] Phospho (ST)|[20] Oxidation (M)	[18] Phospho (ST)	[20] Oxidation (M)				tr|A0A087WW59|A0A087WW59_HUMAN	Uncharacterized protein C11orf96 OS=Homo sapiens GN=C11orf96 PE=1 SV=1	TRUE	1.97651	Axon Inj	Axon Ctrl	0.0450099	65.857	7053.22	8870.93	21851.6	6419.49	23039.6	26556.7	23535.9	14220	768.395	397.939	767.239	471.311	584.833	747.909	961.744	822.083	0	0	0	0	0	0	0	0	11048.8	21838.1
3960	10515	65.1085	3	730.687	2189.04	0.000939903	0.429368	30.26	RPGQSFHVNSEVNSVLSPR	[17] Phospho (ST)	[17] Phospho (ST)					tr|H0YEH2|H0YEH2_HUMAN	Pumilio homolog 1 (Fragment) OS=Homo sapiens GN=PUM1 PE=1 SV=1	TRUE	15.01	Axon Inj	Axon Ctrl	0.0451333	200	0	0	0	11926.9	21017.9	265.548	5471.62	152267	0	0	0	875.655	533.514	7.47856	223.586	8802.81	0	0	0	0	0	0	0	0	2981.71	44755.5
3296	5391	83.8941	3	777.393	2329.16	0.00201273	0.864146	43.45	KDAAPALGPLSSSPLATPSPSGTK	[13] Phospho (ST)	[13] Phospho (ST)					sp|Q9H6K5|PRR36_HUMAN	Proline-rich protein 36 OS=Homo sapiens GN=PRR36 PE=1 SV=2	TRUE	6.71264	Axon Ctrl	Axon Inj	0.0461681	145.609	52423.7	170573	12921.4	102479	939.972	39887.4	2817.33	6767.25	5711.17	7651.7	453.688	7523.87	23.8601	1123.34	115.124	391.226	0	0	0	0	0	0	0	0	84599.3	12603
3297	5391	83.8941	3	777.393	2329.16	0.00201273	0.864146	43.25	KDAAPALGPLSSSPLATPSPSGTK	[12] Phospho (ST)	[12] Phospho (ST)					sp|Q9H6K5|PRR36_HUMAN	Proline-rich protein 36 OS=Homo sapiens GN=PRR36 PE=1 SV=2	TRUE	6.71264	Axon Ctrl	Axon Inj	0.0461681	145.609	52423.7	170573	12921.4	102479	939.972	39887.4	2817.33	6767.25	5711.17	7651.7	453.688	7523.87	23.8601	1123.34	115.124	391.226	0	0	0	0	0	0	0	0	84599.3	12603
5449	3296	98.7057	2	549.735	1097.45	0.00014901	0.135778	63.82	ADGGSPFLGR	[N-term] Acetyl (Protein N-term)|[5] Phospho (ST)	[N-term] Acetyl (Protein N-term)	[5] Phospho (ST)				tr|E5RIA0|E5RIA0_HUMAN	Vinexin (Fragment) OS=Homo sapiens GN=SORBS3 PE=1 SV=1	TRUE	6.6922	Axon Inj	Axon Ctrl	0.0466923	200	0	0	1367.13	0	1689.79	3696.72	42.1282	3720.47	0	0	48.0018	0	42.8933	104.11	1.72148	215.086	0	0	0	0	0	0	0	0	341.783	2287.28
4824	33799	131.498	3	1182.52	3544.54	0.0135766	3.8303	71.57	TGGGGGASGSDEDEVSEVESFILDQEDLDNPVLK	[10] Phospho (ST)	[10] Phospho (ST)					sp|Q8IWZ3|ANKH1_HUMAN	Ankyrin repeat and KH domain-containing protein 1 OS=Homo sapiens GN=ANKHD1 PE=1 SV=1	TRUE	2.40207	Axon Inj	Axon Ctrl	0.0474746	63.6223	5734.35	21133.4	37094.9	17449.4	40850.6	72241.6	37684.3	44780.7	624.714	948.018	1302.45	1281.11	1036.94	2034.52	1539.88	2588.84	0	0	0	0	0	0	0	0	20353	48889.3
5867	11187	85.7725	3	715.019	2142.04	-0.000335202	-0.156487	59.37	LLHPSPDLVSQEATLSEAR	[5] Phospho (ST)	[5] Phospho (ST)					tr|A0A087WU05|A0A087WU05_HUMAN	C-Maf-inducing protein OS=Homo sapiens GN=CMIP PE=1 SV=1	TRUE	5.66982	Axon Ctrl	Axon Inj	0.0476924	123.564	66558.5	458485	60237.5	57502.1	30414.1	40643.4	19016	23295.8	7251.04	20567.1	2115.02	4221.73	772.025	1144.63	777.047	1346.77	0	0	0	0	0	0	0	0	160696	28342.3
4038	19903	112.985	2	1000.92	1999.82	0.00195588	0.978026	70.69	TSAWLDDGDELDFSPPR	[14] Phospho (ST)	[14] Phospho (ST)					tr|A0A0A0MQQ9|A0A0A0MQQ9_HUMAN	Rho GTPase-activating protein 33 OS=Homo sapiens GN=ARHGAP33 PE=1 SV=1	TRUE	1.78534	Axon Inj	Axon Ctrl	0.048479	47.5261	6437.22	18615.5	18020.3	9078.03	27545.3	22430.1	23478.5	19653.7	701.286	835.07	632.717	666.498	699.205	631.693	959.396	1136.21	0	0	0	0	0	0	0	0	13037.8	23276.9
2668	1488	95.7519	2	1040.52	2079.02	0.00266352	1.28115	108.6	AASLNYLNQPSAAPLQVSR	[3] Phospho (ST)	[3] Phospho (ST)					sp|Q9NSK0|KLC4_HUMAN	Kinesin light chain 4 OS=Homo sapiens GN=KLC4 PE=1 SV=3	TRUE	3.42768	Axon Ctrl	Axon Inj	0.0487144	131.303	622136	222977	448428	1.0058e+06	495855	56812.8	28399.4	89747.5	67777	10002.5	15744.9	73844.3	12586.7	1600	1160.48	5188.45	0	0	0	0	0	0	0	0	574834	167704
278	714	98.6541	3	809.721	2426.14	0.000284517	0.117271	32.7	NEIVTETSPFAPAFLQPDDKK	[7] Phospho (ST)	[7] Phospho (ST)					sp|P11137|MTAP2_HUMAN	Microtubule-associated protein 2 OS=Homo sapiens GN=MAP2 PE=1 SV=4	TRUE	5.77637	Axon Ctrl	Axon Inj	0.0491329	78.4654	227906	56020.5	32078.9	228960	27307.7	4721.37	45006.4	17308.3	24828.6	2513.01	1126.33	16809.9	693.175	132.967	1839.09	1000.62	0	0	0	0	0	0	0	0	136241	23586
174	13056	116.978	3	963.066	2886.18	0.00303665	1.05214	73.41	SEQSSMSIEFGQESPEQSLAMDFSR	[14] Phospho (ST)	[14] Phospho (ST)					sp|P46821|MAP1B_HUMAN	Microtubule-associated protein 1B OS=Homo sapiens GN=MAP1B PE=1 SV=2	TRUE	2.12279	Axon Inj	Axon Ctrl	0.0493263	69.9638	21641.5	35583.9	85975.4	26276.5	101181	124914	77992.1	55677.8	2357.67	1596.25	3018.71	1929.18	2568.35	3517.91	3186.98	3218.83	0	0	0	0	0	0	0	0	42369.3	89941.1
176	13056	116.978	3	963.066	2886.18	0.00303665	1.05214	50.99	SEQSSMSIEFGQESPEQSLAMDFSR	[7] Phospho (ST)	[7] Phospho (ST)					sp|P46821|MAP1B_HUMAN	Microtubule-associated protein 1B OS=Homo sapiens GN=MAP1B PE=1 SV=2	TRUE	2.12279	Axon Inj	Axon Ctrl	0.0493263	69.9638	21641.5	35583.9	85975.4	26276.5	101181	124914	77992.1	55677.8	2357.67	1596.25	3018.71	1929.18	2568.35	3517.91	3186.98	3218.83	0	0	0	0	0	0	0	0	42369.3	89941.1
4825	9867	79.1793	2	716.295	1430.58	-0.000146144	-0.102158	36.18	YEYDPDISPPR	[8] Phospho (ST)	[8] Phospho (ST)					tr|H7C462|H7C462_HUMAN	BUD13 homolog (Fragment) OS=Homo sapiens GN=BUD13 PE=1 SV=1	TRUE	5.07326	Axon Ctrl	Axon Inj	0.0493774	113.617	144448	23591.6	18169	27731.7	7247.93	22297.3	8101.61	4523.37	15736.5	1058.29	637.937	2036.02	183.98	627.953	331.054	261.503	0	0	0	0	0	0	0	0	53485.1	10542.6
3764	7159	70.7887	3	775.02	2322.04	0.00147516	0.635287	45.01	RQLHLEGASLELSDDDTESK	[13] Phospho (ST)	[13] Phospho (ST)					sp|P35580|MYH10_HUMAN	Myosin-10 OS=Homo sapiens GN=MYH10 PE=1 SV=3	TRUE	2.83166	Axon Inj	Axon Ctrl	0.0494203	65.0023	10913.8	8746.16	14250.6	32361.3	46815.4	56077.4	68364.9	16401.9	1188.97	392.342	500.359	2375.93	1188.35	1579.29	2793.58	948.22	0	0	0	0	0	0	0	0	16568	46914.9
3763	7159	70.7887	3	775.02	2322.04	0.00147516	0.635287	32.35	RQLHLEGASLELSDDDTESK	[17] Phospho (ST)	[17] Phospho (ST)					sp|P35580|MYH10_HUMAN	Myosin-10 OS=Homo sapiens GN=MYH10 PE=1 SV=3	TRUE	2.83166	Axon Inj	Axon Ctrl	0.0494203	65.0023	10913.8	8746.16	14250.6	32361.3	46815.4	56077.4	68364.9	16401.9	1188.97	392.342	500.359	2375.93	1188.35	1579.29	2793.58	948.22	0	0	0	0	0	0	0	0	16568	46914.9
4646	6766	103.117	3	999.155	2994.44	0.012747	4.2569	46.43	ASGQSFEVILKSPSDLSPESPMLSSPPK	[12] Phospho (ST)	[12] Phospho (ST)					tr|A0A0J9YW36|A0A0J9YW36_HUMAN	Stathmin-3 (Fragment) OS=Homo sapiens GN=STMN3 PE=1 SV=1	TRUE	5.8542	Axon Ctrl	Axon Inj	0.0499587	99.2643	55456.8	13966.6	8406.4	11577	7530.79	2282.66	5102.51	356.287	6041.6	626.526	295.16	849.965	191.16	64.2859	208.503	20.5976	0	0	0	0	0	0	0	0	22351.7	3818.06
4498	4250	99.9882	2	739.885	1477.75	0.00062025	0.419725	50.31	SQSLPTTLLSPVR	[3] Phospho (ST)	[3] Phospho (ST)					tr|E9PHV5|E9PHV5_HUMAN	Sperm-specific antigen 2 OS=Homo sapiens GN=SSFA2 PE=1 SV=1	TRUE	1.67116	Axon Ctrl	Axon Inj	0.0457997	45.6343	3.72927e+06	3.53099e+06	2.43969e+06	2.69746e+06	1.26011e+06	1.54524e+06	1.50305e+06	3.11005e+06	406276	158396	85660.8	198044	31986.4	43518.2	61418.8	179797	0	0	0	0	0	0	0	0	3.09935e+06	1.85461e+06
4584	5131	56.1226	2	425.215	848.415	-0.000951401	-1.12139	36.01	LPLSSPR	[5] Phospho (ST)	[5] Phospho (ST)					tr|A0A087WXV2|A0A087WXV2_HUMAN	Protocadherin-17 (Fragment) OS=Homo sapiens GN=PCDH17 PE=1 SV=1	TRUE	2.8847	Axon Ctrl	Axon Inj	0.0504277	66.0078	173069	81408.6	176304	349320	75317.9	27332.8	40513.8	127263	18854.6	3651.89	6190.28	25646.6	1911.85	769.766	1655.51	7357.31	0	0	0	0	0	0	0	0	195026	67607
4700	11298	71.7425	4	786.087	3140.32	0.000353728	0.112641	34.18	GMAYGHIDSYGADDSEEEGAGPVERPPVR	[15] Phospho (ST)	[15] Phospho (ST)					sp|Q8NG27|PJA1_HUMAN	E3 ubiquitin-protein ligase Praja-1 OS=Homo sapiens GN=PJA1 PE=1 SV=2	TRUE	2.82489	Axon Ctrl	Axon Inj	0.0512595	90.3809	78303.5	22479.1	25363.9	27007.5	7551.39	7700.4	31924.4	7039.76	8530.57	1008.39	890.561	1982.86	191.683	216.864	1304.52	406.98	0	0	0	0	0	0	0	0	38288.5	13554
317	5660	121.619	3	1269.88	3806.62	0.0089207	2.34347	33.68	GHDLSPLASDILTNTSGSMDEGDDYLPATTPALEK	[9] Phospho (ST)|[13] Phospho (ST)|[19] Oxidation (M)	[9] Phospho (ST)	[13] Phospho (ST)	[19] Oxidation (M)			sp|P11137|MTAP2_HUMAN	Microtubule-associated protein 2 OS=Homo sapiens GN=MAP2 PE=1 SV=4	TRUE	2.11214	Axon Inj	Axon Ctrl	0.0520731	55.2313	20261.1	45816.1	87962.8	48404.1	100041	134245	128849	64455	2207.3	2055.26	3088.49	3553.77	2539.43	3780.71	5265.13	3726.25	0	0	0	0	0	0	0	0	50611	106898
3617	9422	93.3222	3	735.347	2203.02	0.00809263	3.67344	57.38	LPTAVSLYSPTDEQSIMQK	[9] Phospho (ST)|[17] Oxidation (M)	[9] Phospho (ST)	[17] Oxidation (M)				sp|Q9Y6V0|PCLO_HUMAN	Protein piccolo OS=Homo sapiens GN=PCLO PE=1 SV=4	TRUE	1.76888	Axon Ctrl	Axon Inj	0.0532325	38.7206	113964	88398.3	113228	61297.9	74803	39661.8	32040.4	66560.3	12415.5	3965.44	3975.6	4500.41	1898.79	1116.98	1309.26	3847.96	0	0	0	0	0	0	0	0	94222	53266.4
3139	24741	87.8051	2	1257.01	2512	0.00804399	3.20223	32.8	AEGEWEDQEALDYFSDKESGK	[15] Phospho (ST)	[15] Phospho (ST)					sp|Q9NYF8|BCLF1_HUMAN	Bcl-2-associated transcription factor 1 OS=Homo sapiens GN=BCLAF1 PE=1 SV=2	TRUE	908.837	Axon Inj	Axon Ctrl	0.0533619	200	0	0	0	17.3042	3639.16	1802.03	10285.5	0	0	0	0	1.27045	92.3757	50.7501	420.293	0	0	0	0	0	0	0	0	0	4.32604	3931.67
3931	8116	84.1651	2	681.795	1361.58	-0.00015623	-0.114742	32.99	CTSPPGLSYMK	[1] dimethyl-Propionamide (C)|[3] Phospho (ST)	[1] dimethyl-Propionamide (C)	[3] Phospho (ST)				sp|Q13796|SHRM2_HUMAN	Protein Shroom2 OS=Homo sapiens GN=SHROOM2 PE=1 SV=1	TRUE	2.82489	Axon Inj	Axon Ctrl	0.0538864	200	0	116279	0	0	14836.2	250171	61364	2105.37	0	5216.14	0	0	376.6	7045.49	2507.51	121.715	0	0	0	0	0	0	0	0	29069.8	82119.1
555	4733	97.4035	2	938.425	1874.84	0.0013915	0.742197	54	WLAESPVGLPPEEEDK	[5] Phospho (ST)	[5] Phospho (ST)					tr|E9PGC8|E9PGC8_HUMAN	Microtubule-associated protein 1A OS=Homo sapiens GN=MAP1A PE=1 SV=1	TRUE	1.9547	Axon Inj	Axon Ctrl	0.0550266	45.7715	3712.13	10434.5	14573.3	12675.4	21246.7	22287.6	22560.5	14820.9	404.409	468.08	511.689	930.612	539.322	627.681	921.884	856.821	0	0	0	0	0	0	0	0	10348.8	20228.9
3840	9947	67.1223	3	696.977	2087.91	0.0102758	4.92159	63.4	RPASPYGEADGEVAMVTSR	[4] Phospho (ST)|[15] Oxidation (M)	[4] Phospho (ST)	[15] Oxidation (M)				tr|I3L0A5|I3L0A5_HUMAN	Transcription factor SOX-5 OS=Homo sapiens GN=SOX5 PE=1 SV=1	TRUE	2.24148	Axon Ctrl	Axon Inj	0.0551048	97.4756	3.70669e+06	1.88542e+06	3.16483e+06	2.48972e+06	583803	429554	944500	3.05966e+06	403816	84577.7	111122	182792	14819.2	12097.4	38594.9	176884	0	0	0	0	0	0	0	0	2.81166e+06	1.25438e+06
5049	21012	62.0737	3	803.696	2408.07	0.00268318	1.11425	41.7	RKPSVPDSASPADDSFVDPGER	[10] Phospho (ST)	[10] Phospho (ST)					tr|H7C5C7|H7C5C7_HUMAN	Cytoplasmic protein NCK1 (Fragment) OS=Homo sapiens GN=NCK1 PE=1 SV=1	TRUE	4.27253	Axon Inj	Axon Ctrl	0.0561836	198.729	0	90.2921	0	18820.2	2771.42	6996.75	18893.3	52134	0	4.05039	0	1381.75	70.3493	197.047	772.032	3013.95	0	0	0	0	0	0	0	0	4727.62	20198.9
3933	40414	130.986	2	1137.03	2272.04	0.00297576	1.30973	64.65	ADTSSAENILYTVGLWEAPR	[5] Phospho (ST)	[5] Phospho (ST)					sp|Q13796|SHRM2_HUMAN	Protein Shroom2 OS=Homo sapiens GN=SHROOM2 PE=1 SV=1	TRUE	2.75376	Axon Inj	Axon Ctrl	0.0564451	92.6281	3170.25	24100	27893.9	2711.98	32562.9	43911.8	48841	34061.5	345.375	1081.1	979.391	199.11	826.569	1236.68	1995.78	1969.15	0	0	0	0	0	0	0	0	14469	39844.3
3410	14006	54.6826	3	728.657	2182.95	0.00112939	0.517367	44.5	IQAAASTPTNATAASDANTGDR	[9] Phospho (ST)	[9] Phospho (ST)					sp|P49841|GSK3B_HUMAN	Glycogen synthase kinase-3 beta OS=Homo sapiens GN=GSK3B PE=1 SV=2	TRUE	3.36672	Axon Inj	Axon Ctrl	0.0565991	59.1846	19233.5	41023.1	10678	26149.3	131681	108799	63408.3	22966.7	2095.34	1840.25	374.919	1919.85	3342.56	3064.08	2591.04	1327.74	0	0	0	0	0	0	0	0	24271	81713.7
3690	2849	113.081	3	1225.91	3674.72	0.00452547	1.23152	69.93	KLDDQSEDEALELEGPLITPGSGSIYSSPGLYSK	[6] Phospho (ST)	[6] Phospho (ST)					tr|G3V3J0|G3V3J0_HUMAN	Fermitin family homolog 2 (Fragment) OS=Homo sapiens GN=FERMT2 PE=1 SV=1	TRUE	2.45539	Axon Ctrl	Axon Inj	0.0574348	55.8724	129313	57766.6	182076	132880	87408.6	18069.9	53522.1	45462.4	14087.7	2591.34	6392.94	9755.85	2218.76	508.897	2187.06	2628.26	0	0	0	0	0	0	0	0	125509	51115.7
2298	25913	95.4143	3	649.955	1946.84	0.000641041	0.329272	40.55	SESLDPDSSMDTTLILK	[3] Phospho (ST)|[10] Oxidation (M)	[3] Phospho (ST)	[10] Oxidation (M)				tr|H0Y2V6|H0Y2V6_HUMAN	Centrosomal protein of 170 kDa (Fragment) OS=Homo sapiens GN=CEP170 PE=1 SV=1	TRUE	32.8729	Axon Ctrl	Axon Inj	0.0578489	168.925	341.433	488.174	349.606	8933.29	42.3112	72.4417	0	192.871	37.1966	21.8989	12.2751	655.87	1.07402	2.04015	0	11.1502	0	0	0	0	0	0	0	0	2528.12	76.906
3525	13140	119.893	2	926.491	1850.97	0.00271375	1.46613	54.39	NALGPGLSPELGPLPALR	[8] Phospho (ST)	[8] Phospho (ST)					sp|Q8N1G4|LRC47_HUMAN	Leucine-rich repeat-containing protein 47 OS=Homo sapiens GN=LRRC47 PE=1 SV=1	TRUE	2.22717	Axon Inj	Axon Ctrl	0.058898	73.1059	2569.08	4713.14	14669.9	6915.7	13946.9	24178.8	16125.5	10042.4	279.882	211.426	515.081	507.741	354.025	680.942	658.933	580.567	0	0	0	0	0	0	0	0	7216.96	16073.4
6152	19313	63.6793	2	569.773	1137.53	0.000638922	0.561674	37.81	IEVLDSPASK	[6] Phospho (ST)	[6] Phospho (ST)					tr|A0A087WT30|A0A087WT30_HUMAN	Uncharacterized protein C12orf45 OS=Homo sapiens GN=C12orf45 PE=1 SV=1	TRUE	2.82527	Axon Ctrl	Axon Inj	0.0595927	74.6889	8827.13	18939.9	26435	32562.8	2107.79	6029.73	15694.4	6878.32	961.649	849.62	928.169	2390.72	53.5037	169.813	641.316	397.647	0	0	0	0	0	0	0	0	21691.2	7677.56
3479	6599	61.18	3	725.351	2173.03	0.000482931	0.222238	38.27	KLSVPTSDEEDEVPAPKPR	[7] Phospho (ST)	[7] Phospho (ST)					tr|F5GYK6|F5GYK6_HUMAN	ATP-binding cassette sub-family F member 1 (Fragment) OS=Homo sapiens GN=ABCF1 PE=1 SV=1	TRUE	47.1277	Axon Ctrl	Axon Inj	0.0596341	177.577	2919.68	59420	403.155	104921	0	309.27	0	3248.38	318.077	2665.51	14.1553	7703.17	0	8.70987	0	187.794	0	0	0	0	0	0	0	0	41916	889.412
4603	22210	121.639	2	1228.11	2454.2	0.00412034	1.6789	88.3	TIDTSPPVDLFATASAAVPVSTSK	[5] Phospho (ST)	[5] Phospho (ST)					tr|E5RGY9|E5RGY9_HUMAN	Clathrin coat assembly protein AP180 (Fragment) OS=Homo sapiens GN=SNAP91 PE=1 SV=6	TRUE	3.16138	Axon Inj	Axon Ctrl	0.0597182	75.4991	9991.05	27384.2	18778.2	60335.5	34223.3	182137	86388.6	65516.6	1088.45	1228.42	659.327	4429.75	868.717	5129.48	3530.08	3787.63	0	0	0	0	0	0	0	0	29122.2	92066.5
5271	13341	106.34	2	806.302	1610.59	0.00123018	0.763808	52.25	SGDEMIFDPTMSK	[N-term] Acetyl (Protein N-term)|[1] Phospho (ST)|[5] Oxidation (M)|[11] Oxidation (M)	[N-term] Acetyl (Protein N-term)	[1] Phospho (ST)	[5] Oxidation (M)	[11] Oxidation (M)		sp|P20042|IF2B_HUMAN	Eukaryotic translation initiation factor 2 subunit 2 OS=Homo sapiens GN=EIF2S2 PE=1 SV=2	TRUE	3.06013	Axon Inj	Axon Ctrl	0.0599721	75.0487	2349.49	4476.79	8787.31	1721.72	10951.8	8309.27	5917.69	27869.6	255.959	200.823	308.534	126.407	277.998	234.012	241.813	1611.19	0	0	0	0	0	0	0	0	4333.83	13262.1
3573	1615	72.6166	2	789.31	1576.6	0.000706325	0.448004	64.25	GSGTASDDEFENLR	[6] Phospho (ST)	[6] Phospho (ST)					sp|Q7Z6Z7|HUWE1_HUMAN	E3 ubiquitin-protein ligase HUWE1 OS=Homo sapiens GN=HUWE1 PE=1 SV=3	TRUE	5.52529	Axon Ctrl	Axon Inj	0.0603817	197.118	4143.14	1223.12	15730.4	33495.5	0	107.193	0	9773.24	451.364	54.8676	552.317	2459.2	0	3.01886	0	565.007	0	0	0	0	0	0	0	0	13648.1	2470.11
1879	5791	88.5749	3	1012.49	3034.44	0.0123887	4.08272	76.84	GAGGSREDVLDSQALQTGELDSAHSLLTK	[5] Phospho (ST)	[5] Phospho (ST)					sp|Q9NZ56|FMN2_HUMAN	Formin-2 OS=Homo sapiens GN=FMN2 PE=1 SV=4	TRUE	8.12527	Axon Ctrl	Axon Inj	0.0609513	155.109	4604.22	25915.8	7390.62	12921.4	5113.61	0	6.27514	1136.16	501.595	1162.55	259.495	948.672	129.803	0	0.25642	65.6833	0	0	0	0	0	0	0	0	12708	1564.01
1881	5791	88.5749	3	1012.49	3034.44	0.0123887	4.08272	72.76	GAGGSREDVLDSQALQTGELDSAHSLLTK	[12] Phospho (ST)	[12] Phospho (ST)					sp|Q9NZ56|FMN2_HUMAN	Formin-2 OS=Homo sapiens GN=FMN2 PE=1 SV=4	TRUE	8.12527	Axon Ctrl	Axon Inj	0.0609513	155.109	4604.22	25915.8	7390.62	12921.4	5113.61	0	6.27514	1136.16	501.595	1162.55	259.495	948.672	129.803	0	0.25642	65.6833	0	0	0	0	0	0	0	0	12708	1564.01
5321	2041	80.0631	2	773.82	1545.63	0.000364221	0.235647	55.85	ADFSPFGNSQGPSR	[4] Phospho (ST)	[4] Phospho (ST)					sp|Q9H2M9|RBGPR_HUMAN	Rab3 GTPase-activating protein non-catalytic subunit OS=Homo sapiens GN=RAB3GAP2 PE=1 SV=1	TRUE	7.06935	Axon Inj	Axon Ctrl	0.0618901	164.133	508.116	0	0	3048.99	12618.7	5561.94	5119.51	1846.28	55.3554	0	0	223.853	320.31	156.639	209.198	106.737	0	0	0	0	0	0	0	0	889.276	6286.6
5919	11986	130.486	2	653.842	1305.67	3.83e-06	0.00293611	71.77	DVLSLLNLSPR	[9] Phospho (ST)	[9] Phospho (ST)					tr|A0A087WW06|A0A087WW06_HUMAN	Tetratricopeptide repeat protein 28 OS=Homo sapiens GN=TTC28 PE=1 SV=1	TRUE	3.37894	Axon Ctrl	Axon Inj	0.0624949	128.167	36624.4	17443.4	21467.2	83337.2	6901.39	4111.01	1865.28	34140.7	3989.95	782.49	753.743	6118.51	175.184	115.777	76.2204	1973.73	0	0	0	0	0	0	0	0	39718.1	11754.6
5688	7281	88.8793	4	948.419	3789.65	0.00856016	2.25883	54.3	GQPGNAYDGAGQPSAAYLSMSQGAVANANSTPPPYER	[20] Oxidation (M)|[31] Phospho (ST)	[20] Oxidation (M)	[31] Phospho (ST)				sp|Q96PK6|RBM14_HUMAN	RNA-binding protein 14 OS=Homo sapiens GN=RBM14 PE=1 SV=2	TRUE	5.02499	Axon Ctrl	Axon Inj	0.0630499	115.097	96790.2	20132.5	13650.6	11773.3	5935.04	1908.59	15625.9	4858.16	10544.6	903.121	479.293	864.38	150.654	53.7511	638.52	280.858	0	0	0	0	0	0	0	0	35586.7	7081.93
1814	29442	53.6369	2	635.796	1269.58	-0.000522236	-0.411346	32.53	MKSLEQDALR	[3] Phospho (ST)	[3] Phospho (ST)					tr|A0A0G2JNZ2|A0A0G2JNZ2_HUMAN	Protein scribble homolog OS=Homo sapiens GN=SCRIB PE=1 SV=1	FALSE	3.70307	Axon Ctrl	Axon Inj	0.0631374	72.0829	112208	265715	198286	595092	63896.6	13252.2	138321	100836	12224.2	11919.6	6962.1	43690.9	1621.94	373.218	5652.18	5829.49	0	0	0	0	0	0	0	0	292825	79076.4
1826	29442	53.6369	2	635.796	1269.58	-0.000522236	-0.411346	32.53	MKSLEQDALR	[3] Phospho (ST)	[3] Phospho (ST)					tr|A0A0G2JPP5|A0A0G2JPP5_HUMAN	Protein scribble homolog OS=Homo sapiens GN=SCRIB PE=1 SV=1	FALSE	3.70307	Axon Ctrl	Axon Inj	0.0631374	72.0829	112208	265715	198286	595092	63896.6	13252.2	138321	100836	12224.2	11919.6	6962.1	43690.9	1621.94	373.218	5652.18	5829.49	0	0	0	0	0	0	0	0	292825	79076.4
2282	12181	90.4082	3	940.101	2817.28	0.00353462	1.25462	34.11	TASISSSPSEGTPTVGSYGCTPQSLPK	[3] Phospho (ST)|[20] dimethyl-Propionamide (C)	[3] Phospho (ST)	[20] dimethyl-Propionamide (C)				sp|Q6PKG0|LARP1_HUMAN	La-related protein 1 OS=Homo sapiens GN=LARP1 PE=1 SV=2	TRUE	24.5529	Axon Ctrl	Axon Inj	0.0636649	200	21.9719	37930.5	133794	12652.7	7510.28	0	0	0	2.39367	1701.52	4697.7	928.945	190.64	0	0	0	0	0	0	0	0	0	0	0	46099.9	1877.57
3120	19723	88.2188	2	890.881	1779.75	0.0017305	0.972327	52.83	SLSESYELSSDLQDK	[3] Phospho (ST)	[3] Phospho (ST)					tr|A0A087WWK8|A0A087WWK8_HUMAN	IQ motif and SEC7 domain-containing protein 1 OS=Homo sapiens GN=IQSEC1 PE=1 SV=1	TRUE	1.88838	Axon Inj	Axon Ctrl	0.264965	79.1409	16863.3	6190.98	1036.83	18588	7380.73	15817.8	17571.7	39824.3	1837.13	277.72	36.4045	1364.71	187.351	445.471	718.027	2302.31	0	0	0	0	0	0	0	0	10669.8	20148.6
3523	1398	87.2031	3	1201.21	3600.6	0.0043509	1.20838	63.9	YTLENKEEGSLSDTEADAVSGQLPDPTTNPSAGK	[14] Phospho (ST)	[14] Phospho (ST)					sp|Q8N1G4|LRC47_HUMAN	Leucine-rich repeat-containing protein 47 OS=Homo sapiens GN=LRRC47 PE=1 SV=1	TRUE	7.38846	Axon Inj	Axon Ctrl	0.0642711	109.958	495323	16241.5	270857	251874	987914	1.24605e+06	5.01555e+06	392338	53961.7	728.574	9510.15	18492.2	25077	35092.1	204949	22681.7	0	0	0	0	0	0	0	0	258574	1.91046e+06
3661	2459	65.051	2	830.889	1659.76	0.0013892	0.836989	43.82	GPSPSPVGSPASVAQSR	[3] Phospho (ST)	[3] Phospho (ST)					sp|O14497|ARI1A_HUMAN	AT-rich interactive domain-containing protein 1A OS=Homo sapiens GN=ARID1A PE=1 SV=3	TRUE	6.44649	Axon Inj	Axon Ctrl	0.0648706	95.0638	3711.69	1771.21	6312	4223.5	3505.41	28986.5	11764.7	59006	404.36	79.4543	221.623	310.084	88.9805	816.338	480.737	3411.24	0	0	0	0	0	0	0	0	4004.6	25815.6
299	1543	65.4281	2	634.798	1267.58	6.84e-05	0.0539372	70.68	LASVSADAEVAR	[3] Phospho (ST)	[3] Phospho (ST)					sp|P11137|MTAP2_HUMAN	Microtubule-associated protein 2 OS=Homo sapiens GN=MAP2 PE=1 SV=4	TRUE	2.79031	Axon Ctrl	Axon Inj	0.0651599	74.4216	787496	1.22844e+06	1.01364e+06	3.36007e+06	756664	232215	517492	783569	85791.8	55106.2	35590.2	246692	19207	6539.8	21146.2	45299.4	0	0	0	0	0	0	0	0	1.59741e+06	572485
1805	2434	75.0622	2	650.793	1299.57	0.000211443	0.162702	65.14	NSLESISSIDR	[2] Phospho (ST)	[2] Phospho (ST)					tr|A0A0G2JNZ2|A0A0G2JNZ2_HUMAN	Protein scribble homolog OS=Homo sapiens GN=SCRIB PE=1 SV=1	FALSE	1.97345	Axon Ctrl	Axon Inj	0.0655503	94.1451	102506	110064	147523	109366	25933.9	47483.6	22654.1	141816	11167.3	4937.34	5179.74	8029.52	658.302	1337.27	925.709	8198.61	0	0	0	0	0	0	0	0	117365	59471.8
1818	2434	75.0622	2	650.793	1299.57	0.000211443	0.162702	65.14	NSLESISSIDR	[2] Phospho (ST)	[2] Phospho (ST)					tr|A0A0G2JPP5|A0A0G2JPP5_HUMAN	Protein scribble homolog OS=Homo sapiens GN=SCRIB PE=1 SV=1	FALSE	1.97345	Axon Ctrl	Axon Inj	0.0655503	94.1451	102506	110064	147523	109366	25933.9	47483.6	22654.1	141816	11167.3	4937.34	5179.74	8029.52	658.302	1337.27	925.709	8198.61	0	0	0	0	0	0	0	0	117365	59471.8
1221	656	105.561	3	1094.84	3281.5	0.00343617	1.04713	83.14	RSDSPEIPFQAAAGPSDGLDASSPGNSFVGLR	[4] Phospho (ST)	[4] Phospho (ST)					tr|A6NNK5|A6NNK5_HUMAN	Tumor suppressor p53-binding protein 1 OS=Homo sapiens GN=TP53BP1 PE=1 SV=2	TRUE	6.70026	Axon Ctrl	Axon Inj	0.0655868	124.187	466283	26389.7	75557.6	86840.1	39171	28593.3	13398.8	16604.8	50798.1	1183.81	2652.93	6375.69	994.309	805.266	547.514	959.951	0	0	0	0	0	0	0	0	163768	24442
3287	13533	63.0707	2	545.253	1088.49	0.000735139	0.675375	37.31	TYSLTTPAR	[3] Phospho (ST)	[3] Phospho (ST)					sp|Q9Y4H2|IRS2_HUMAN	Insulin receptor substrate 2 OS=Homo sapiens GN=IRS2 PE=1 SV=2	TRUE	7.68607	Axon Ctrl	Axon Inj	0.065951	122.338	4342.68	3334.35	44933.3	11506.6	142.621	2372.92	599.183	5227.25	473.103	149.575	1577.67	844.797	3.62027	66.8278	24.4843	302.196	0	0	0	0	0	0	0	0	16029.2	2085.49
2453	22940	96.2338	2	524.237	1046.46	0.00035538	0.339603	38.01	SWSLATFR	[3] Phospho (ST)	[3] Phospho (ST)					sp|Q15149|PLEC_HUMAN	Plectin OS=Homo sapiens GN=PLEC PE=1 SV=3	TRUE	1.79299	Axon Inj	Axon Ctrl	0.066322	200	0	108541	0	0	1782.66	155052	5429.37	32348.4	0	4869.02	0	0	45.2507	4366.69	221.859	1870.12	0	0	0	0	0	0	0	0	27135.2	48653.2
2073	1209	83.2501	2	687.803	1373.59	0.005549	4.03979	71.93	SESVEGFLSPSR	[9] Phospho (ST)	[9] Phospho (ST)					sp|Q08AD1|CAMP2_HUMAN	Calmodulin-regulated spectrin-associated protein 2 OS=Homo sapiens GN=CAMSAP2 PE=1 SV=3	TRUE	2.79866	Axon Ctrl	Axon Inj	0.0664279	64.5912	114762	276053	55906.8	131967	57369.7	31137.5	22702.1	95564.3	12502.5	12383.4	1962.96	9688.86	1456.26	876.917	927.671	5524.73	0	0	0	0	0	0	0	0	144672	51693.4
5398	21685	92.3983	2	804.899	1607.78	0.00283134	1.76102	50.74	AASDPLLSSVSPAVSK	[3] Phospho (ST)	[3] Phospho (ST)					sp|P19532|TFE3_HUMAN	Transcription factor E3 OS=Homo sapiens GN=TFE3 PE=1 SV=4	TRUE	9.13831	Axon Ctrl	Axon Inj	0.0670121	153.27	40784.4	34512.1	6201.3	57370.5	0	0	2908.56	12287.7	4443.15	1548.17	217.736	4212.07	0	0	118.852	710.374	0	0	0	0	0	0	0	0	34717.1	3799.07
6377	30581	99.2536	2	454.207	906.4	-0.00032574	-0.359378	30.47	ASLFSFR	[5] Phospho (ST)	[5] Phospho (ST)					sp|Q99250|SCN2A_HUMAN	Sodium channel protein type 2 subunit alpha OS=Homo sapiens GN=SCN2A PE=1 SV=3	TRUE	8.98603	Axon Inj	Axon Ctrl	0.0670836	154.685	0	0	3187.8	722.882	3641.98	5172.94	2328.77	23997.8	0	0	111.928	53.0731	92.4473	145.684	95.1602	1387.35	0	0	0	0	0	0	0	0	977.67	8785.37
1244	23727	116.179	3	1385.98	4154.93	0.00374398	0.901094	51.39	EQLSAQELMESGLQIQKSPEPEVLSTQEDLFDQSNK	[4] Phospho (ST)	[4] Phospho (ST)					tr|A6NNK5|A6NNK5_HUMAN	Tumor suppressor p53-binding protein 1 OS=Homo sapiens GN=TP53BP1 PE=1 SV=2	TRUE	3.75065	Axon Inj	Axon Ctrl	0.0676793	70.2089	1026.74	16526.5	7937.3	14612.4	42213.9	35637.7	59257.3	13303.3	111.856	741.36	278.689	1072.82	1071.55	1003.65	2421.42	769.087	0	0	0	0	0	0	0	0	10025.7	37603.1
1246	23727	116.179	3	1385.98	4154.93	0.00374398	0.901094	41.73	EQLSAQELMESGLQIQKSPEPEVLSTQEDLFDQSNK	[11] Phospho (ST)	[11] Phospho (ST)					tr|A6NNK5|A6NNK5_HUMAN	Tumor suppressor p53-binding protein 1 OS=Homo sapiens GN=TP53BP1 PE=1 SV=2	TRUE	3.75065	Axon Inj	Axon Ctrl	0.0676793	70.2089	1026.74	16526.5	7937.3	14612.4	42213.9	35637.7	59257.3	13303.3	111.856	741.36	278.689	1072.82	1071.55	1003.65	2421.42	769.087	0	0	0	0	0	0	0	0	10025.7	37603.1
2272	18396	118.858	3	1017.49	3049.45	0.00673253	2.20779	43.89	NGAAGPHSPDPLLDEQAFGDLTDLPVVPK	[8] Phospho (ST)	[8] Phospho (ST)					sp|Q9H3Q1|BORG4_HUMAN	Cdc42 effector protein 4 OS=Homo sapiens GN=CDC42EP4 PE=1 SV=1	TRUE	3.14296	Axon Inj	Axon Ctrl	0.0678927	102.902	854.194	11072.1	18140.7	1806.03	17092.9	42458.1	25896.4	14728.4	93.058	496.683	636.945	132.596	433.883	1195.73	1058.2	851.476	0	0	0	0	0	0	0	0	7968.27	25044
4877	12044	86.9104	3	598.636	1792.89	0.000323698	0.180545	38.71	IFSNALPDDLRSPIR	[12] Phospho (ST)	[12] Phospho (ST)					sp|Q9NSY0|NRBP2_HUMAN	Nuclear receptor-binding protein 2 OS=Homo sapiens GN=NRBP2 PE=2 SV=2	TRUE	3.42476	Axon Ctrl	Axon Inj	0.0700526	126.836	10046.6	3841.01	14975.4	13800.2	193.18	8823.83	2666.38	773.902	1094.5	172.303	525.808	1013.19	4.90365	248.503	108.956	44.7406	0	0	0	0	0	0	0	0	10665.8	3114.32
2573	3898	99.8969	3	1064.79	3191.36	-0.00118382	-0.370945	89.78	NIIEATHMYDNAAEACSTTEEVFNSPR	[16] dimethyl-Propionamide (C)|[25] Phospho (ST)	[16] dimethyl-Propionamide (C)	[25] Phospho (ST)				sp|Q9NRY4|RHG35_HUMAN	Rho GTPase-activating protein 35 OS=Homo sapiens GN=ARHGAP35 PE=1 SV=3	TRUE	4.8631	Axon Ctrl	Axon Inj	0.070263	171.407	3111.22	6910.57	9773.98	2640.72	517.335	0	0	4096.28	338.944	310	343.177	193.878	13.1319	0	0	236.813	0	0	0	0	0	0	0	0	5609.12	1153.4
6011	14249	116.488	2	1037.47	2072.92	0.00386037	1.86229	122.66	LLLAEDSEEEVDFLSER	[7] Phospho (ST)	[7] Phospho (ST)					sp|Q14676|MDC1_HUMAN	Mediator of DNA damage checkpoint protein 1 OS=Homo sapiens GN=MDC1 PE=1 SV=3	TRUE	3.03163	Axon Inj	Axon Ctrl	0.070312	73.4333	27141.1	30704.7	51711.3	15147	108088	42903	187288	39777	2956.81	1377.37	1815.65	1112.07	2743.69	1208.26	7653.1	2299.58	0	0	0	0	0	0	0	0	31176	94514
1465	469	45.1167	3	561.946	1682.82	0.00040286	0.239396	30.51	VAVVRTPPKSPSSAK	[6] Phospho (ST)|[10] Phospho (ST)	[6] Phospho (ST)	[10] Phospho (ST)				tr|A0A0G2JPD5|A0A0G2JPD5_HUMAN	Microtubule-associated protein OS=Homo sapiens GN=MAPT PE=1 SV=1	FALSE	1.97624	Axon Ctrl	Axon Inj	0.0710966	39.6425	120827	131124	44643.9	136558	57944.9	60919.3	47320	52995.8	13163.1	5882.05	1567.51	10025.9	1470.86	1715.65	1933.63	3063.77	0	0	0	0	0	0	0	0	108288	54795
1501	469	45.1167	3	561.946	1682.82	0.00040286	0.239396	30.51	VAVVRTPPKSPSSAK	[6] Phospho (ST)|[10] Phospho (ST)	[6] Phospho (ST)	[10] Phospho (ST)				tr|I3L170|I3L170_HUMAN	Microtubule-associated protein OS=Homo sapiens GN=MAPT PE=1 SV=1	FALSE	1.97624	Axon Ctrl	Axon Inj	0.0710966	39.6425	120827	131124	44643.9	136558	57944.9	60919.3	47320	52995.8	13163.1	5882.05	1567.51	10025.9	1470.86	1715.65	1933.63	3063.77	0	0	0	0	0	0	0	0	108288	54795
3904	7700	101.638	2	952.477	1902.94	-0.00624334	-3.28088	41.98	AGAASPLNSPLSSAVPSLGK	[5] Phospho (ST)	[5] Phospho (ST)					tr|E7EPJ7|E7EPJ7_HUMAN	Triple functional domain protein (Fragment) OS=Homo sapiens GN=TRIO PE=1 SV=2	TRUE	2.81994	Axon Inj	Axon Ctrl	0.07132	126.532	1732.16	4514.57	31926	6139.36	24038.1	44892.5	43691.8	12335.1	188.706	202.518	1120.97	450.744	610.18	1264.29	1785.37	713.11	0	0	0	0	0	0	0	0	11078	31239.4
6112	20539	87.759	2	657.792	1313.57	0.000458863	0.349325	61.79	SLSMVDLQDAR	[3] Phospho (ST)	[3] Phospho (ST)					tr|H0Y3A3|H0Y3A3_HUMAN	Disabled homolog 2-interacting protein (Fragment) OS=Homo sapiens GN=DAB2IP PE=1 SV=1	TRUE	5.48931	Axon Inj	Axon Ctrl	0.0718634	88.827	9481.77	5249.34	3147.64	13847.9	59195.4	7567.42	16672	90722.4	1032.97	235.479	110.518	1016.69	1502.61	213.119	681.265	5244.81	0	0	0	0	0	0	0	0	7931.65	43539.3
5939	12487	81.4681	2	643.807	1285.6	-7.06e-05	-0.0548805	49.01	LSLSTNCIEK	[4] Phospho (ST)|[7] dimethyl-Propionamide (C)	[4] Phospho (ST)	[7] dimethyl-Propionamide (C)				tr|H0YJD6|H0YJD6_HUMAN	Dynein light chain 1, axonemal (Fragment) OS=Homo sapiens GN=DNAL1 PE=1 SV=1	TRUE	2.21671	Axon Ctrl	Axon Inj	0.0722786	56.0381	7574.35	6447.47	5712.01	16659.2	6037.58	4306.69	1690.15	4383.17	825.168	289.226	200.556	1223.1	153.257	121.288	69.0644	253.398	0	0	0	0	0	0	0	0	9098.27	4104.4
5224	1111	76.243	3	519.623	1555.85	-0.000500649	-0.321785	57.05	RSPVPAQIAITVPK	[2] Phospho (ST)	[2] Phospho (ST)					tr|A0A0A0MSA7|A0A0A0MSA7_HUMAN	Eukaryotic translation initiation factor 4 gamma 3 OS=Homo sapiens GN=EIF4G3 PE=1 SV=1	TRUE	2.34678	Axon Ctrl	Axon Inj	0.072433	200	0	0	0	62563.2	4671.61	2611.22	10892.8	8483.49	0	0	0	4593.31	118.583	73.5392	445.11	490.444	0	0	0	0	0	0	0	0	15640.8	6664.78
3934	59645	130.986	3	758.355	2272.04	0.000719016	0.316462	48.29	ADTSSAENILYTVGLWEAPR	[5] Phospho (ST)	[5] Phospho (ST)					sp|Q13796|SHRM2_HUMAN	Protein Shroom2 OS=Homo sapiens GN=SHROOM2 PE=1 SV=1	TRUE	Infinity	Axon Ctrl	Axon Inj	0.0724964	182.17	6.42281	1436.18	0	19598.8	0	0	0	0	0.699716	64.4255	0	1438.92	0	0	0	0	0	0	0	0	0	0	0	0	5260.35	0
222	8723	84.5915	3	902.053	2703.14	0.00214732	0.794382	48.79	RPSPHDEEEFEVEEAAEAQAEPK	[3] Phospho (ST)	[3] Phospho (ST)					sp|P11137|MTAP2_HUMAN	Microtubule-associated protein 2 OS=Homo sapiens GN=MAP2 PE=1 SV=4	TRUE	2.88865	Axon Inj	Axon Ctrl	0.0729445	73.0285	323226	55307.5	183347	91888.9	196802	279168	887964	524577	35213.1	2481.03	6437.56	6746.36	4995.6	7862.14	36284.7	30326.7	0	0	0	0	0	0	0	0	163442	472128
4433	6075	98.5883	3	661.01	1980.01	-0.000864142	-0.436433	35.83	LLPSAPQTLPDGPLASPAR	[16] Phospho (ST)	[16] Phospho (ST)					tr|A0A0C4DH09|A0A0C4DH09_HUMAN	Protein transport protein Sec16A (Fragment) OS=Homo sapiens GN=SEC16A PE=1 SV=1	TRUE	5.33297	Axon Ctrl	Axon Inj	0.0735279	136.101	1060.35	663.242	1677.88	2877.62	0	0	328.988	848.423	115.517	29.7523	58.9127	211.271	0	0	13.4433	49.0488	0	0	0	0	0	0	0	0	1569.77	294.353
4121	14801	121.855	2	1445.19	2888.36	0.00185017	0.640561	33.32	EAEALLQSMGLTPESPIVPPPMSPSSK	[22] Oxidation (M)|[26] Phospho (ST)	[22] Oxidation (M)	[26] Phospho (ST)				tr|E7EQL5|E7EQL5_HUMAN	Cytoplasmic dynein 1 intermediate chain 2 (Fragment) OS=Homo sapiens GN=DYNC1I2 PE=1 SV=1	TRUE	2.34917	Axon Inj	Axon Ctrl	0.073847	102.108	4272.89	28510	53343.2	5031.81	62647.2	45960.2	59585.1	45952.6	465.499	1278.92	1872.95	369.429	1590.22	1294.36	2434.81	2656.6	0	0	0	0	0	0	0	0	22789.5	53536.3
5563	5276	79.1186	3	717.659	2149.95	0.000918658	0.427292	44.7	SEDSGIGLSASSPELSEHLR	[12] Phospho (ST)	[12] Phospho (ST)					sp|Q9Y3R5|DOP2_HUMAN	Protein dopey-2 OS=Homo sapiens GN=DOPEY2 PE=1 SV=5	TRUE	3.08049	Axon Ctrl	Axon Inj	0.0749557	57.7023	22699	40245.5	6617.13	27962.8	12185.6	3724.59	4215.7	11532.9	2472.88	1805.36	232.336	2052.99	309.317	104.895	172.265	666.735	0	0	0	0	0	0	0	0	24381.1	7914.69
6204	21024	49.4065	2	709.304	1416.59	0.000579109	0.408805	52.02	ETAPTSAYSSPAR	[10] Phospho (ST)	[10] Phospho (ST)					sp|O43301|HS12A_HUMAN	Heat shock 70 kDa protein 12A OS=Homo sapiens GN=HSPA12A PE=1 SV=2	TRUE	2.18718	Axon Inj	Axon Ctrl	0.0750246	98.6878	73887.6	20159.1	11733	13903.2	41531.4	43157.6	99946.7	77132.1	8049.49	904.312	411.963	1020.76	1054.23	1215.43	4084.1	4459.14	0	0	0	0	0	0	0	0	29920.7	65441.9
2983	6627	86.5289	3	664.322	1989.94	-0.000786509	-0.395241	40.49	LDNVPHTPSSYIETLPK	[7] Phospho (ST)	[7] Phospho (ST)					tr|C9J6D1|C9J6D1_HUMAN	Nucleosome assembly protein 1-like 4 (Fragment) OS=Homo sapiens GN=NAP1L4 PE=1 SV=1	TRUE	5.51626	Axon Ctrl	Axon Inj	0.0757102	87.3079	105853	887253	129468	753944	18920.7	33766.8	157691	129801	11531.9	39801.1	4545.81	55353.6	480.28	950.964	6443.69	7504.01	0	0	0	0	0	0	0	0	469130	85044.9
3544	3606	90.9094	2	1096.01	2190.01	-0.00564615	-2.57813	56.55	SVATGPMTPQAAAPPAFPEVR	[7] Oxidation (M)|[8] Phospho (ST)	[7] Oxidation (M)	[8] Phospho (ST)				sp|Q7Z2K8|GRIN1_HUMAN	G protein-regulated inducer of neurite outgrowth 1 OS=Homo sapiens GN=GPRIN1 PE=2 SV=2	TRUE	1.74853	Axon Ctrl	Axon Inj	0.0759943	38.5164	2.78042e+07	4.9455e+07	2.08657e+07	4.6045e+07	1.71181e+07	1.58581e+07	2.07961e+07	2.86798e+07	3.02906e+06	2.21849e+06	732621	3.38056e+06	434522	446606	849785	1.65803e+06	0	0	0	0	0	0	0	0	3.60425e+07	2.0613e+07
5534	4897	64.4335	3	746.001	2234.98	-0.000456997	-0.204475	36.37	EAGLSQSHDDLSNATATPSVR	[7] Phospho (ST)	[7] Phospho (ST)					sp|O14523|C2C2L_HUMAN	C2 domain-containing protein 2-like OS=Homo sapiens GN=C2CD2L PE=1 SV=3	TRUE	18.6455	Axon Ctrl	Axon Inj	0.0771047	196.339	5586.04	750733	4533.44	288738	55515.4	0	0	776.46	608.556	33677	159.175	21198.7	1409.19	0	0	44.8884	0	0	0	0	0	0	0	0	262398	14073
4207	9322	91.2692	3	687.657	2059.95	0.00265646	1.28958	60.99	AESAPLPVSADDTPEVLNR	[13] Phospho (ST)	[13] Phospho (ST)					sp|O95674|CDS2_HUMAN	Phosphatidate cytidylyltransferase 2 OS=Homo sapiens GN=CDS2 PE=1 SV=1	TRUE	9.24058	Axon Ctrl	Axon Inj	0.0775329	119.877	12420.8	19416.7	105972	50018.3	0	8158.8	0	12167.7	1353.16	871.008	3720.84	3672.28	0	229.774	0	703.433	0	0	0	0	0	0	0	0	46957.1	5081.62
5395	2808	66.9302	3	492.573	1474.7	-0.000521746	-0.353799	33.23	HTPPTIGGSLPYR	[9] Phospho (ST)	[9] Phospho (ST)					tr|A0A0C4DG21|A0A0C4DG21_HUMAN	Abl interactor 2 OS=Homo sapiens GN=ABI2 PE=1 SV=1	TRUE	3.5631	Axon Ctrl	Axon Inj	0.0776492	70.8429	27305	141585	72345.5	209430	45503.2	13030.3	27705.5	40242.6	2974.67	6351.35	2540.15	15376.1	1155.04	366.968	1132.12	2326.49	0	0	0	0	0	0	0	0	112666	31620.4
94	1057	115.895	3	1006.11	3015.3	0.00373858	1.23987	48.44	SLMSSPEDLTKDFEELKAEEVDVTK	[3] Oxidation (M)|[4] Phospho (ST)|[5] Phospho (ST)	[3] Oxidation (M)	[4] Phospho (ST)	[5] Phospho (ST)			sp|P46821|MAP1B_HUMAN	Microtubule-associated protein 1B OS=Homo sapiens GN=MAP1B PE=1 SV=2	TRUE	1.88041	Axon Inj	Axon Ctrl	0.0779247	47.2878	163841	241863	197296	113272	561675	306404	292290	186512	17849.3	10849.7	6927.32	8316.26	14257.5	8629.17	11943.8	10782.6	0	0	0	0	0	0	0	0	179068	336720
1069	5898	97.6095	2	869.377	1736.74	0.00253327	1.45864	70.36	GMYDGPVFDLTTTPK	[2] Oxidation (M)|[13] Phospho (ST)	[2] Oxidation (M)	[13] Phospho (ST)				sp|Q14195|DPYL3_HUMAN	Dihydropyrimidinase-related protein 3 OS=Homo sapiens GN=DPYSL3 PE=1 SV=1	TRUE	6.14599	Axon Inj	Axon Ctrl	0.0779573	121.895	14005.8	13001.8	7269.11	5793.05	22604.8	10379.9	172575	40707.9	1525.82	583.244	255.228	425.319	573.796	292.327	7051.92	2353.39	0	0	0	0	0	0	0	0	10017.4	61567
4422	9082	73.1347	2	881.374	1760.73	0.0075401	4.28238	87.75	TSSFTEQLDEGTPNR	[3] Phospho (ST)	[3] Phospho (ST)					tr|E7EVX2|E7EVX2_HUMAN	Golgin subfamily A member 4 (Fragment) OS=Homo sapiens GN=GOLGA4 PE=1 SV=1	TRUE	6.68811	Axon Inj	Axon Ctrl	0.0782893	94.8408	352996	106358	83807.4	45350.1	1.11173e+06	83648.8	1.96264e+06	778006	38456.2	4771.1	2942.59	3329.54	28220	2355.78	80199.1	44977.9	0	0	0	0	0	0	0	0	147128	984007
6290	25798	131.281	3	1266.63	3796.87	0.00787167	2.07321	38.54	VEFVTFAPAPPAQSPEEPVGAPAVQSILVAGEEDIR	[14] Phospho (ST)	[14] Phospho (ST)					sp|Q24JP5|T132A_HUMAN	Transmembrane protein 132A OS=Homo sapiens GN=TMEM132A PE=1 SV=1	TRUE	2.66579	Axon Inj	Axon Ctrl	0.079309	60.1762	3068.67	26833.4	35863.8	30278.8	53066	98172	49099.6	55697	334.308	1203.71	1259.23	2223.03	1347.02	2764.79	2006.35	3219.94	0	0	0	0	0	0	0	0	24011.2	64008.7
3894	7426	74.2926	3	753.337	2256.99	-0.00106789	-0.473148	69.16	DTTVISHSPNTSYDTALEAR	[8] Phospho (ST)	[8] Phospho (ST)					sp|Q4VCS5|AMOT_HUMAN	Angiomotin OS=Homo sapiens GN=AMOT PE=1 SV=1	TRUE	23.0871	Axon Inj	Axon Ctrl	0.0798827	112.82	2254.93	55820.7	0	69628.1	507172	248222	1.85202e+06	340903	245.658	2504.05	0	5112.01	12873.9	6990.62	75678.6	19708.2	0	0	0	0	0	0	0	0	31925.9	737078
3893	7426	74.2926	3	753.337	2256.99	-0.00106789	-0.473148	63.39	DTTVISHSPNTSYDTALEAR	[3] Phospho (ST)	[3] Phospho (ST)					sp|Q4VCS5|AMOT_HUMAN	Angiomotin OS=Homo sapiens GN=AMOT PE=1 SV=1	TRUE	23.0871	Axon Inj	Axon Ctrl	0.0798827	112.82	2254.93	55820.7	0	69628.1	507172	248222	1.85202e+06	340903	245.658	2504.05	0	5112.01	12873.9	6990.62	75678.6	19708.2	0	0	0	0	0	0	0	0	31925.9	737078
4199	4288	89.8722	2	845.874	1689.73	0.00193834	1.14713	32.44	MSPNETLFLESTNK	[12] Phospho (ST)	[12] Phospho (ST)					sp|Q9HB90|RRAGC_HUMAN	Ras-related GTP-binding protein C OS=Homo sapiens GN=RRAGC PE=1 SV=1	TRUE	6.73945	Axon Ctrl	Axon Inj	0.0799229	89.808	32003	149998	95761.9	7969.42	11288.6	10523.6	17631	2953.68	3486.48	6728.71	3362.33	585.105	286.549	296.374	720.451	170.757	0	0	0	0	0	0	0	0	71433	10599.2
3883	7126	81.0325	2	520.252	1038.49	0.000177764	0.171176	36.85	SFSPVLGPR	[3] Phospho (ST)	[3] Phospho (ST)					sp|Q9ULC8|ZDHC8_HUMAN	Probable palmitoyltransferase ZDHHC8 OS=Homo sapiens GN=ZDHHC8 PE=1 SV=3	TRUE	5.49185	Axon Ctrl	Axon Inj	0.0803303	120.948	40287.9	234590	44740.7	15556.6	9422.79	10297.8	3958.55	37352.2	4389.06	10523.4	1570.91	1142.15	239.186	290.015	161.757	2159.39	0	0	0	0	0	0	0	0	83793.8	15257.8
2773	8020	56.7862	2	658.812	1315.61	-0.000864122	-0.656822	36.7	ITMASSLSSPVK	[3] Oxidation (M)|[9] Phospho (ST)	[3] Oxidation (M)	[9] Phospho (ST)				tr|A0A087WTF3|A0A087WTF3_HUMAN	Ankyrin-3 (Fragment) OS=Homo sapiens GN=ANK3 PE=1 SV=1	TRUE	6.00078	Axon Ctrl	Axon Inj	0.0804547	150.271	855.822	1858.42	1680.18	3584.01	86.0986	0	1074.44	169.028	93.2353	83.3666	58.9935	263.134	2.18551	0	43.9047	9.77178	0	0	0	0	0	0	0	0	1994.61	332.392
3312	8398	75.8904	3	791.02	2370.04	-0.000128524	-0.0542288	46.85	KNSITEISDNEDDLLEYHR	[8] Phospho (ST)	[8] Phospho (ST)					sp|Q86UU1|PHLB1_HUMAN	Pleckstrin homology-like domain family B member 1 OS=Homo sapiens GN=PHLDB1 PE=1 SV=1	TRUE	3.67761	Axon Inj	Axon Ctrl	0.0809902	195.314	24101.8	0	0	433.762	7480.51	22746.9	2632.38	57372.7	2625.71	0	0	31.8463	189.884	640.614	107.567	3316.81	0	0	0	0	0	0	0	0	6133.9	22558.1
3310	8398	75.8904	3	791.02	2370.04	-0.000128524	-0.0542288	33.28	KNSITEISDNEDDLLEYHR	[3] Phospho (ST)	[3] Phospho (ST)					sp|Q86UU1|PHLB1_HUMAN	Pleckstrin homology-like domain family B member 1 OS=Homo sapiens GN=PHLDB1 PE=1 SV=1	TRUE	3.67761	Axon Inj	Axon Ctrl	0.0809902	195.314	24101.8	0	0	433.762	7480.51	22746.9	2632.38	57372.7	2625.71	0	0	31.8463	189.884	640.614	107.567	3316.81	0	0	0	0	0	0	0	0	6133.9	22558.1
3045	19837	92.55	3	847.042	2538.1	0.00064577	0.25443	36.49	RLSDSNFMANLPNGYMTDLQR	[5] Phospho (ST)|[8] Oxidation (M)	[5] Phospho (ST)	[8] Oxidation (M)				sp|P17600|SYN1_HUMAN	Synapsin-1 OS=Homo sapiens GN=SYN1 PE=1 SV=3	TRUE	9.12861	Axon Ctrl	Axon Inj	0.0812922	83.0098	94808.5	223579	9139.13	302113	10141.8	5056.23	17547.6	36228.8	10328.7	10029.5	320.887	22180.8	257.436	142.397	717.045	2094.44	0	0	0	0	0	0	0	0	157410	17243.6
5899	11829	96.8866	3	907.689	2720.05	0.0046931	1.72538	31.18	GDLSDVEEEEEEEMDVDEATGAVK	[4] Phospho (ST)|[14] Oxidation (M)	[4] Phospho (ST)	[14] Oxidation (M)				sp|Q96ST3|SIN3A_HUMAN	Paired amphipathic helix protein Sin3a OS=Homo sapiens GN=SIN3A PE=1 SV=2	TRUE	3.74333	Axon Ctrl	Axon Inj	0.0814999	93.5272	51656.1	8242.35	14145.7	31067.8	9352.4	915.265	15210.7	2601.4	5627.54	369.742	496.676	2280.96	237.4	25.7763	621.551	150.391	0	0	0	0	0	0	0	0	26278	7019.94
5434	10643	87.4189	4	921.888	3683.52	0.00268061	0.72773	50.25	AALLAQYADVTDEEDEADEKDDSGATTMNIGSDK	[11] Phospho (ST)|[28] Oxidation (M)	[11] Phospho (ST)	[28] Oxidation (M)				sp|Q96MW1|CCD43_HUMAN	Coiled-coil domain-containing protein 43 OS=Homo sapiens GN=CCDC43 PE=1 SV=2	TRUE	3.06006	Axon Inj	Axon Ctrl	0.0815	115.052	93513.5	10121.8	275423	36514.7	184866	617261	307313	162236	10187.6	454.051	9670.46	2680.86	4692.61	17383.8	12557.7	9379.16	0	0	0	0	0	0	0	0	103893	317919
213	765	95.7519	3	609.287	1824.84	4.92e-05	0.0269469	39.32	ETSPESSLIQDEIAVK	[7] Phospho (ST)	[7] Phospho (ST)					sp|P11137|MTAP2_HUMAN	Microtubule-associated protein 2 OS=Homo sapiens GN=MAP2 PE=1 SV=4	TRUE	17.6868	Axon Ctrl	Axon Inj	0.0815079	159.182	3.66199e+06	134472	469681	73292.1	22237.3	32544.1	108712	81855.6	398946	6032.24	16491.1	5381.01	564.468	916.529	4442.26	4732.21	0	0	0	0	0	0	0	0	1.08486e+06	61337.1
1413	13342	116.521	2	1084.47	2166.93	0.00334368	1.54305	42.07	AAFDDAIAELDTLSEESYK	[14] Phospho (ST)	[14] Phospho (ST)					sp|P62258|1433E_HUMAN	14-3-3 protein epsilon OS=Homo sapiens GN=YWHAE PE=1 SV=1	TRUE	2.19142	Axon Inj	Axon Ctrl	0.0815217	50.395	6658.24	18634.4	25741.7	14151.7	17840.8	60386	35504.9	29118.1	725.365	835.915	903.826	1039	452.868	1700.63	1450.83	1683.37	0	0	0	0	0	0	0	0	16296.5	35712.5
3694	2946	107.04	4	875.92	3499.65	0.00435783	1.24522	32.6	EVSSRPSTPGLSVVSGISATSEDIPNKIEDLR	[7] Phospho (ST)|[8] Phospho (ST)	[7] Phospho (ST)	[8] Phospho (ST)				tr|H0Y4E7|H0Y4E7_HUMAN	GTPase-activating protein and VPS9 domain-containing protein 1 (Fragment) OS=Homo sapiens GN=GAPVD1 PE=1 SV=1	TRUE	4.9752	Axon Ctrl	Axon Inj	0.0820026	89.321	120212	23847.3	9472.28	71138.1	18955.8	8996.52	10699.5	6506.16	13096.2	1069.76	332.584	5222.87	481.171	253.367	437.212	376.132	0	0	0	0	0	0	0	0	56167.5	11289.5
3696	2946	107.04	4	875.92	3499.65	0.00435783	1.24522	30.52	EVSSRPSTPGLSVVSGISATSEDIPNKIEDLR	[4] Phospho (ST)|[7] Phospho (ST)	[4] Phospho (ST)	[7] Phospho (ST)				tr|H0Y4E7|H0Y4E7_HUMAN	GTPase-activating protein and VPS9 domain-containing protein 1 (Fragment) OS=Homo sapiens GN=GAPVD1 PE=1 SV=1	TRUE	4.9752	Axon Ctrl	Axon Inj	0.0820026	89.321	120212	23847.3	9472.28	71138.1	18955.8	8996.52	10699.5	6506.16	13096.2	1069.76	332.584	5222.87	481.171	253.367	437.212	376.132	0	0	0	0	0	0	0	0	56167.5	11289.5
5458	3666	98.6933	3	781.082	2340.22	-0.000117433	-0.0501803	49.86	AAALQALQAQAPTSPPPPPPPLK	[14] Phospho (ST)	[14] Phospho (ST)					sp|Q8NAF0|ZN579_HUMAN	Zinc finger protein 579 OS=Homo sapiens GN=ZNF579 PE=1 SV=2	TRUE	4.19457	Axon Ctrl	Axon Inj	0.0822218	117.117	46187.4	21893.6	4016.18	23925.6	924.206	4298.74	15556	2113.18	5031.76	982.119	141.013	1756.58	23.4599	121.064	635.662	122.167	0	0	0	0	0	0	0	0	24005.7	5723.04
6034	15082	99.6191	3	639.994	1916.96	-0.000474294	-0.24742	37.13	SRLSAIEIDIPVVSHTT	[1] Phospho (ST)	[1] Phospho (ST)					sp|P56749|CLD12_HUMAN	Claudin-12 OS=Homo sapiens GN=CLDN12 PE=1 SV=1	TRUE	2.15028	Axon Inj	Axon Ctrl	0.0826344	179.884	29.0752	467.528	11.263	6074.87	2172.67	4051.51	3937.04	3993.48	3.16752	20.9728	0.39546	446.009	55.1506	114.102	160.879	230.869	0	0	0	0	0	0	0	0	1645.68	3538.67
4457	3660	80.2941	3	770.961	2309.86	0.000425396	0.184165	32.43	DFQDYMEPEEGCQGSPQR	[6] Oxidation (M)|[12] dimethyl-Propionamide (C)|[15] Phospho (ST)	[6] Oxidation (M)	[12] dimethyl-Propionamide (C)	[15] Phospho (ST)			sp|O43237|DC1L2_HUMAN	Cytoplasmic dynein 1 light intermediate chain 2 OS=Homo sapiens GN=DYNC1LI2 PE=1 SV=1	TRUE	3.62363	Axon Ctrl	Axon Inj	0.0831764	128.817	103488	45686.5	13247.7	47907.4	8110.57	6573.32	42191.8	1168.15	11274.2	2049.44	465.144	3517.3	205.877	185.123	1724.08	67.5325	0	0	0	0	0	0	0	0	52582.4	14511
4371	2493	72.2	2	495.738	989.462	-8.07e-05	-0.0815683	36.11	VVYAFSPK	[6] Phospho (ST)	[6] Phospho (ST)					tr|G3V174|G3V174_HUMAN	Rho GTPase-activating protein 32 OS=Homo sapiens GN=ARHGAP32 PE=1 SV=1	TRUE	2.46135	Axon Ctrl	Axon Inj	0.0835562	67.0936	51451.3	81039	33447.4	39880.3	3612.53	36129.4	27288.3	16589.8	5605.23	3635.31	1174.38	2927.96	91.6999	1017.5	1115.07	959.086	0	0	0	0	0	0	0	0	51454.5	20905
5762	9076	59.7367	2	677.324	1352.63	0.000715445	0.528927	47.44	GLLSGQTSPTNAK	[8] Phospho (ST)	[8] Phospho (ST)					tr|G3V1P3|G3V1P3_HUMAN	Loss of heterozygosity, 12, chromosomal region 1, isoform CRA_c OS=Homo sapiens GN=BORCS5 PE=1 SV=1	TRUE	11.428	Axon Ctrl	Axon Inj	0.0838802	106.249	114397	954919	42198.2	1.42018e+06	11944.8	57999.9	13903.6	137686	12462.7	42836.5	1481.64	104268	303.205	1633.44	568.141	7959.86	0	0	0	0	0	0	0	0	632923	55383.6
5293	42580	117.968	2	1544.29	3086.56	0.00599829	1.94336	58.89	NAIAITNISSSDAPLQPLVSSPSLQAAVDK	[21] Phospho (ST)	[21] Phospho (ST)					tr|A0A087X1X9|A0A087X1X9_HUMAN	Stromal membrane-associated protein 1 OS=Homo sapiens GN=SMAP1 PE=1 SV=1	TRUE	6.19482	Axon Ctrl	Axon Inj	0.0841268	151.694	4567.59	26693.1	33442.1	6166.51	0	0	2274.17	9165.94	497.605	1197.42	1174.2	452.737	0	0	92.9289	529.898	0	0	0	0	0	0	0	0	17717.3	2860.03
4950	18473	96.0632	3	1012.07	3033.18	0.0021778	0.717992	43.18	VIHFVSGETMEEYSTDEDEVDGLEK	[10] Oxidation (M)|[14] Phospho (ST)|[15] Phospho (ST)	[10] Oxidation (M)	[14] Phospho (ST)	[15] Phospho (ST)			tr|G3V583|G3V583_HUMAN	Protein FAM177A1 (Fragment) OS=Homo sapiens GN=FAM177A1 PE=1 SV=1	TRUE	5.19441	Axon Inj	Axon Ctrl	0.084364	125.128	2581.68	4851.9	20.9884	0	6443.85	9264.59	12154.7	10858.9	281.254	217.65	0.736932	0	163.569	260.916	496.675	627.773	0	0	0	0	0	0	0	0	1863.64	9680.52
6124	18022	120.889	2	1033.49	2064.97	0.00508045	2.46031	37.41	GLSTSLPDLDSEPWIEVK	[5] Phospho (ST)	[5] Phospho (ST)					tr|H0Y9K3|H0Y9K3_HUMAN	La-related protein 1B (Fragment) OS=Homo sapiens GN=LARP1B PE=1 SV=1	TRUE	26.8889	Axon Inj	Axon Ctrl	0.0851126	167.419	3592.68	2761.24	15809.8	2353.85	64635.7	576822	9995.22	7797.44	391.395	123.866	555.104	172.817	1640.7	16244.9	408.433	450.783	0	0	0	0	0	0	0	0	6129.4	164813
4260	35726	108.348	2	1011.45	2020.89	0.00720881	3.56716	37.27	IYIDPFTYEDPNEAVR	[8] Phospho (Y)	[8] Phospho (Y)					tr|B1AKC9|B1AKC9_HUMAN	Ephrin type-B receptor 2 OS=Homo sapiens GN=EPHB2 PE=1 SV=1	FALSE	2.19914	Axon Inj	Axon Ctrl	0.0851718	195.187	7506.4	0	138.835	0	6006.91	7995.49	1263.49	1547.1	817.766	0	4.87469	0	152.478	225.175	51.6299	89.4404	0	0	0	0	0	0	0	0	1911.31	4203.25
5035	35726	108.348	2	1011.45	2020.89	0.00720881	3.56716	37.27	IYIDPFTYEDPNEAVR	[8] Phospho (Y)	[8] Phospho (Y)					sp|P54762|EPHB1_HUMAN	Ephrin type-B receptor 1 OS=Homo sapiens GN=EPHB1 PE=1 SV=1	FALSE	2.19914	Axon Inj	Axon Ctrl	0.0851718	195.187	7506.4	0	138.835	0	6006.91	7995.49	1263.49	1547.1	817.766	0	4.87469	0	152.478	225.175	51.6299	89.4404	0	0	0	0	0	0	0	0	1911.31	4203.25
4004	14435	113.869	2	820.409	1638.8	0.00258252	1.57586	30.02	EQDVVTGVSPLLFR	[9] Phospho (ST)	[9] Phospho (ST)					sp|Q6P0Q8|MAST2_HUMAN	Microtubule-associated serine/threonine-protein kinase 2 OS=Homo sapiens GN=MAST2 PE=1 SV=2	TRUE	11.6504	Axon Inj	Axon Ctrl	0.0859442	134.23	13703.6	17037.2	12900.3	133139	1.02471e+06	47923.7	941666	45252.4	1492.91	764.269	452.945	9774.93	26011.2	1349.66	38479.1	2616.12	0	0	0	0	0	0	0	0	44195.1	514889
1694	10020	72.6166	2	755.83	1509.65	0.00298733	1.97883	65.26	ADEASELACPTPK	[9] dimethyl-Propionamide (C)|[11] Phospho (ST)	[9] dimethyl-Propionamide (C)	[11] Phospho (ST)				sp|P49327|FAS_HUMAN	Fatty acid synthase OS=Homo sapiens GN=FASN PE=1 SV=3	TRUE	2.81791	Axon Inj	Axon Ctrl	0.0868278	78.9402	60764.5	41502.9	6266.86	16352	51082.4	42022.8	163205	95607.8	6619.83	1861.77	220.038	1200.55	1296.67	1183.48	6669.01	5527.24	0	0	0	0	0	0	0	0	31221.6	87979.5
3562	4983	88.6183	2	891.412	1780.81	0.00244514	1.37305	73.81	SMEVLSVTDGGSPVPAR	[12] Phospho (ST)	[12] Phospho (ST)					sp|Q8IWQ3|BRSK2_HUMAN	Serine/threonine-protein kinase BRSK2 OS=Homo sapiens GN=BRSK2 PE=1 SV=3	TRUE	3.47274	Axon Inj	Axon Ctrl	0.0868586	76.0991	95906.6	33996.6	57044	200667	75537.5	622242	396543	251762	10448.3	1525.04	2002.89	14732.7	1917.43	17524	16203.8	14554.8	0	0	0	0	0	0	0	0	96903.6	336521
343	16602	132.465	3	1060.54	3178.6	-0.00595764	-1.8743	94.48	LSNVSSSGSINLLESPQLATLAEDVTAALAK	[6] Phospho (ST)	[6] Phospho (ST)					sp|P11137|MTAP2_HUMAN	Microtubule-associated protein 2 OS=Homo sapiens GN=MAP2 PE=1 SV=4	TRUE	2.06743	Axon Inj	Axon Ctrl	0.087449	47.3414	19443.1	7292.54	23618.8	25183.8	64722.9	39040	21977.2	30429.8	2118.18	327.135	829.287	1848.96	1642.91	1099.47	898.048	1759.2	0	0	0	0	0	0	0	0	18884.5	39042.5
3639	2258	82.5245	2	964.932	1927.85	0.00150253	0.779383	38.06	EVDGLLTSEPMGSPVSSK	[11] Oxidation (M)|[13] Phospho (ST)	[11] Oxidation (M)	[13] Phospho (ST)				tr|H3BUF6|H3BUF6_HUMAN	Ataxin-2-like protein OS=Homo sapiens GN=ATXN2L PE=1 SV=1	TRUE	5.00596	Axon Ctrl	Axon Inj	0.0879512	113.118	65285.9	12113.8	4946.11	15243.2	7176.91	1378.71	6101.31	4837.62	7112.4	543.41	173.665	1119.14	182.177	38.8283	249.317	279.671	0	0	0	0	0	0	0	0	24397.3	4873.64
4187	1122	94.7909	3	1062.83	3185.47	0.00742736	2.33164	68.11	ISLNDDEEEKGTNPEGLSYSTLPGNVISK	[2] Phospho (ST)	[2] Phospho (ST)					tr|J3KMY8|J3KMY8_HUMAN	Adhesion G protein-coupled receptor B3 OS=Homo sapiens GN=ADGRB3 PE=1 SV=1	TRUE	33.0028	Axon Ctrl	Axon Inj	0.0886881	107.512	480269	6.47656e+06	50724.7	7.3573e+06	77742.9	67464	263840	26214.1	52321.6	290530	1781.01	540164	1973.41	1899.97	10781.3	1515.48	0	0	0	0	0	0	0	0	3.59121e+06	108815
4464	13278	81.4681	2	863.897	1725.78	-0.00356413	-2.06523	55.15	ASEGASSESLLSVPGQK	[6] Phospho (ST)	[6] Phospho (ST)					sp|Q8TDJ6|DMXL2_HUMAN	DmX-like protein 2 OS=Homo sapiens GN=DMXL2 PE=1 SV=2	TRUE	4.38913	Axon Ctrl	Axon Inj	0.0891392	118.972	1.19651e+06	6.16018e+06	801443	7.01694e+06	460855	268364	326082	2.40212e+06	130351	276338	28139.7	515175	11698.3	7557.85	13324.6	138871	0	0	0	0	0	0	0	0	3.79377e+06	864355
4463	13278	81.4681	2	863.897	1725.78	-0.00356413	-2.06523	37.53	ASEGASSESLLSVPGQK	[7] Phospho (ST)	[7] Phospho (ST)					sp|Q8TDJ6|DMXL2_HUMAN	DmX-like protein 2 OS=Homo sapiens GN=DMXL2 PE=1 SV=2	TRUE	4.38913	Axon Ctrl	Axon Inj	0.0891392	118.972	1.19651e+06	6.16018e+06	801443	7.01694e+06	460855	268364	326082	2.40212e+06	130351	276338	28139.7	515175	11698.3	7557.85	13324.6	138871	0	0	0	0	0	0	0	0	3.79377e+06	864355
3119	8699	72.7775	3	747.667	2239.98	0.00243303	1.08618	33.5	SSAGSLESNVEGSIISSPHMR	[16] Phospho (ST)|[20] Oxidation (M)	[16] Phospho (ST)	[20] Oxidation (M)				tr|A0A087WWK8|A0A087WWK8_HUMAN	IQ motif and SEC7 domain-containing protein 1 OS=Homo sapiens GN=IQSEC1 PE=1 SV=1	TRUE	3.13234	Axon Inj	Axon Ctrl	0.35077	198.762	0	110.957	23751.5	0	0	7809.06	8599.78	58336.4	0	4.97741	833.946	0	0	219.924	351.411	3372.53	0	0	0	0	0	0	0	0	5965.6	18686.3
4208	1193	106.102	2	877.469	1752.92	0.00157431	0.898106	56.96	TVFPGAVPVLPASPPPK	[13] Phospho (ST)	[13] Phospho (ST)					tr|M0R165|M0R165_HUMAN	Epidermal growth factor receptor substrate 15-like 1 OS=Homo sapiens GN=EPS15L1 PE=1 SV=1	TRUE	3.61296	Axon Ctrl	Axon Inj	0.0894829	81.9506	489054	1.80236e+06	417558	2.73422e+06	438169	228563	235315	604526	53278.8	80851.6	14661	200743	11122.4	6436.96	9615.63	34948.6	0	0	0	0	0	0	0	0	1.3608e+06	376643
6062	15797	117.832	3	1000.49	2998.45	0.00526591	1.75621	38.6	LFGLEGPGSASSAGGGLSPSDELLPPLTHR	[18] Phospho (ST)	[18] Phospho (ST)					sp|Q8IW70|T151B_HUMAN	Transmembrane protein 151B OS=Homo sapiens GN=TMEM151B PE=2 SV=2	TRUE	2.50418	Axon Inj	Axon Ctrl	0.0897963	104.994	5596.62	10121.7	34414.6	3900	56375.1	15923.4	43901.6	19107.8	609.709	454.045	1208.34	286.333	1431.02	448.445	1793.94	1104.65	0	0	0	0	0	0	0	0	13508.2	33827
2912	5817	73.8398	2	693.314	1384.61	0.000305095	0.220347	44.99	SGSLDSELSVSPK	[9] Phospho (ST)	[9] Phospho (ST)					tr|A0A087WTD7|A0A087WTD7_HUMAN	A-kinase anchor protein 13 OS=Homo sapiens GN=AKAP13 PE=1 SV=1	TRUE	1.9799	Axon Inj	Axon Ctrl	0.0900024	59.9239	28432	29258.5	33331.9	47332.1	58233.7	36474.6	128532	50687.6	3097.45	1312.5	1170.33	3475.07	1478.19	1027.22	5252.17	2930.34	0	0	0	0	0	0	0	0	34588.6	68481.9
2911	5817	73.8398	2	693.314	1384.61	0.000305095	0.220347	36.27	SGSLDSELSVSPK	[11] Phospho (ST)	[11] Phospho (ST)					tr|A0A087WTD7|A0A087WTD7_HUMAN	A-kinase anchor protein 13 OS=Homo sapiens GN=AKAP13 PE=1 SV=1	TRUE	1.9799	Axon Inj	Axon Ctrl	0.0900024	59.9239	28432	29258.5	33331.9	47332.1	58233.7	36474.6	128532	50687.6	3097.45	1312.5	1170.33	3475.07	1478.19	1027.22	5252.17	2930.34	0	0	0	0	0	0	0	0	34588.6	68481.9
1786	2009	93.644	3	753.686	2258.04	0.00077525	0.343329	44.15	ELSNSPLRENSFGSPLEFR	[3] Phospho (ST)	[3] Phospho (ST)					sp|Q9UQ35|SRRM2_HUMAN	Serine/arginine repetitive matrix protein 2 OS=Homo sapiens GN=SRRM2 PE=1 SV=2	TRUE	2.46517	Axon Ctrl	Axon Inj	0.0902662	138.842	440911	556039	455546	742128	8818.61	71601.7	129704	680128	48033.9	24943.2	15994.8	54486.1	223.85	2016.5	5300.08	39319.4	0	0	0	0	0	0	0	0	548656	222563
1784	2009	93.644	3	753.686	2258.04	0.00077525	0.343329	33.67	ELSNSPLRENSFGSPLEFR	[5] Phospho (ST)	[5] Phospho (ST)					sp|Q9UQ35|SRRM2_HUMAN	Serine/arginine repetitive matrix protein 2 OS=Homo sapiens GN=SRRM2 PE=1 SV=2	TRUE	2.46517	Axon Ctrl	Axon Inj	0.0902662	138.842	440911	556039	455546	742128	8818.61	71601.7	129704	680128	48033.9	24943.2	15994.8	54486.1	223.85	2016.5	5300.08	39319.4	0	0	0	0	0	0	0	0	548656	222563
4891	38882	109.456	3	1053.8	3158.39	0.00962669	3.04798	33.42	NPPLSPQSSIDSELSASELDEDSIGSNYK	[15] Phospho (ST)	[15] Phospho (ST)					sp|Q9P270|SLAI2_HUMAN	SLAIN motif-containing protein 2 OS=Homo sapiens GN=SLAIN2 PE=1 SV=2	TRUE	4.61771	Axon Inj	Axon Ctrl	0.0905851	156.069	0	1799.86	8282.48	0	4764.48	28344.5	6838.3	6610.01	0	80.7394	290.809	0	120.941	798.259	279.432	382.136	0	0	0	0	0	0	0	0	2520.59	11639.3
5987	13764	104.835	2	1063.53	2125.04	0.00595345	2.80158	68.01	LVSPGSANETSSILVESVTR	[3] Phospho (ST)	[3] Phospho (ST)					tr|A0A0A0MT44|A0A0A0MT44_HUMAN	Filamin-B OS=Homo sapiens GN=FLNB PE=1 SV=1	TRUE	3.2874	Axon Inj	Axon Ctrl	0.0907412	70.8588	3676.56	9570.34	1955.78	9641.03	10221.9	29044.3	36174.9	6230.02	400.534	429.314	68.6701	707.832	259.472	817.967	1478.21	360.168	0	0	0	0	0	0	0	0	6210.93	20417.8
3426	16114	83.6889	3	764.721	2291.14	0.000745219	0.325261	40.54	SLSSPTVTLSAPLEGAKDSPVR	[19] Phospho (ST)	[19] Phospho (ST)					sp|Q96PU5|NED4L_HUMAN	E3 ubiquitin-protein ligase NEDD4-like OS=Homo sapiens GN=NEDD4L PE=1 SV=2	TRUE	3.80603	Axon Ctrl	Axon Inj	0.0908185	200	165.761	111383	2966.95	3648.44	0	0	0	31046.6	18.0584	4996.51	104.174	267.864	0	0	0	1794.85	0	0	0	0	0	0	0	0	29541	7761.64
5838	33395	128.714	4	1049.22	4192.85	0.00161401	0.384942	44.97	LPPPFPGLEPESEGAAGGSEPEAGDSDTEGEDIFTGAAVVSK	[19] Phospho (ST)	[19] Phospho (ST)					tr|H0YK58|H0YK58_HUMAN	Sorting nexin-1 (Fragment) OS=Homo sapiens GN=SNX1 PE=1 SV=1	TRUE	1.67119	Axon Inj	Axon Ctrl	0.0908329	75.2036	3507.71	6315.92	17511.4	5932.23	12832.4	16826.4	12720.3	13216.7	382.138	283.325	614.85	435.537	325.735	473.878	519.789	764.077	0	0	0	0	0	0	0	0	8316.82	13899
3302	24557	107.121	2	1101.54	2201.07	0.00357152	1.62263	61.01	DAAPALGPLSSSPLATPSPSGTK	[18] Phospho (ST)	[18] Phospho (ST)					sp|Q9H6K5|PRR36_HUMAN	Proline-rich protein 36 OS=Homo sapiens GN=PRR36 PE=1 SV=2	TRUE	2.37311	Axon Inj	Axon Ctrl	0.0920511	90.4038	1311.41	895.142	9179.89	6524.58	5891.11	16291.9	11450.4	8871.47	142.868	40.155	322.318	479.026	149.539	458.824	467.894	512.875	0	0	0	0	0	0	0	0	4477.75	10626.2
3979	11362	116.001	2	931.975	1861.94	0.00208737	1.12108	53.88	SSPPVAFTEVLQAPAIR	[2] Phospho (ST)	[2] Phospho (ST)					sp|Q6ZSY5|PPR3F_HUMAN	Protein phosphatase 1 regulatory subunit 3F OS=Homo sapiens GN=PPP1R3F PE=1 SV=3	TRUE	12.6472	Axon Inj	Axon Ctrl	0.0923267	161.604	42132.7	2409.71	20343.4	3729.03	742127	53638.8	55901.1	16121.1	4590.04	108.097	714.285	273.78	18838	1510.62	2284.27	931.987	0	0	0	0	0	0	0	0	17153.7	216947
3011	5988	114.801	4	1291.1	5160.39	0.0152272	2.9508	35.84	ELPEQLQEHAIEDKETINNLDTSSSDFTILQEIEEPSLEPENEK	[28] Phospho (ST)	[28] Phospho (ST)					sp|Q15424|SAFB1_HUMAN	Scaffold attachment factor B1 OS=Homo sapiens GN=SAFB PE=1 SV=4	TRUE	2.74955	Axon Inj	Axon Ctrl	0.092527	54.2961	29380.5	165639	147496	196928	130603	407504	589782	355338	3200.78	7430.36	5178.79	14458.2	3315.2	11476.4	24100.1	20542.7	0	0	0	0	0	0	0	0	134861	370807
5641	6613	87.996	2	715.846	1429.68	-0.000692943	-0.484684	47.09	SPCPLGASPGLPR	[3] dimethyl-Propionamide (C)|[8] Phospho (ST)	[3] dimethyl-Propionamide (C)	[8] Phospho (ST)				sp|Q8TDY8|IGDC4_HUMAN	Immunoglobulin superfamily DCC subclass member 4 OS=Homo sapiens GN=IGDCC4 PE=1 SV=1	TRUE	1.55613	Axon Ctrl	Axon Inj	0.0929051	41.5199	4.622e+06	6.91942e+06	5.15738e+06	5.35869e+06	1.70394e+06	3.11839e+06	4.2495e+06	5.10273e+06	503532	310397	181083	393428	43252.5	87822.4	173647	294997	0	0	0	0	0	0	0	0	5.51437e+06	3.54364e+06
295	966	75.5722	3	496.264	1485.77	-0.000174449	-0.117413	32.06	SSLPRPSSILPPR	[2] Phospho (ST)	[2] Phospho (ST)					sp|P11137|MTAP2_HUMAN	Microtubule-associated protein 2 OS=Homo sapiens GN=MAP2 PE=1 SV=4	FALSE	1.9916	Axon Ctrl	Axon Inj	0.093875	104.467	398449	227356	272850	302109	51096.9	141792	34012	376014	43408	10198.9	9580.12	22180.5	1297.03	3993.24	1389.83	21738	0	0	0	0	0	0	0	0	300191	150729
3457	966	75.5722	3	496.264	1485.77	-0.000174449	-0.117413	32.06	SSLPRPSSILPPR	[2] Phospho (ST)	[2] Phospho (ST)					tr|H7BZB9|H7BZB9_HUMAN	Microtubule-associated protein 2 (Fragment) OS=Homo sapiens GN=MAP2 PE=1 SV=1	FALSE	1.9916	Axon Ctrl	Axon Inj	0.093875	104.467	398449	227356	272850	302109	51096.9	141792	34012	376014	43408	10198.9	9580.12	22180.5	1297.03	3993.24	1389.83	21738	0	0	0	0	0	0	0	0	300191	150729
5602	6021	77.6911	3	734.675	2201	0.00279148	1.26828	31.34	SSTRPPSIADPDPSDLPVDR	[7] Phospho (ST)	[7] Phospho (ST)					sp|Q9NX94|WBP1L_HUMAN	WW domain binding protein 1-like OS=Homo sapiens GN=WBP1L PE=1 SV=2	TRUE	9.18214	Axon Ctrl	Axon Inj	0.0939153	130.988	146855	597694	5.39527e+06	1.22139e+06	95890.6	318474	65526.7	321797	15998.7	26811.8	189435	89673	2434.07	8969.09	2677.6	18603.6	0	0	0	0	0	0	0	0	1.8403e+06	200422
3635	2196	65.3603	3	729.671	2185.99	0.00152201	0.696255	41.36	ESLFHSEHGALAQVGSPGAGR	[16] Phospho (ST)	[16] Phospho (ST)					sp|Q8TF44|C2C4C_HUMAN	C2 calcium-dependent domain-containing protein 4C OS=Homo sapiens GN=C2CD4C PE=1 SV=2	TRUE	2.64671	Axon Ctrl	Axon Inj	0.0945206	111.077	1.98769e+06	1.88741e+06	3.30917e+06	1.65282e+06	45598.8	426666	700802	2.16584e+06	216544	84666.8	116190	121348	1157.47	12016.1	28636.7	125211	0	0	0	0	0	0	0	0	2.20927e+06	834725
3634	15214	47.9728	3	607.29	1818.85	0.000237475	0.130563	30.29	RAGGGGGLGAGSPALSGGQGR	[12] Phospho (ST)	[12] Phospho (ST)					sp|Q6IQ22|RAB12_HUMAN	Ras-related protein Rab-12 OS=Homo sapiens GN=RAB12 PE=1 SV=3	TRUE	50.6082	Axon Inj	Axon Ctrl	0.0952156	200	0	0	48.4795	0	314.439	713.21	0	1425.81	0	0	1.70218	0	7.98166	20.0859	0	82.4286	0	0	0	0	0	0	0	0	12.1199	613.365
3116	5010	97.3796	2	844.359	1686.7	-0.00032916	-0.19515	63.66	NSWDSPAFSNDVIR	[2] Phospho (ST)	[2] Phospho (ST)					tr|A0A087WWK8|A0A087WWK8_HUMAN	IQ motif and SEC7 domain-containing protein 1 OS=Homo sapiens GN=IQSEC1 PE=1 SV=1	TRUE	7.29449	Axon Inj	Axon Ctrl	0.361789	120.232	626.138	288.806	0	1463.95	5246.05	731.555	11350.8	24.428	68.213	12.9555	0	107.482	133.165	20.6026	463.826	1.41223	0	0	0	0	0	0	0	0	594.724	4338.21
2906	5547	100.929	2	963.421	1924.83	0.00251908	1.30873	85.4	YGSFEEAEASYPILNR	[3] Phospho (ST)	[3] Phospho (ST)					sp|O95425|SVIL_HUMAN	Supervillin OS=Homo sapiens GN=SVIL PE=1 SV=2	TRUE	2.40362	Axon Inj	Axon Ctrl	0.0963311	73.7997	1559.79	5480.13	9085.69	2391.22	16690.9	16006.4	6356.81	5453.32	169.928	245.832	319.011	175.56	423.679	450.783	259.757	315.265	0	0	0	0	0	0	0	0	4629.21	11126.9
5834	10492	133.068	4	1069.21	4272.83	0.00912813	2.13633	37.55	LPPPFPGLEPESEGAAGGSEPEAGDSDTEGEDIFTGAAVVSK	[26] Phospho (ST)|[28] Phospho (ST)	[26] Phospho (ST)	[28] Phospho (ST)				tr|H0YK58|H0YK58_HUMAN	Sorting nexin-1 (Fragment) OS=Homo sapiens GN=SNX1 PE=1 SV=1	TRUE	1.97578	Axon Inj	Axon Ctrl	0.0965873	61.692	7106.26	24770.1	26194.6	46563.6	64271.4	66443.1	36354.6	39665.4	774.173	1111.16	919.729	3418.64	1631.45	1871.22	1485.55	2293.12	0	0	0	0	0	0	0	0	26158.6	51683.6
3948	28113	69.9888	2	483.208	964.401	-0.000773503	-0.802055	33.25	GTPGEGLGR	[N-term] Acetyl (Protein N-term)|[2] Phospho (ST)	[N-term] Acetyl (Protein N-term)	[2] Phospho (ST)				tr|Q5SRR8|Q5SRR8_HUMAN	N(G),N(G)-dimethylarginine dimethylaminohydrolase 2 (Fragment) OS=Homo sapiens GN=DDAH2 PE=1 SV=2	TRUE	2.83103	Axon Ctrl	Axon Inj	0.0971563	195.691	435.906	4636.63	2348.98	340.305	20.9868	23.3731	0	2697.33	47.4887	207.994	82.476	24.9847	0.532724	0.65825	0	155.937	0	0	0	0	0	0	0	0	1940.46	685.424
628	4340	71.857	2	697.296	1392.58	-8.01e-05	-0.0575159	36.83	RFTPEEEMFK	[3] Phospho (ST)	[3] Phospho (ST)					tr|I6L894|I6L894_HUMAN	Ankyrin-2 OS=Homo sapiens GN=ANK2 PE=1 SV=1	TRUE	1.57873	Axon Ctrl	Axon Inj	0.098404	37.294	53680.4	33513.9	25143.5	34020.9	19380.1	14754.9	23622.5	34949.2	5848.07	1503.39	882.822	2497.77	491.941	415.538	965.28	2020.47	0	0	0	0	0	0	0	0	36589.7	23176.7
224	13254	86.3563	3	902.052	2703.14	0.0014161	0.523872	51.5	RPSPHDEEEFEVEEAAEAQAEPK	[3] Phospho (ST)	[3] Phospho (ST)					sp|P11137|MTAP2_HUMAN	Microtubule-associated protein 2 OS=Homo sapiens GN=MAP2 PE=1 SV=4	TRUE	2.24648	Axon Inj	Axon Ctrl	0.0985324	83.3523	203035	51937.3	55594.7	50422.4	93174.8	136891	370858	210033	22119.2	2329.85	1952	3701.95	2365.13	3855.23	15154.3	12142.4	0	0	0	0	0	0	0	0	90247.5	202739
392	4634	103.885	2	1304.16	2606.3	0.00179295	0.687928	47.68	TPTLASTPIPPTPQAPSPAVDAEIR	[17] Phospho (ST)	[17] Phospho (ST)					sp|P48681|NEST_HUMAN	Nestin OS=Homo sapiens GN=NES PE=1 SV=2	TRUE	4.08104	Axon Inj	Axon Ctrl	0.0992866	127.928	0	0	2142.31	4322.26	7468.6	11178.9	2006.19	5728.55	0	0	75.2195	317.335	189.582	314.828	81.9787	331.177	0	0	0	0	0	0	0	0	1616.14	6595.56
4750	33700	70.1324	3	637.298	1908.87	-0.000522438	-0.273689	31.09	VAELEAQAASEVTPTGEK	[13] Phospho (ST)	[13] Phospho (ST)					tr|M0QYF9|M0QYF9_HUMAN	Homer protein homolog 3 OS=Homo sapiens GN=HOMER3 PE=1 SV=1	TRUE	15.1358	Axon Ctrl	Axon Inj	0.0993486	136.089	497.579	31479	3973.18	62263.6	1813.53	0	0	4675.28	54.2074	1412.11	139.504	4571.32	46.0343	0	0	270.286	0	0	0	0	0	0	0	0	24553.3	1622.2
5710	7679	71.5011	2	646.821	1291.63	-0.000318397	-0.246508	44.99	VQSSPNLLAAGR	[3] Phospho (ST)	[3] Phospho (ST)					tr|C9IZT7|C9IZT7_HUMAN	Sorbin and SH3 domain-containing protein 2 (Fragment) OS=Homo sapiens GN=SORBS2 PE=1 SV=1	TRUE	2.13049	Axon Ctrl	Axon Inj	0.0994046	70.7148	103909	62185.7	66904.4	158076	13503.7	24087.7	63853.6	82116.3	11320.1	2789.57	2349.1	11605.7	342.775	678.376	2609.24	4747.28	0	0	0	0	0	0	0	0	97768.8	45890.3
5905	11834	82.8444	3	872.706	2615.09	0.000180876	0.069166	44.86	ILLVDSPGMGNADDEQQEEGTSSK	[6] Phospho (ST)|[9] Oxidation (M)	[6] Phospho (ST)	[9] Oxidation (M)				sp|Q9UKN8|TF3C4_HUMAN	General transcription factor 3C polypeptide 4 OS=Homo sapiens GN=GTF3C4 PE=1 SV=2	TRUE	94.1988	Axon Ctrl	Axon Inj	0.0994176	200	2113.19	9792.94	9628.43	0	228.608	0	0	0	230.216	439.299	338.067	0	5.80293	0	0	0	0	0	0	0	0	0	0	0	5383.64	57.1519
4242	2146	101.867	3	730.973	2189.9	0.00185424	0.846727	42.33	DFQEYVEPGEDFPASPQR	[15] Phospho (ST)	[15] Phospho (ST)					sp|Q9Y6G9|DC1L1_HUMAN	Cytoplasmic dynein 1 light intermediate chain 1 OS=Homo sapiens GN=DYNC1LI1 PE=1 SV=3	TRUE	1.86782	Axon Inj	Axon Ctrl	0.0997624	38.7051	60373.1	27074.9	50379.7	76679.2	127813	47163	118043	107642	6577.2	1214.55	1768.9	5629.69	3244.38	1328.24	4823.57	6222.96	0	0	0	0	0	0	0	0	53626.8	100165
3016	774	77.1824	2	416.204	830.393	-0.00068755	-0.82798	47.63	LSGLSFK	[5] Phospho (ST)	[5] Phospho (ST)					sp|P49006|MRP_HUMAN	MARCKS-related protein OS=Homo sapiens GN=MARCKSL1 PE=1 SV=2	TRUE	1.81367	Axon Inj	Axon Ctrl	0.100015	96.6766	6883.17	6191.4	36171.9	10047.7	17921.6	27507.1	37869.9	24241.6	749.869	277.739	1270.04	737.69	454.918	774.674	1547.47	1401.45	0	0	0	0	0	0	0	0	14823.5	26885.1
1922	4128	89.9466	2	991.987	1981.96	-0.0013158	-0.663886	49.18	AQTLPTSVVTITSESSPGK	[16] Phospho (ST)	[16] Phospho (ST)					tr|A0A087WUZ3|A0A087WUZ3_HUMAN	Spectrin beta chain, non-erythrocytic 1 OS=Homo sapiens GN=SPTBN1 PE=1 SV=1	TRUE	12.7495	Axon Ctrl	Axon Inj	0.101586	92.7918	29638	32285.5	33416.7	116074	5410.66	2310.3	0	8861.26	3228.83	1448.29	1173.3	8522.01	137.343	65.0644	0	512.284	0	0	0	0	0	0	0	0	52853.5	4145.55
6095	16850	95.9133	3	1002.76	3005.27	0.00135564	0.451089	30.07	TISIDENMEPSPTGDFYPSPSSPAAGSR	[8] Oxidation (M)|[22] Phospho (ST)	[8] Oxidation (M)	[22] Phospho (ST)				tr|A0A0A0MRX8|A0A0A0MRX8_HUMAN	Nuclear factor 1 OS=Homo sapiens GN=NFIB PE=1 SV=1	TRUE	2.77129	Axon Inj	Axon Ctrl	0.102455	200	1820.75	22647.1	4733.65	97967.6	0	0	352422	0	198.357	1015.92	166.205	7192.65	0	0	14400.9	0	0	0	0	0	0	0	0	0	31792.3	88105.5
6061	15725	109.197	3	1033.17	3096.5	0.00481466	1.55488	59.83	SKSATLLYDQPLQVFTGSSSSSDLISGTK	[5] Phospho (ST)	[5] Phospho (ST)					sp|Q96RT1|LAP2_HUMAN	Protein LAP2 OS=Homo sapiens GN=ERBB2IP PE=1 SV=2	TRUE	2.58435	Axon Inj	Axon Ctrl	0.10346	64.7406	3803.3	15922.6	5079.72	15445.7	46517	14341.9	32478.5	10685.9	414.341	714.269	178.356	1134	1180.78	403.908	1327.16	617.768	0	0	0	0	0	0	0	0	10062.8	26005.8
4642	72930	130.861	2	1466.21	2930.4	0.00169008	0.57674	33.85	NLEPCDNTPIIDNIAPVVAGISTEEK	[5] dimethyl-Propionamide (C)|[8] Phospho (ST)	[5] dimethyl-Propionamide (C)	[8] Phospho (ST)				tr|A0A0G2JMZ6|A0A0G2JMZ6_HUMAN	Kinesin-like protein (Fragment) OS=Homo sapiens GN=KIF5C PE=1 SV=1	TRUE	2.33396	Axon Inj	Axon Ctrl	0.103644	60.5279	16502.3	44764.7	56602.4	33540.6	63833.5	160005	94194.6	35351.8	1797.8	2008.09	1987.39	2462.51	1620.34	4506.17	3849.06	2043.75	0	0	0	0	0	0	0	0	37852.5	88346.2
4387	16557	68.2768	2	1082.98	2163.95	0.00208488	0.963462	39.89	STIGVMVTASHNPEEDNGVK	[10] Phospho (ST)	[10] Phospho (ST)					sp|O95394|AGM1_HUMAN	Phosphoacetylglucosamine mutase OS=Homo sapiens GN=PGM3 PE=1 SV=1	TRUE	Infinity	Axon Inj	Axon Ctrl	0.104575	121.065	0	0	0	0	6588.89	1.08732	4183.82	0	0	0	0	0	167.251	0.030622	170.963	0	0	0	0	0	0	0	0	0	0	2693.45
127	3116	69.6826	3	708.951	2123.83	0.0070909	3.33874	42.6	DYNASASTISPPSSMEEDK	[10] Phospho (ST)|[15] Oxidation (M)	[10] Phospho (ST)	[15] Oxidation (M)				sp|P46821|MAP1B_HUMAN	Microtubule-associated protein 1B OS=Homo sapiens GN=MAP1B PE=1 SV=2	TRUE	3.41074	Axon Ctrl	Axon Inj	0.10462	78.0062	2.08312e+06	1.19871e+07	2.49325e+06	1.15947e+07	1.33574e+06	2.335e+06	2.06997e+06	2.51503e+06	226940	537725	87541.3	851269	33906.1	65759.9	84584.6	145398	0	0	0	0	0	0	0	0	7.03954e+06	2.06393e+06
4608	27447	131.281	2	1251.13	2500.24	0.00634307	2.53699	47.51	EGPVASPPFMDLEQAVLPAVIPK	[6] Phospho (ST)|[10] Oxidation (M)	[6] Phospho (ST)	[10] Oxidation (M)				tr|F5GWT4|F5GWT4_HUMAN	Serine/threonine-protein kinase WNK1 OS=Homo sapiens GN=WNK1 PE=1 SV=1	TRUE	2.36995	Axon Inj	Axon Ctrl	0.104656	92.9596	4967.78	14764.8	68319.1	31881.7	70873.7	110249	71212	31900.8	541.202	662.333	2398.77	2340.71	1799.04	3104.92	2909.92	1844.24	0	0	0	0	0	0	0	0	29983.3	71058.9
5670	7017	94.094	4	1103.77	4411.03	0.00481128	1.09074	31.45	SPLGEAPEPDSDAEVAEAAKPHLSEVTTEGYPSEPLGGLEQK	[11] Phospho (ST)	[11] Phospho (ST)					sp|A2RU67|K1467_HUMAN	Uncharacterized protein KIAA1467 OS=Homo sapiens GN=KIAA1467 PE=1 SV=1	TRUE	2.3183	Axon Ctrl	Axon Inj	0.104728	118.272	44118	22129	51186.6	33303.7	44339.5	1241.67	11874.2	7565.3	4806.32	992.681	1797.23	2445.11	1125.51	34.9687	485.214	437.363	0	0	0	0	0	0	0	0	37684.3	16255.2
1947	3984	103.917	3	1064.44	3190.3	0.00117794	0.369226	96.79	EGTQASEGYFSQSQEEEFAQSEELCAK	[3] Phospho (ST)|[25] dimethyl-Propionamide (C)	[3] Phospho (ST)	[25] dimethyl-Propionamide (C)				sp|Q16643|DREB_HUMAN	Drebrin OS=Homo sapiens GN=DBN1 PE=1 SV=4	TRUE	26.8207	Axon Ctrl	Axon Inj	0.104937	130.919	204.317	143648	16846.6	36708.5	3488.53	0	0	3871.72	22.2588	6443.88	591.506	2695.09	88.5521	0	0	223.831	0	0	0	0	0	0	0	0	49351.9	1840.06
1946	3984	103.917	3	1064.44	3190.3	0.00117794	0.369226	61.81	EGTQASEGYFSQSQEEEFAQSEELCAK	[13] Phospho (ST)|[25] dimethyl-Propionamide (C)	[13] Phospho (ST)	[25] dimethyl-Propionamide (C)				sp|Q16643|DREB_HUMAN	Drebrin OS=Homo sapiens GN=DBN1 PE=1 SV=4	TRUE	26.8207	Axon Ctrl	Axon Inj	0.104937	130.919	204.317	143648	16846.6	36708.5	3488.53	0	0	3871.72	22.2588	6443.88	591.506	2695.09	88.5521	0	0	223.831	0	0	0	0	0	0	0	0	49351.9	1840.06
1346	2739	61.626	3	431.874	1292.6	-0.000820998	-0.635152	31.38	SPAEAATALASPK	[11] Phospho (ST)	[11] Phospho (ST)					tr|A0A0D9SF30|A0A0D9SF30_HUMAN	Neural cell adhesion molecule 1 (Fragment) OS=Homo sapiens GN=NCAM1 PE=1 SV=1	TRUE	2.98646	Axon Inj	Axon Ctrl	0.105172	170.792	0	10952.3	84546.2	0	81363.2	98197.8	88740.6	16900.6	0	491.307	2968.53	0	2065.31	2765.52	3626.19	977.053	0	0	0	0	0	0	0	0	23874.6	71300.5
357	46962	132.411	3	1139.23	3414.68	0.0129403	3.78963	38.74	RLSNVSSSGSINLLESPQLATLAEDVTAALAK	[3] Phospho (ST)|[6] Phospho (ST)	[3] Phospho (ST)	[6] Phospho (ST)				sp|P11137|MTAP2_HUMAN	Microtubule-associated protein 2 OS=Homo sapiens GN=MAP2 PE=1 SV=4	TRUE	1.91111	Axon Inj	Axon Ctrl	0.105454	102.763	3031.53	3488.11	17476.8	3518.67	11348.4	6939.1	15937.5	18359.5	330.262	156.472	613.632	258.337	288.065	195.424	651.249	1061.39	0	0	0	0	0	0	0	0	6878.77	13146.1
3939	14415	88.4915	2	1031.01	2060.01	-0.00050485	-0.245072	38.91	TSGPLSPPTGPPGPAPAGPAVR	[2] Phospho (ST)	[2] Phospho (ST)					tr|H3BMQ0|H3BMQ0_HUMAN	Tuberin OS=Homo sapiens GN=TSC2 PE=1 SV=1	TRUE	4.53458	Axon Inj	Axon Ctrl	0.105973	120.054	0	0	9911	14904.2	31050.2	23312.5	52558.3	5605.42	0	0	347.989	1094.25	788.173	656.545	2147.68	324.059	0	0	0	0	0	0	0	0	6203.8	28131.6
2683	1568	84.9602	3	792.671	2374.99	0.000914498	0.385053	69.38	NDLQSPTEHISDYGFGGVMGR	[5] Phospho (ST)|[19] Oxidation (M)	[5] Phospho (ST)	[19] Oxidation (M)				sp|O43295|SRGP3_HUMAN	SLIT-ROBO Rho GTPase-activating protein 3 OS=Homo sapiens GN=SRGAP3 PE=1 SV=3	TRUE	7.24468	Axon Inj	Axon Ctrl	0.106036	158.428	28855.2	24136.8	44338.6	525549	300492	63867.9	1.29341e+06	2.8548e+06	3143.56	1082.75	1556.79	38585.1	7627.63	1798.69	52852.2	165041	0	0	0	0	0	0	0	0	155720	1.12814e+06
5523	5928	85.4933	2	613.749	1225.48	-0.000393525	-0.321118	60.35	AISSDMYFGR	[3] Phospho (ST)	[3] Phospho (ST)					tr|H0Y6A0|H0Y6A0_HUMAN	ADP-ribosylation factor GTPase-activating protein 3 (Fragment) OS=Homo sapiens GN=ARFGAP3 PE=1 SV=1	FALSE	2.23202	Axon Inj	Axon Ctrl	0.106368	62.9344	2617.84	8681.36	6871.81	13925.8	14623.1	34605.6	10278.5	12133.7	285.193	389.436	241.279	1022.42	371.19	974.586	420.007	701.468	0	0	0	0	0	0	0	0	8024.21	17910.2
5525	5928	85.4933	2	613.749	1225.48	-0.000393525	-0.321118	54.21	AISSDMFFGR	[3] Phospho (ST)|[6] Oxidation (M)	[3] Phospho (ST)	[6] Oxidation (M)				tr|A0A0D9SF70|A0A0D9SF70_HUMAN	ADP-ribosylation factor GTPase-activating protein 2 OS=Homo sapiens GN=ARFGAP2 PE=1 SV=1	FALSE	2.23202	Axon Inj	Axon Ctrl	0.106368	62.9344	2617.84	8681.36	6871.81	13925.8	14623.1	34605.6	10278.5	12133.7	285.193	389.436	241.279	1022.42	371.19	974.586	420.007	701.468	0	0	0	0	0	0	0	0	8024.21	17910.2
4902	20303	74.4457	2	779.389	1556.76	0.00306184	1.9668	38.05	IDVPPTANTPTPVR	[9] Phospho (ST)	[9] Phospho (ST)					tr|A0A087X1U1|A0A087X1U1_HUMAN	Arf-GAP with GTPase, ANK repeat and PH domain-containing protein 1 OS=Homo sapiens GN=AGAP1 PE=1 SV=1	TRUE	2.01137	Axon Ctrl	Axon Inj	0.106496	104.873	50531.3	104682	60842.2	64902.4	18515.8	5964.95	26883.4	88321.1	5505.01	4695.91	2136.25	4765.05	470.002	167.989	1098.53	5105.99	0	0	0	0	0	0	0	0	70239.5	34921.3
5868	11188	89.5678	2	635.795	1269.57	-0.000511349	-0.402772	30.95	SPSFGAGEGLLR	[3] Phospho (ST)	[3] Phospho (ST)					sp|Q96PE2|ARHGH_HUMAN	Rho guanine nucleotide exchange factor 17 OS=Homo sapiens GN=ARHGEF17 PE=1 SV=1	TRUE	1.99706	Axon Ctrl	Axon Inj	0.106563	82.02	7112.81	16751.8	11368.3	21842.3	3768.43	15783.7	3258.48	5768.96	774.886	751.467	399.157	1603.63	95.6571	444.513	133.151	333.513	0	0	0	0	0	0	0	0	14268.8	7144.9
5678	7115	57.6716	3	756.377	2266.11	0.00199741	0.881427	73.53	RRSIQDLTVTGTEPGQVSSR	[3] Phospho (ST)	[3] Phospho (ST)					tr|Q9UG54|Q9UG54_HUMAN	Mitogen-activated protein kinase kinase kinase 7 OS=Homo sapiens GN=DKFZp586F0420 PE=1 SV=1	TRUE	2.3796	Axon Ctrl	Axon Inj	0.106787	175.22	2428.4	2634.09	6461.4	9788.47	0	0	8092.22	864.051	264.556	118.162	226.868	718.657	0	0	330.671	49.9522	0	0	0	0	0	0	0	0	5328.09	2239.07
5701	7477	81.2294	2	594.313	1186.61	0.000277937	0.234227	34.38	SLSPVAAPPLR	[3] Phospho (ST)	[3] Phospho (ST)					sp|Q8NDT2|RB15B_HUMAN	Putative RNA-binding protein 15B OS=Homo sapiens GN=RBM15B PE=1 SV=3	TRUE	4.40663	Axon Ctrl	Axon Inj	0.107283	121.356	3088.48	23808.5	5475.97	10180.8	3712.66	4.40583	0	5939.67	336.466	1068.02	192.269	747.459	94.2415	0.12408	0	343.382	0	0	0	0	0	0	0	0	10638.4	2414.18
5853	10792	93.9253	2	652.816	1303.62	0.000123564	0.0947854	53.57	ASSFSGISVLTR	[3] Phospho (ST)	[3] Phospho (ST)					tr|H7BZ47|H7BZ47_HUMAN	R3H domain-containing protein 1 (Fragment) OS=Homo sapiens GN=R3HDM1 PE=1 SV=1	TRUE	9.53996	Axon Ctrl	Axon Inj	0.107337	122.291	2340.27	30497.2	8210.72	16732.7	0.481567	4185.68	1241.92	628.653	254.954	1368.07	288.29	1228.5	0.012224	117.88	50.7483	36.3435	0	0	0	0	0	0	0	0	14445.2	1514.18
4106	759	103.209	3	655.637	1963.89	0.0007191	0.366161	37.93	SSSPAPADIAQTVQEDLR	[3] Phospho (ST)	[3] Phospho (ST)					sp|Q13283|G3BP1_HUMAN	Ras GTPase-activating protein-binding protein 1 OS=Homo sapiens GN=G3BP1 PE=1 SV=1	TRUE	1.49697	Axon Ctrl	Axon Inj	0.10735	52.2835	722339	581656	611151	788597	232464	392733	394077	786868	78693.4	26092.4	21458.3	57897.8	5900.82	11060.4	16103.1	45490.2	0	0	0	0	0	0	0	0	675936	451536
2461	6472	131.951	3	946.751	2837.23	0.00418588	1.47534	53.88	DGELPVEDDIDLSDVELDDLGKDEL	[13] Phospho (ST)	[13] Phospho (ST)					sp|Q15084|PDIA6_HUMAN	Protein disulfide-isomerase A6 OS=Homo sapiens GN=PDIA6 PE=1 SV=1	TRUE	1.9828	Axon Inj	Axon Ctrl	0.107536	45.6184	15693.7	15606.7	7203.97	9889.47	36585	9909.37	25528.7	23932.3	1709.71	700.096	252.941	726.072	928.667	279.075	1043.18	1383.57	0	0	0	0	0	0	0	0	12098.5	23988.9
5194	947	74.8899	2	614.79	1227.56	-0.000332389	-0.270771	59.33	SLSPGGAALGYR	[3] Phospho (ST)	[3] Phospho (ST)					tr|A0A087WWP4|A0A087WWP4_HUMAN	Putative RNA-binding protein 15 OS=Homo sapiens GN=RBM15 PE=1 SV=1	TRUE	2.63353	Axon Ctrl	Axon Inj	0.108155	102.924	14106.9	29537.3	46277.3	26722.6	2853.03	24886.4	672.358	15880.1	1536.84	1325.01	1624.86	1961.94	72.4209	700.868	27.4744	918.056	0	0	0	0	0	0	0	0	29161	11073
1078	866	96.8373	3	858.033	2571.08	0.0013579	0.528146	43.22	GMYDGPVFDLTTTPKGGTPAGSAR	[2] Oxidation (M)|[13] Phospho (ST)|[18] Phospho (ST)	[2] Oxidation (M)	[13] Phospho (ST)	[18] Phospho (ST)			sp|Q14195|DPYL3_HUMAN	Dihydropyrimidinase-related protein 3 OS=Homo sapiens GN=DPYSL3 PE=1 SV=1	TRUE	2.24741	Axon Inj	Axon Ctrl	0.108337	66.127	50956.4	69486.6	191616	75278.8	76169.3	318473	282297	193569	5551.31	3117.09	6727.91	5526.88	1933.47	8969.06	11535.5	11190.6	0	0	0	0	0	0	0	0	96834.6	217627
1077	866	96.8373	3	858.033	2571.08	0.0013579	0.528146	36.34	GMYDGPVFDLTTTPKGGTPAGSAR	[2] Oxidation (M)|[12] Phospho (ST)|[18] Phospho (ST)	[2] Oxidation (M)	[12] Phospho (ST)	[18] Phospho (ST)			sp|Q14195|DPYL3_HUMAN	Dihydropyrimidinase-related protein 3 OS=Homo sapiens GN=DPYSL3 PE=1 SV=1	TRUE	2.24741	Axon Inj	Axon Ctrl	0.108337	66.127	50956.4	69486.6	191616	75278.8	76169.3	318473	282297	193569	5551.31	3117.09	6727.91	5526.88	1933.47	8969.06	11535.5	11190.6	0	0	0	0	0	0	0	0	96834.6	217627
4478	4063	100.771	2	873.458	1744.9	3.66e-05	0.021	39.46	TPITSVPLGPLASSPTK	[16] Phospho (ST)	[16] Phospho (ST)					sp|Q15911|ZFHX3_HUMAN	Zinc finger homeobox protein 3 OS=Homo sapiens GN=ZFHX3 PE=1 SV=2	TRUE	2.28784	Axon Inj	Axon Ctrl	0.108478	73.0108	6990.37	10898.9	3042.86	1744.47	8463.79	11601.8	7006.57	24808.3	761.548	488.91	106.839	128.077	214.843	326.737	286.308	1434.21	0	0	0	0	0	0	0	0	5669.14	12970.1
4479	4063	100.771	2	873.458	1744.9	3.66e-05	0.021	33.58	TPITSVPLGPLASSPTK	[14] Phospho (ST)	[14] Phospho (ST)					sp|Q15911|ZFHX3_HUMAN	Zinc finger homeobox protein 3 OS=Homo sapiens GN=ZFHX3 PE=1 SV=2	TRUE	2.28784	Axon Inj	Axon Ctrl	0.108478	73.0108	6990.37	10898.9	3042.86	1744.47	8463.79	11601.8	7006.57	24808.3	761.548	488.91	106.839	128.077	214.843	326.737	286.308	1434.21	0	0	0	0	0	0	0	0	5669.14	12970.1
5532	4841	58.237	3	861.384	2581.13	0.000529222	0.205035	35.11	GAVAAEGASDTEREEPTESQGLAAR	[9] Phospho (ST)	[9] Phospho (ST)					tr|A0A0J9YWD5|A0A0J9YWD5_HUMAN	PHD and RING finger domain-containing protein 1 OS=Homo sapiens GN=PHRF1 PE=1 SV=1	TRUE	8.13449	Axon Ctrl	Axon Inj	0.111538	146.301	320207	10856.6	823473	322777	34111.2	2083.56	2917.54	142499	34884.1	487.016	28913.3	23697.9	865.873	58.6788	119.219	8238.09	0	0	0	0	0	0	0	0	369328	45402.8
5026	48525	123.333	3	688.027	2061.06	0.00136535	0.662452	30.67	APGGGLILPGSLTASLECVK	[11] Phospho (ST)|[18] dimethyl-Propionamide (C)	[11] Phospho (ST)	[18] dimethyl-Propionamide (C)				sp|Q8N7J2|AMER2_HUMAN	APC membrane recruitment protein 2 OS=Homo sapiens GN=AMER2 PE=1 SV=3	TRUE	Infinity	Axon Ctrl	Axon Inj	0.112117	152.873	0	348.791	1459.85	0.648146	0	0	0	0	0	15.6464	51.2572	0.0475861	0	0	0	0	0	0	0	0	0	0	0	0	452.321	0
5583	5776	107.616	2	737.348	1472.68	0.00063236	0.429394	41.16	DVLDIEQFSTVK	[10] Phospho (ST)	[10] Phospho (ST)					tr|F8W9W2|F8W9W2_HUMAN	G protein-coupled receptor kinase 6 OS=Homo sapiens GN=GRK6 PE=1 SV=1	TRUE	2.19745	Axon Inj	Axon Ctrl	0.112289	76.3926	6559.9	6433.38	7792.54	8347.32	12542.6	34132.6	8284.93	9058.45	714.651	288.594	273.606	612.849	318.378	961.266	338.545	523.684	0	0	0	0	0	0	0	0	7283.28	16004.6
3887	8446	80.7113	2	712.355	1422.69	0.00418069	2.93858	61.77	PAALVYSQPEIR	[7] Phospho (ST)	[7] Phospho (ST)					sp|Q16825|PTN21_HUMAN	Tyrosine-protein phosphatase non-receptor type 21 OS=Homo sapiens GN=PTPN21 PE=1 SV=2	TRUE	3.25821	Axon Ctrl	Axon Inj	0.113071	81.8686	18797.7	106275	30878.4	74356.4	36174.8	12333.6	1858.96	20317.9	2047.86	4767.36	1084.18	5459.15	918.254	347.348	75.9623	1174.61	0	0	0	0	0	0	0	0	57576.8	17671.3
2106	19737	77.1553	2	994.418	1986.82	0.00135015	0.679551	85.49	SQDADSPGSSGAPENLTFK	[6] Phospho (ST)	[6] Phospho (ST)					tr|J3KN01|J3KN01_HUMAN	Afadin OS=Homo sapiens GN=MLLT4 PE=1 SV=1	TRUE	4.34354	Axon Ctrl	Axon Inj	0.113146	143.841	127723	37190	149421	11249.4	17793.4	0	57164.6	0	13914.5	1668.3	5246.36	825.919	451.664	0	2335.91	0	0	0	0	0	0	0	0	0	81395.9	18739.5
4307	2067	64.9265	3	648.937	1943.79	-8.32e-05	-0.0428065	47.89	KETESEAEDNLDDLEK	[5] Phospho (ST)	[5] Phospho (ST)					sp|Q8IYB3|SRRM1_HUMAN	Serine/arginine repetitive matrix protein 1 OS=Homo sapiens GN=SRRM1 PE=1 SV=2	TRUE	4.80954	Axon Inj	Axon Ctrl	0.113151	88.7608	16709.5	3458.91	17623.8	19654	130861	15440.9	17301.9	112687	1820.38	155.162	618.797	1442.97	3321.74	434.858	707.004	6514.62	0	0	0	0	0	0	0	0	14361.6	69072.6
5727	8192	115.235	3	971.067	2910.18	0.00290455	0.998066	42.52	NPPPQDYESDDDSYEVLDLTEYAR	[9] Phospho (ST)	[9] Phospho (ST)					sp|Q8IVP5|FUND1_HUMAN	FUN14 domain-containing protein 1 OS=Homo sapiens GN=FUNDC1 PE=1 SV=1	TRUE	2.36198	Axon Inj	Axon Ctrl	0.113664	69.9897	14036.6	26351.1	32189.2	51540.7	74436.2	145420	38298.3	35009.4	1529.19	1182.08	1130.21	3784.06	1889.47	4095.42	1564.98	2023.95	0	0	0	0	0	0	0	0	31029.4	73291
3743	3396	87.9137	2	846.901	1691.79	0.00273026	1.61384	50.58	VPCNVEGISPELEK	[3] dimethyl-Propionamide (C)|[9] Phospho (ST)	[3] dimethyl-Propionamide (C)	[9] Phospho (ST)				tr|H7C2L5|H7C2L5_HUMAN	Glucocorticoid-induced transcript 1 protein (Fragment) OS=Homo sapiens GN=GLCCI1 PE=1 SV=6	TRUE	3.24735	Axon Ctrl	Axon Inj	0.113887	120.473	8996.76	13060.6	19670.1	36201.8	9474.35	0	14523.5	0	980.129	585.884	690.642	2657.89	240.495	0	593.471	0	0	0	0	0	0	0	0	0	19482.3	5999.46
1904	14082	110.027	2	612.797	1223.58	-2e-05	-0.01632	41.29	ASGVAVSDGVIK	[N-term] Acetyl (Protein N-term)|[2] Phospho (ST)	[N-term] Acetyl (Protein N-term)	[2] Phospho (ST)				sp|P23528|COF1_HUMAN	Cofilin-1 OS=Homo sapiens GN=CFL1 PE=1 SV=3	TRUE	2.89372	Axon Ctrl	Axon Inj	0.114446	58.7328	30972.5	18971.7	4725.91	31809	6247	11942.9	6050.32	5644.83	3374.22	851.046	165.933	2335.38	158.573	336.346	247.233	326.337	0	0	0	0	0	0	0	0	21619.8	7471.27
4547	10656	75.2542	2	831.384	1660.75	0.00439478	2.64626	40.36	FLNRSPEESFDIK	[5] Phospho (ST)	[5] Phospho (ST)					tr|F5H7T0|F5H7T0_HUMAN	Ribosomal protein S6 kinase delta-1 OS=Homo sapiens GN=RPS6KC1 PE=1 SV=1	TRUE	3.08695	Axon Ctrl	Axon Inj	0.114933	117.304	5741.72	18305.6	6247.01	8215.41	0	5448.25	0	7026.77	625.517	821.168	219.341	603.165	0	153.437	0	406.229	0	0	0	0	0	0	0	0	9627.44	3118.76
4119	6848	107.121	2	1453.19	2904.36	0.00401236	1.3815	36.24	EAEALLQSMGLTPESPIVPPPMSPSSK	[9] Oxidation (M)|[22] Oxidation (M)|[26] Phospho (ST)	[9] Oxidation (M)	[22] Oxidation (M)	[26] Phospho (ST)			tr|E7EQL5|E7EQL5_HUMAN	Cytoplasmic dynein 1 intermediate chain 2 (Fragment) OS=Homo sapiens GN=DYNC1I2 PE=1 SV=1	TRUE	2.97029	Axon Inj	Axon Ctrl	0.115175	115.8	0	0	8519.85	9482.35	19080.9	17386	8181.88	8822.97	0	0	299.143	696.182	484.346	489.637	334.335	510.071	0	0	0	0	0	0	0	0	4500.55	13367.9
5734	8363	85.7053	3	847.423	2539.25	0.00141281	0.55639	54.96	NLSPTPASPNQGPPPQVPVSPGPPK	[3] Phospho (ST)	[3] Phospho (ST)					sp|Q9C0E8|LNP_HUMAN	Protein lunapark OS=Homo sapiens GN=LNP PE=1 SV=2	TRUE	10.0568	Axon Ctrl	Axon Inj	0.115457	148.56	392267	59082.3	12946.9	23721.1	17168.1	16473.1	921.976	13963.1	42734.5	2650.36	454.584	1741.57	435.792	463.928	37.6745	807.229	0	0	0	0	0	0	0	0	122004	12131.6
5733	8363	85.7053	3	847.423	2539.25	0.00141281	0.55639	36.51	NLSPTPASPNQGPPPQVPVSPGPPK	[5] Phospho (ST)	[5] Phospho (ST)					sp|Q9C0E8|LNP_HUMAN	Protein lunapark OS=Homo sapiens GN=LNP PE=1 SV=2	TRUE	10.0568	Axon Ctrl	Axon Inj	0.115457	148.56	392267	59082.3	12946.9	23721.1	17168.1	16473.1	921.976	13963.1	42734.5	2650.36	454.584	1741.57	435.792	463.928	37.6745	807.229	0	0	0	0	0	0	0	0	122004	12131.6
4571	4985	82.2229	2	935.426	1868.84	-0.00273282	-1.46231	83.23	DAPISPASIASSSSTPSSK	[5] Phospho (ST)	[5] Phospho (ST)					sp|Q04727|TLE4_HUMAN	Transducin-like enhancer protein 4 OS=Homo sapiens GN=TLE4 PE=1 SV=3	TRUE	4.51284	Axon Ctrl	Axon Inj	0.115536	110.74	205804	2.04721e+06	194415	704210	62160.4	118775	159608	357828	22420.8	91835.2	6826.17	51702.2	1577.87	3345.02	6522.01	20686.6	0	0	0	0	0	0	0	0	787909	174593
3118	5010	97.3796	2	844.359	1686.7	-0.00032916	-0.19515	61.65	NSWDSPAFSNDVIR	[5] Phospho (ST)	[5] Phospho (ST)					tr|A0A087WWK8|A0A087WWK8_HUMAN	IQ motif and SEC7 domain-containing protein 1 OS=Homo sapiens GN=IQSEC1 PE=1 SV=1	TRUE	7.29449	Axon Inj	Axon Ctrl	0.361789	120.232	626.138	288.806	0	1463.95	5246.05	731.555	11350.8	24.428	68.213	12.9555	0	107.482	133.165	20.6026	463.826	1.41223	0	0	0	0	0	0	0	0	594.724	4338.21
5331	2134	99.8969	3	1223.84	3668.49	0.00305808	0.833607	36.22	VTDALPEPEPPGAMAASEDEEEEEEALEAMQSR	[14] Oxidation (M)|[17] Phospho (ST)|[30] Oxidation (M)	[14] Oxidation (M)	[17] Phospho (ST)	[30] Oxidation (M)			sp|Q9Y3E7|CHMP3_HUMAN	Charged multivesicular body protein 3 OS=Homo sapiens GN=CHMP3 PE=1 SV=3	TRUE	7.70002	Axon Ctrl	Axon Inj	0.115723	122.602	109934	16574.5	72761.1	431722	57045.9	14665	131.437	10104.4	11976.4	743.513	2554.74	31696.5	1448.04	413.005	5.37089	584.154	0	0	0	0	0	0	0	0	157748	20486.7
4697	6503	67.1223	4	790.086	3156.31	0.00171	0.541771	31.37	GMAYGHIDSYGADDSEEEGAGPVERPPVR	[2] Oxidation (M)|[15] Phospho (ST)	[2] Oxidation (M)	[15] Phospho (ST)				sp|Q8NG27|PJA1_HUMAN	E3 ubiquitin-protein ligase Praja-1 OS=Homo sapiens GN=PJA1 PE=1 SV=2	TRUE	1.76802	Axon Ctrl	Axon Inj	0.115805	153.206	74135.3	35901.7	36173.8	34348.9	8291.96	6953.02	2781.42	84098.9	8076.49	1610.51	1270.11	2521.85	210.482	195.816	113.657	4861.9	0	0	0	0	0	0	0	0	45139.9	25531.3
5657	6822	104.119	2	699.852	1397.69	0.00111022	0.794328	53.01	LCLSTVDLEVK	[2] dimethyl-Propionamide (C)|[4] Phospho (ST)	[2] dimethyl-Propionamide (C)	[4] Phospho (ST)				sp|Q8N370|LAT4_HUMAN	Large neutral amino acids transporter small subunit 4 OS=Homo sapiens GN=SLC43A2 PE=1 SV=1	TRUE	2.2069	Axon Inj	Axon Ctrl	0.116092	139.936	176131	12342.8	39403.7	2422.04	99012.7	80131.2	113089	216014	19188.1	553.683	1383.52	177.823	2513.32	2256.71	4621.14	12488.1	0	0	0	0	0	0	0	0	57574.9	127062
2877	4789	67.8073	2	741.354	1480.69	0.00058155	0.392755	32.96	TSAVSSPLLDQQR	[6] Phospho (ST)	[6] Phospho (ST)					sp|Q5T200|ZC3HD_HUMAN	Zinc finger CCCH domain-containing protein 13 OS=Homo sapiens GN=ZC3H13 PE=1 SV=1	TRUE	2.7905	Axon Inj	Axon Ctrl	0.116231	184.446	1461.03	0	92.6202	0	464.9	182.321	515.557	3172.67	159.168	0	3.25202	0	11.8009	5.13465	21.0671	183.417	0	0	0	0	0	0	0	0	388.412	1083.86
109	1631	80.484	2	644.281	1286.55	9.6e-05	0.074647	42.84	SLMSSPEDLTK	[5] Phospho (ST)	[5] Phospho (ST)					sp|P46821|MAP1B_HUMAN	Microtubule-associated protein 1B OS=Homo sapiens GN=MAP1B PE=1 SV=2	TRUE	2.01932	Axon Ctrl	Axon Inj	0.116577	59.5507	37186.1	33868	16141.1	47053.6	27242.6	21852.7	12435.9	4951.07	4051.14	1519.28	566.736	3454.61	691.52	615.431	508.164	286.23	0	0	0	0	0	0	0	0	33562.2	16620.5
4265	8751	57.7165	3	797.303	2388.89	0.00210955	0.883069	80.31	VEEEQEADEEDVSEEEAESK	[13] Phospho (ST)	[13] Phospho (ST)					sp|Q9H3N1|TMX1_HUMAN	Thioredoxin-related transmembrane protein 1 OS=Homo sapiens GN=TMX1 PE=1 SV=1	TRUE	3.28196	Axon Inj	Axon Ctrl	0.117018	147.294	468163	4.8407	130656	928.18	606250	457870	466138	438107	51002.8	0.217148	4587.5	68.1458	15388.9	12894.9	19047.7	25327.7	0	0	0	0	0	0	0	0	149938	492091
242	543	110.239	4	932.671	3726.66	0.00561484	1.50667	35.16	GHDLSPLASDILTNTSGSMDEGDDYLPATTPALEK	[5] Phospho (ST)|[19] Oxidation (M)	[5] Phospho (ST)	[19] Oxidation (M)				sp|P11137|MTAP2_HUMAN	Microtubule-associated protein 2 OS=Homo sapiens GN=MAP2 PE=1 SV=4	TRUE	9.26591	Axon Ctrl	Axon Inj	0.117212	144.637	1.02711e+06	54611	34624.9	189397	20053.3	46930.1	52159.3	21776	111896	2449.78	1215.73	13905.3	509.03	1321.68	2131.38	1258.91	0	0	0	0	0	0	0	0	326435	35229.7
3557	1962	91.0169	3	1042.77	3125.28	0.00274976	0.879847	50.84	FGIHVYQFPECDSDEDEDFKQQDR	[11] dimethyl-Propionamide (C)|[13] Phospho (ST)	[11] dimethyl-Propionamide (C)	[13] Phospho (ST)				tr|G3XAH0|G3XAH0_HUMAN	HCG2002594, isoform CRA_c OS=Homo sapiens GN=SEPT5 PE=1 SV=1	TRUE	2.8108	Axon Inj	Axon Ctrl	0.117305	116.29	0	0	7096.19	5991.32	14408.5	8597.72	5120.39	8659.75	0	0	249.157	439.875	365.743	242.135	209.234	500.635	0	0	0	0	0	0	0	0	3271.88	9196.6
90	921	82.627	2	699.804	1397.59	-4.37e-06	-0.00312912	60.97	PMSISPPDFSPK	[2] Oxidation (M)|[5] Phospho (ST)	[2] Oxidation (M)	[5] Phospho (ST)				sp|P46821|MAP1B_HUMAN	Microtubule-associated protein 1B OS=Homo sapiens GN=MAP1B PE=1 SV=2	TRUE	1.52277	Axon Ctrl	Axon Inj	0.117437	36.2684	1.37576e+06	2.8906e+06	1.5243e+06	1.77645e+06	939213	895936	1.56445e+06	1.5697e+06	149878	129669	53520.2	130425	23840.8	25232	63927.7	90747.1	0	0	0	0	0	0	0	0	1.89178e+06	1.24232e+06
3589	3686	114.247	3	1212.9	3635.68	0.00483604	1.33016	47.79	VGLVEDSPSTAGDGDDSPVVSLTVPSTSPPSSSGLSR	[7] Phospho (ST)	[7] Phospho (ST)					sp|Q6VY07|PACS1_HUMAN	Phosphofurin acidic cluster sorting protein 1 OS=Homo sapiens GN=PACS1 PE=1 SV=2	TRUE	1.63192	Axon Ctrl	Axon Inj	0.117509	39.012	97448.9	194283	152639	82713.4	72565.5	115604	83513	51301.8	10616.3	8715.3	5359.36	6072.71	1841.99	3255.72	3412.57	2965.84	0	0	0	0	0	0	0	0	131771	80746.1
3588	3686	114.247	3	1212.9	3635.68	0.00483604	1.33016	35.43	VGLVEDSPSTAGDGDDSPVVSLTVPSTSPPSSSGLSR	[10] Phospho (ST)	[10] Phospho (ST)					sp|Q6VY07|PACS1_HUMAN	Phosphofurin acidic cluster sorting protein 1 OS=Homo sapiens GN=PACS1 PE=1 SV=2	TRUE	1.63192	Axon Ctrl	Axon Inj	0.117509	39.012	97448.9	194283	152639	82713.4	72565.5	115604	83513	51301.8	10616.3	8715.3	5359.36	6072.71	1841.99	3255.72	3412.57	2965.84	0	0	0	0	0	0	0	0	131771	80746.1
2774	12011	72.9414	2	650.815	1299.61	-5.21e-05	-0.0400949	60.01	ITMASSLSSPVK	[9] Phospho (ST)	[9] Phospho (ST)					tr|A0A087WTF3|A0A087WTF3_HUMAN	Ankyrin-3 (Fragment) OS=Homo sapiens GN=ANK3 PE=1 SV=1	TRUE	2.79624	Axon Ctrl	Axon Inj	0.117703	106.88	16952.7	29457.9	11136.7	11070.9	14343.2	1602.54	8438.4	155.291	1846.87	1321.45	391.026	812.814	364.086	45.132	344.817	8.97765	0	0	0	0	0	0	0	0	17154.6	6134.86
1572	25460	110.134	3	628.975	1883.9	-0.000239977	-0.127383	34.71	AAVPSGASTGIYEALELR	[5] Phospho (ST)	[5] Phospho (ST)					sp|P06733|ENOA_HUMAN	Alpha-enolase OS=Homo sapiens GN=ENO1 PE=1 SV=2	FALSE	2.64435	Axon Inj	Axon Ctrl	0.117761	146.951	1755.4	0	0	6162.44	3592.45	9730.79	5636.1	1978.23	191.238	0	0	452.438	91.1901	274.045	230.307	114.365	0	0	0	0	0	0	0	0	1979.46	5234.39
1663	25460	110.134	3	628.975	1883.9	-0.000239977	-0.127383	34.71	AAVPSGASTGIYEALELR	[5] Phospho (ST)	[5] Phospho (ST)					sp|P09104|ENOG_HUMAN	Gamma-enolase OS=Homo sapiens GN=ENO2 PE=1 SV=3	FALSE	2.64435	Axon Inj	Axon Ctrl	0.117761	146.951	1755.4	0	0	6162.44	3592.45	9730.79	5636.1	1978.23	191.238	0	0	452.438	91.1901	274.045	230.307	114.365	0	0	0	0	0	0	0	0	1979.46	5234.39
3982	21511	115.995	3	621.652	1861.93	-7.23e-05	-0.0388334	31.4	SSPPVAFTEVLQAPAIR	[8] Phospho (ST)	[8] Phospho (ST)					sp|Q6ZSY5|PPR3F_HUMAN	Protein phosphatase 1 regulatory subunit 3F OS=Homo sapiens GN=PPP1R3F PE=1 SV=3	TRUE	3.41601	Axon Inj	Axon Ctrl	0.117891	113.354	2097.94	1106.71	1863.6	1278.22	14632.6	2139.37	2399.88	2507.84	228.555	49.6459	65.4334	93.8456	371.43	60.2506	98.0659	144.982	0	0	0	0	0	0	0	0	1586.62	5419.91
6519	51548	120.794	2	831.376	1660.74	0.00127715	0.769027	40.67	SMSAAFCSLLAPER	[3] Phospho (ST)|[7] dimethyl-Propionamide (C)	[3] Phospho (ST)	[7] dimethyl-Propionamide (C)				tr|E9PNR2|E9PNR2_HUMAN	Ras and Rab interactor 1 OS=Homo sapiens GN=RIN1 PE=1 SV=1	TRUE	59.8133	Axon Inj	Axon Ctrl	0.118469	200	0	0	0	338.57	6566.18	12669.2	0	1015.58	0	0	0	24.8574	166.675	356.8	0	58.7122	0	0	0	0	0	0	0	0	84.6425	5062.75
5265	1603	89.8209	3	937.399	2809.18	0.00497901	1.77241	94.93	HDSIPAADTFEDLSDVEGGGSEPTQR	[14] Phospho (ST)	[14] Phospho (ST)					sp|O95671|ASML_HUMAN	N-acetylserotonin O-methyltransferase-like protein OS=Homo sapiens GN=ASMTL PE=1 SV=3	TRUE	2.527	Axon Inj	Axon Ctrl	0.119593	72.9216	389188	1.08548e+06	144177	569940	2.11553e+06	1.6586e+06	1.34147e+06	415468	42399.1	48693.5	5062.25	41844.3	53700.3	46710.7	54816.1	24018.9	0	0	0	0	0	0	0	0	547197	1.38277e+06
2913	14643	47.9728	2	664.798	1327.58	0.000164945	0.124245	30.44	FLSHSTDSLNK	[6] Phospho (ST)	[6] Phospho (ST)					tr|A0A087WTD7|A0A087WTD7_HUMAN	A-kinase anchor protein 13 OS=Homo sapiens GN=AKAP13 PE=1 SV=1	TRUE	7.38547	Axon Inj	Axon Ctrl	0.119609	97.863	471.169	2245.9	0	1328.91	12510.9	9326.6	1953.27	6090.69	51.3303	100.748	0	97.5665	317.573	262.662	79.816	352.113	0	0	0	0	0	0	0	0	1011.49	7470.35
4770	16348	106.79	2	979.001	1955.99	0.000369615	0.188966	46.18	TSPYGGLPAAPLAGPALPAR	[2] Phospho (ST)	[2] Phospho (ST)					sp|Q9UL51|HCN2_HUMAN	Potassium/sodium hyperpolarization-activated cyclic nucleotide-gated channel 2 OS=Homo sapiens GN=HCN2 PE=1 SV=3	TRUE	9.53927	Axon Ctrl	Axon Inj	0.12009	126.688	87226	261338	19735.1	899821	5764.1	36090.5	32014.8	59067.4	9502.61	11723.3	692.926	66063.7	146.315	1016.41	1308.21	3414.79	0	0	0	0	0	0	0	0	317030	33234.2
4692	6394	101.263	3	891.456	2671.35	-0.00085966	-0.321808	52	ELLVSQHTVQLVGGLSPLSSPSDTK	[16] Phospho (ST)	[16] Phospho (ST)					tr|S4R3H4|S4R3H4_HUMAN	Apoptotic chromatin condensation inducer in the nucleus OS=Homo sapiens GN=ACIN1 PE=1 SV=1	TRUE	3.66235	Axon Ctrl	Axon Inj	0.120551	147.946	12204	2172.5	8287.05	1192.95	5208.1	860.644	52.5271	392.708	1329.53	97.4558	290.969	87.5847	132.202	24.2381	2.1464	22.7031	0	0	0	0	0	0	0	0	5964.12	1628.5
5687	7262	45.3316	2	733.824	1465.63	0.000640137	0.436764	48.39	ETPAATEAPSSTPK	[12] Phospho (ST)	[12] Phospho (ST)					sp|P80723|BASP1_HUMAN	Brain acid soluble protein 1 OS=Homo sapiens GN=BASP1 PE=1 SV=2	TRUE	2.17762	Axon Ctrl	Axon Inj	0.121079	145.735	5528.47	7748.76	5861.07	3501.26	8028.55	0	2367.91	0	602.285	347.6	205.79	257.058	203.795	0	96.7595	0	0	0	0	0	0	0	0	0	5659.89	2599.12
3303	35656	86.7195	3	777.392	2329.15	-0.00342676	-1.47124	38.56	KDAAPALGPLSSSPLATPSPSGTK	[19] Phospho (ST)	[19] Phospho (ST)					sp|Q9H6K5|PRR36_HUMAN	Proline-rich protein 36 OS=Homo sapiens GN=PRR36 PE=1 SV=2	TRUE	77.5292	Axon Ctrl	Axon Inj	0.121331	114.254	10199.8	923184	8823.96	1.10552e+06	2797.19	0	13365.3	10249.8	1111.19	41412.9	309.821	81165.5	71.0033	0	546.142	592.559	0	0	0	0	0	0	0	0	511931	6603.07
5328	2079	76.6035	2	923.906	1845.8	0.000303976	0.164686	34.33	ASSVTTFTGEPNTCPR	[3] Phospho (ST)|[14] dimethyl-Propionamide (C)	[3] Phospho (ST)	[14] dimethyl-Propionamide (C)				tr|H0YFA4|H0YFA4_HUMAN	Cysteine-rich protein 2 (Fragment) OS=Homo sapiens GN=CRIP2 PE=1 SV=1	TRUE	1.68245	Axon Inj	Axon Ctrl	0.122049	44.8018	9.42393e+06	2.82018e+06	6.69094e+06	5.5144e+06	7.53967e+06	6.85521e+06	1.2935e+07	1.38051e+07	1.02667e+06	126510	234928	404860	191385	193061	528561	798095	0	0	0	0	0	0	0	0	6.11236e+06	1.02837e+07
5754	8841	115.403	3	865.052	2592.14	0.00131134	0.505894	50.09	AGSEECVFYTDETASPLAPDLAK	[3] Phospho (ST)|[6] dimethyl-Propionamide (C)	[3] Phospho (ST)	[6] dimethyl-Propionamide (C)				tr|A0A087WXN9|A0A087WXN9_HUMAN	MTSS1-like protein OS=Homo sapiens GN=MTSS1L PE=1 SV=1	TRUE	6.04932	Axon Inj	Axon Ctrl	0.122238	127.697	2964.33	299.202	1864.08	13214.2	22584	77351	2927.54	8092.74	322.942	13.4218	65.4504	970.167	573.268	2178.41	119.627	467.855	0	0	0	0	0	0	0	0	4585.45	27738.8
1434	2039	93.4835	2	810.831	1619.65	0.000523101	0.322972	73.04	DMSPLSETEMALGK	[2] Oxidation (M)|[3] Phospho (ST)|[10] Oxidation (M)	[2] Oxidation (M)	[3] Phospho (ST)	[10] Oxidation (M)			tr|E7EVA0|E7EVA0_HUMAN	Microtubule-associated protein OS=Homo sapiens GN=MAP4 PE=1 SV=1	TRUE	2.8717	Axon Ctrl	Axon Inj	0.122595	158.779	8627.21	12365	19276.7	69427.2	3698.2	1952.82	346.547	32201.4	939.869	554.681	676.829	5097.26	93.8745	54.9968	14.1609	1861.62	0	0	0	0	0	0	0	0	27424	9549.74
5666	13177	133.361	3	609.324	1824.95	-0.000166704	-0.0913471	65.46	ASAVSPANLPAVLLQPR	[N-term] Acetyl (Protein N-term)|[5] Phospho (ST)	[N-term] Acetyl (Protein N-term)	[5] Phospho (ST)				tr|A6NEM2|A6NEM2_HUMAN	Host cell factor 1 OS=Homo sapiens GN=HCFC1 PE=1 SV=2	TRUE	2.36197	Axon Ctrl	Axon Inj	0.122724	139.409	2580.2	2203.47	1997.1	5898.37	3967.89	0	2.84e-06	1400.15	281.093	98.8448	70.1207	433.051	100.72	0	1.16e-07	80.9449	0	0	0	0	0	0	0	0	3169.78	1342.01
5668	13177	133.361	3	609.324	1824.95	-0.000166704	-0.0913471	61.36	ASAVSPANLPAVLLQPR	[N-term] Acetyl (Protein N-term)|[2] Phospho (ST)	[N-term] Acetyl (Protein N-term)	[2] Phospho (ST)				tr|A6NEM2|A6NEM2_HUMAN	Host cell factor 1 OS=Homo sapiens GN=HCFC1 PE=1 SV=2	TRUE	2.36197	Axon Ctrl	Axon Inj	0.122724	139.409	2580.2	2203.47	1997.1	5898.37	3967.89	0	2.84e-06	1400.15	281.093	98.8448	70.1207	433.051	100.72	0	1.16e-07	80.9449	0	0	0	0	0	0	0	0	3169.78	1342.01
3115	4972	97.2952	2	844.359	1686.7	-0.000257638	-0.152746	72.35	NSWDSPAFSNDVIR	[2] Phospho (ST)	[2] Phospho (ST)					tr|A0A087WWK8|A0A087WWK8_HUMAN	IQ motif and SEC7 domain-containing protein 1 OS=Homo sapiens GN=IQSEC1 PE=1 SV=1	TRUE	5.41939	Axon Inj	Axon Ctrl	0.473315	117.725	5.34228	689.514	0	956.616	4027.25	0	1681.09	3241.63	0.582001	30.9307	0	70.2335	102.227	0	68.6941	187.404	0	0	0	0	0	0	0	0	412.868	2237.49
4880	15212	35.4606	2	406.212	810.41	-0.000971727	-1.19905	31.78	RLSSLR	[4] Phospho (ST)	[4] Phospho (ST)					tr|A2A3R5|A2A3R5_HUMAN	40S ribosomal protein S6 OS=Homo sapiens GN=RPS6 PE=1 SV=1	TRUE	4.40631	Axon Ctrl	Axon Inj	0.123757	171.205	7969.57	60984.6	22049	47914.1	0	28015.1	3120.7	391.022	868.225	2735.69	774.171	3517.79	0	788.983	127.52	22.6057	0	0	0	0	0	0	0	0	34729.3	7881.72
5876	11434	115.019	2	881.463	1760.91	0.00335721	1.90652	64.52	AAQLVDIELSPVSALR	[10] Phospho (ST)	[10] Phospho (ST)					tr|E7ENZ2|E7ENZ2_HUMAN	F-BAR and double SH3 domains protein 2 OS=Homo sapiens GN=FCHSD2 PE=1 SV=1	TRUE	24.6571	Axon Ctrl	Axon Inj	0.124049	127.991	173401	402374	5394.98	5919.57	6583.13	12458.4	598.058	4170.57	18890.7	18050	189.425	434.607	167.105	350.862	24.4383	241.108	0	0	0	0	0	0	0	0	146772	5952.54
4943	42876	110.117	3	779.994	2336.96	0.00460937	1.97238	36.76	SMSAPSDLEMIGNEDLEFTR	[3] Phospho (ST)|[10] Oxidation (M)	[3] Phospho (ST)	[10] Oxidation (M)				tr|J3KPF0|J3KPF0_HUMAN	Probable E3 ubiquitin-protein ligase HECTD4 OS=Homo sapiens GN=HECTD4 PE=1 SV=3	TRUE	4.08827	Axon Ctrl	Axon Inj	0.124197	142.621	2223.4	28725.2	2378.11	15843.8	9096.28	0	0	2930.95	242.223	1288.58	83.4986	1163.23	230.898	0	0	169.443	0	0	0	0	0	0	0	0	12292.6	3006.81
3117	8720	97.5157	2	844.359	1686.7	8.83e-05	0.0523227	67.47	NSWDSPAFSNDVIR	[2] Phospho (ST)	[2] Phospho (ST)					tr|A0A087WWK8|A0A087WWK8_HUMAN	IQ motif and SEC7 domain-containing protein 1 OS=Homo sapiens GN=IQSEC1 PE=1 SV=1	TRUE	1.84018	Axon Inj	Axon Ctrl	0.57942	83.3356	6635.37	1299.79	5716.05	2015.12	10601	3317.87	13836.9	1073.21	722.874	58.3071	200.698	147.948	269.094	93.4403	565.412	62.0439	0	0	0	0	0	0	0	0	3916.59	7207.24
5803	9871	114.356	2	964.493	1926.97	0.0054398	2.82299	91.79	SATLSGSATNLASLTAALAK	[7] Phospho (ST)	[7] Phospho (ST)					tr|H0YBA8|H0YBA8_HUMAN	Kinesin-like protein KIF13B (Fragment) OS=Homo sapiens GN=KIF13B PE=1 SV=1	TRUE	4.76446	Axon Ctrl	Axon Inj	0.125002	125.65	19884.4	8321.65	21188.9	126131	3562.93	6915.91	13320.7	13041.2	2166.26	373.299	743.972	9260.38	90.4407	194.771	544.32	753.935	0	0	0	0	0	0	0	0	43881.5	9210.18
5805	9871	114.356	2	964.493	1926.97	0.0054398	2.82299	39.45	SATLSGSATNLASLTAALAK	[9] Phospho (ST)	[9] Phospho (ST)					tr|H0YBA8|H0YBA8_HUMAN	Kinesin-like protein KIF13B (Fragment) OS=Homo sapiens GN=KIF13B PE=1 SV=1	TRUE	4.76446	Axon Ctrl	Axon Inj	0.125002	125.65	19884.4	8321.65	21188.9	126131	3562.93	6915.91	13320.7	13041.2	2166.26	373.299	743.972	9260.38	90.4407	194.771	544.32	753.935	0	0	0	0	0	0	0	0	43881.5	9210.18
3796	12088	94.307	3	573.306	1716.9	-4.89e-06	-0.00284993	36.83	APPGLTPAPASPPVLPR	[11] Phospho (ST)	[11] Phospho (ST)					sp|C9J069|CI172_HUMAN	Uncharacterized protein C9orf172 OS=Homo sapiens GN=C9orf172 PE=3 SV=1	TRUE	1.81373	Axon Ctrl	Axon Inj	0.125652	56.8292	4985.17	4578.01	7795.08	7728.33	908.741	4843.38	5155.45	2923.89	543.097	205.364	273.696	567.404	23.0673	136.403	210.666	169.035	0	0	0	0	0	0	0	0	6271.65	3457.86
3114	2237	65.3977	2	800.883	1599.75	0.00134191	0.838828	80.65	SALSSSLRDLSEAGK	[6] Phospho (ST)	[6] Phospho (ST)					tr|A0A087WWK8|A0A087WWK8_HUMAN	IQ motif and SEC7 domain-containing protein 1 OS=Homo sapiens GN=IQSEC1 PE=1 SV=1	TRUE	6.95508	Axon Inj	Axon Ctrl	0.738496	181.534	1.19528e+06	735474	1.44808e+06	89166.6	2.24285e+07	105369	234461	1.35192e+06	130216	32992.5	50844.2	6546.5	569320	2967.47	9580.73	78156.6	0	0	0	0	0	0	0	0	867000	6.03006e+06
2277	19563	119.532	3	684.989	2051.95	0.000477014	0.232469	54.43	GLSASLPDLDSENWIEVK	[5] Phospho (ST)	[5] Phospho (ST)					sp|Q6PKG0|LARP1_HUMAN	La-related protein 1 OS=Homo sapiens GN=LARP1 PE=1 SV=2	TRUE	4.69411	Axon Inj	Axon Ctrl	0.125879	118.779	40.1247	3165.26	0	2059.24	7483.72	1991.33	13273.6	1964.07	4.37129	141.99	0	151.187	189.965	56.0814	542.398	113.546	0	0	0	0	0	0	0	0	1316.16	6178.19
6073	16043	115.493	3	934.404	2800.19	0.00528167	1.88619	40.32	ALVADEPEDLDTEDEGLISFEEER	[12] Phospho (ST)	[12] Phospho (ST)					tr|A0A087WXK5|A0A087WXK5_HUMAN	ATP-binding cassette sub-family A member 2 OS=Homo sapiens GN=ABCA2 PE=1 SV=1	TRUE	3.76091	Axon Inj	Axon Ctrl	0.126324	111.25	22134	15059.1	1279.7	3042.49	103698	19715.2	22461.3	10260.6	2411.33	675.535	44.9319	223.376	2632.26	555.232	917.833	593.185	0	0	0	0	0	0	0	0	10378.8	39033.8
2858	33537	119.243	2	964.484	1926.95	0.000268964	0.13958	62.45	TIVAVGSMEEAVILPFR	[7] Phospho (ST)|[8] Oxidation (M)	[7] Phospho (ST)	[8] Oxidation (M)				tr|A0A0A0MSQ6|A0A0A0MSQ6_HUMAN	SH3 and multiple ankyrin repeat domains protein 2 OS=Homo sapiens GN=SHANK2 PE=1 SV=1	TRUE	1.89465	Axon Inj	Axon Ctrl	0.127461	94.3901	5555.92	7931.2	35863.2	10371.8	39070	36154	24492.8	13435.8	605.275	355.784	1259.21	761.484	991.746	1018.2	1000.84	776.748	0	0	0	0	0	0	0	0	14930.5	28288.2
3542	7600	96.0632	2	780.407	1558.8	-0.000526561	-0.337799	49.57	SDVSPIIQPVPSIK	[4] Phospho (ST)	[4] Phospho (ST)					sp|P40818|UBP8_HUMAN	Ubiquitin carboxyl-terminal hydrolase 8 OS=Homo sapiens GN=USP8 PE=1 SV=1	TRUE	3.82614	Axon Ctrl	Axon Inj	0.12757	107.355	37062.6	47301.8	352142	152747	7958.37	3321.08	51426.8	91301.3	4037.69	2121.9	12364.2	11214.5	202.014	93.5306	2101.44	5278.28	0	0	0	0	0	0	0	0	147313	38501.9
6437	37146	131.587	3	1072.18	3213.53	0.00966944	3.00899	59.31	LSDSTTGADSLLDISSEADQQDLLSLLQAK	[16] Phospho (ST)	[16] Phospho (ST)					sp|Q9P0K7|RAI14_HUMAN	Ankycorbin OS=Homo sapiens GN=RAI14 PE=1 SV=2	TRUE	2.09314	Axon Inj	Axon Ctrl	0.127576	69.7882	16221.1	22754.4	29659	29646	103650	45654.2	31771.2	24639.4	1767.17	1020.74	1041.37	2176.57	2631.04	1285.75	1298.26	1424.44	0	0	0	0	0	0	0	0	24570.1	51428.8
1903	6512	104.371	2	612.797	1223.58	0.000103891	0.0849074	72.89	ASGVAVSDGVIK	[N-term] Acetyl (Protein N-term)|[2] Phospho (ST)	[N-term] Acetyl (Protein N-term)	[2] Phospho (ST)				sp|P23528|COF1_HUMAN	Cofilin-1 OS=Homo sapiens GN=CFL1 PE=1 SV=3	TRUE	2.93568	Axon Ctrl	Axon Inj	0.128329	74.3109	14163.3	74865.7	22741.1	89195.5	10567.9	28461.7	12830.5	16596	1542.98	3358.38	798.469	6548.62	268.253	801.559	524.291	959.442	0	0	0	0	0	0	0	0	50241.4	17114
3805	54285	123.665	3	946.43	2836.27	0.00453374	1.59849	53.79	IAQPSMTASPQTEEFFDLIASSQSR	[6] Oxidation (M)|[12] Phospho (ST)	[6] Oxidation (M)	[12] Phospho (ST)				tr|A0A0A0MRC4|A0A0A0MRC4_HUMAN	G-protein-signaling modulator 1 (Fragment) OS=Homo sapiens GN=GPSM1 PE=1 SV=1	TRUE	7.32602	Axon Inj	Axon Ctrl	0.12858	119.592	1494.42	6216.24	3319.51	1306.17	60765	22629.4	2176.39	4805.42	162.806	278.853	116.552	95.8975	1542.45	637.307	88.9335	277.809	0	0	0	0	0	0	0	0	3084.08	22594.1
5156	410	124.649	2	1043	2083.99	0.00367046	1.76127	51.16	AAAVAAAGAGEPQSPDELLPK	[N-term] Acetyl (Protein N-term)|[14] Phospho (ST)	[N-term] Acetyl (Protein N-term)	[14] Phospho (ST)				sp|Q9NS69|TOM22_HUMAN	Mitochondrial import receptor subunit TOM22 homolog OS=Homo sapiens GN=TOMM22 PE=1 SV=3	TRUE	1.62025	Axon Ctrl	Axon Inj	0.128696	78.3691	2.15088e+06	1.30662e+06	1.32467e+06	1.36923e+06	2.0403e+06	709909	679896	366462	234322	58613.5	46510.9	100527	51790.6	19993	27782.4	21185.8	0	0	0	1	0	0	0	0	1.53785e+06	949142
250	888	88.8793	2	1211	2419.98	0.00198726	0.821189	41.82	DGSPEAPASPEREEVALSEYK	[3] Phospho (ST)|[9] Phospho (ST)	[3] Phospho (ST)	[9] Phospho (ST)				sp|P11137|MTAP2_HUMAN	Microtubule-associated protein 2 OS=Homo sapiens GN=MAP2 PE=1 SV=4	TRUE	4.24729	Axon Inj	Axon Ctrl	0.128707	128.981	12070.5	5314.6	1.55771	209.495	10885.2	13805.9	43497	6547.93	1314.99	238.407	0.0546934	15.3809	276.308	388.812	1777.41	378.547	0	0	0	0	0	0	0	0	4399.04	18684
1621	10527	131.168	2	1160.55	2319.08	0.000964197	0.415768	119.36	TSQIGESFEEILEETVISTK	[7] Phospho (ST)	[7] Phospho (ST)					sp|Q16352|AINX_HUMAN	Alpha-internexin OS=Homo sapiens GN=INA PE=1 SV=2	TRUE	2.92431	Axon Inj	Axon Ctrl	0.129114	97.1534	648141	52096	388575	76296.6	2.07914e+06	547282	359915	420802	70610	2336.97	13643.4	5601.6	52776.5	15412.9	14707.1	24327.3	0	0	0	0	0	0	0	0	291277	851785
2448	5109	82.8368	3	957.052	2868.13	-4.15e-05	-0.0144752	57.85	RGSFDATGSGFSMTFSSSSYSSSGYGR	[7] Phospho (ST)|[13] Oxidation (M)	[7] Phospho (ST)	[13] Oxidation (M)				sp|Q15149|PLEC_HUMAN	Plectin OS=Homo sapiens GN=PLEC PE=1 SV=3	TRUE	9.15104	Axon Ctrl	Axon Inj	0.129388	174.665	19213.2	7472.76	5752.68	307088	27592.2	0	9510.38	0	2093.13	335.219	201.984	22546	700.395	0	388.621	0	0	0	0	0	0	0	0	0	84881.8	9275.64
2447	5109	82.8368	3	957.052	2868.13	-4.15e-05	-0.0144752	54.78	RGSFDATGSGFSMTFSSSSYSSSGYGR	[12] Phospho (ST)|[13] Oxidation (M)	[12] Phospho (ST)	[13] Oxidation (M)				sp|Q15149|PLEC_HUMAN	Plectin OS=Homo sapiens GN=PLEC PE=1 SV=3	TRUE	9.15104	Axon Ctrl	Axon Inj	0.129388	174.665	19213.2	7472.76	5752.68	307088	27592.2	0	9510.38	0	2093.13	335.219	201.984	22546	700.395	0	388.621	0	0	0	0	0	0	0	0	0	84881.8	9275.64
2446	5109	82.8368	3	957.052	2868.13	-4.15e-05	-0.0144752	43.26	RGSFDATGSGFSMTFSSSSYSSSGYGR	[3] Phospho (ST)|[13] Oxidation (M)	[3] Phospho (ST)	[13] Oxidation (M)				sp|Q15149|PLEC_HUMAN	Plectin OS=Homo sapiens GN=PLEC PE=1 SV=3	TRUE	9.15104	Axon Ctrl	Axon Inj	0.129388	174.665	19213.2	7472.76	5752.68	307088	27592.2	0	9510.38	0	2093.13	335.219	201.984	22546	700.395	0	388.621	0	0	0	0	0	0	0	0	0	84881.8	9275.64
697	2629	108.849	3	1343.27	4026.79	0.00669643	1.66298	64.65	VEQPVPDHSELVEDSSPDSEPVDLFSDDSIPDVPQK	[16] Phospho (ST)	[16] Phospho (ST)					sp|Q9NQC3|RTN4_HUMAN	Reticulon-4 OS=Homo sapiens GN=RTN4 PE=1 SV=2	TRUE	2.09252	Axon Ctrl	Axon Inj	0.129713	69.0177	31008.8	75875.5	44576.2	104539	10075.6	46719.4	50748.2	14796.7	3378.17	3403.68	1565.13	7675.1	255.757	1315.74	2073.71	855.424	0	0	0	0	0	0	0	0	63999.8	30585
699	2629	108.849	3	1343.27	4026.79	0.00669643	1.66298	53.66	VEQPVPDHSELVEDSSPDSEPVDLFSDDSIPDVPQK	[19] Phospho (ST)	[19] Phospho (ST)					sp|Q9NQC3|RTN4_HUMAN	Reticulon-4 OS=Homo sapiens GN=RTN4 PE=1 SV=2	TRUE	2.09252	Axon Ctrl	Axon Inj	0.129713	69.0177	31008.8	75875.5	44576.2	104539	10075.6	46719.4	50748.2	14796.7	3378.17	3403.68	1565.13	7675.1	255.757	1315.74	2073.71	855.424	0	0	0	0	0	0	0	0	63999.8	30585
2376	2539	72.6166	2	706.837	1411.66	0.000165303	0.117098	47.13	GILAADESTGSIAK	[11] Phospho (ST)	[11] Phospho (ST)					tr|J3KPS3|J3KPS3_HUMAN	Fructose-bisphosphate aldolase OS=Homo sapiens GN=ALDOA PE=1 SV=1	TRUE	1.97139	Axon Inj	Axon Ctrl	0.130108	82.8448	2506.62	41916.5	11966.6	27238.7	38849.3	45291.6	47747.3	32976.6	273.077	1880.32	420.165	1999.83	986.143	1275.53	1951.09	1906.43	0	0	0	0	0	0	0	0	20907.1	41216.2
3255	4592	81.5407	2	756.357	1510.7	-0.000471304	-0.311978	72.6	ITSPLMEPSSIEK	[3] Phospho (ST)	[3] Phospho (ST)					sp|P28066|PSA5_HUMAN	Proteasome subunit alpha type-5 OS=Homo sapiens GN=PSMA5 PE=1 SV=3	TRUE	2.19402	Axon Ctrl	Axon Inj	0.130634	80.861	28160.4	52374.7	54374.3	87928.9	12660.4	46549.9	3579.6	38776.6	3067.86	2349.47	1909.15	6455.63	321.368	1310.97	146.273	2241.74	0	0	0	0	0	0	0	0	55709.6	25391.6
4231	1478	75.1792	3	516.283	1545.83	-0.00177134	-1.14588	39.84	AAGISLIVPGKSPTR	[12] Phospho (ST)	[12] Phospho (ST)					tr|F2Z357|F2Z357_HUMAN	Rap1 GTPase-activating protein 1 OS=Homo sapiens GN=RAP1GAP PE=1 SV=1	TRUE	2.25402	Axon Inj	Axon Ctrl	0.132005	111.461	76724.8	568822	26612.4	206372	525083	427427	830325	197389	8358.59	25516.7	934.398	15151.6	13328.6	12037.5	33929.4	11411.4	0	0	0	0	0	0	0	0	219633	495056
6361	29344	52.2786	2	591.295	1180.57	0.000503924	0.426846	32.9	DKDVTLSPVK	[7] Phospho (ST)	[7] Phospho (ST)					sp|Q8NFC6|BD1L1_HUMAN	Biorientation of chromosomes in cell division protein 1-like 1 OS=Homo sapiens GN=BOD1L1 PE=1 SV=2	TRUE	3.02853	Axon Inj	Axon Ctrl	0.132499	92.6846	13837.3	13946.4	8023.45	12679.2	33729	85619.2	16708.5	10785.8	1507.47	625.619	281.714	930.893	856.171	2411.27	682.757	623.545	0	0	0	0	0	0	0	0	12121.6	36710.6
4672	6101	82.466	2	704.332	1406.65	0.000941	0.668966	36.49	SLENPTPPFTPK	[6] Phospho (ST)	[6] Phospho (ST)					sp|O15085|ARHGB_HUMAN	Rho guanine nucleotide exchange factor 11 OS=Homo sapiens GN=ARHGEF11 PE=1 SV=1	TRUE	1.58716	Axon Ctrl	Axon Inj	0.132917	44.9167	473646	380416	425394	219092	288352	160698	359463	135659	51600.2	17065	14936.2	16085.5	7319.46	4525.7	14688.7	7842.67	0	0	0	0	0	0	0	0	374637	236043
5448	5110	48.3236	2	711.832	1421.65	0.000336521	0.236712	39.65	AVAGVMITASHNR	[6] Oxidation (M)|[10] Phospho (ST)	[6] Oxidation (M)	[10] Phospho (ST)				sp|Q6PCE3|PGM2L_HUMAN	Glucose 1,6-bisphosphate synthase OS=Homo sapiens GN=PGM2L1 PE=1 SV=3	TRUE	3.9583	Axon Inj	Axon Ctrl	0.132928	102.274	21160	7812.11	2750.28	48598.7	146789	12480.5	123097	35569.7	2305.23	350.442	96.566	3568.05	3726.05	351.484	5030.08	2056.35	0	0	0	0	0	0	0	0	20080.3	79483.9
6467	42404	132.029	2	1217.53	2433.04	0.00294938	1.21222	125.69	SAESPQDAADLFTDLENAFQGK	[4] Phospho (ST)	[4] Phospho (ST)					sp|Q96CW5|GCP3_HUMAN	Gamma-tubulin complex component 3 OS=Homo sapiens GN=TUBGCP3 PE=1 SV=2	TRUE	1.66754	Axon Inj	Axon Ctrl	0.133054	67.5245	3406.65	9056.18	11250.7	21763.7	14631.7	22573	16504.7	22125.8	371.128	406.249	395.028	1597.87	371.408	635.716	674.43	1279.13	0	0	0	0	0	0	0	0	11369.3	18958.8
5050	30299	92.5315	2	703.826	1405.64	0.00138237	0.983452	49.15	LYDLNMPAYVK	[2] Phospho (Y)	[2] Phospho (Y)					tr|H7C5C7|H7C5C7_HUMAN	Cytoplasmic protein NCK1 (Fragment) OS=Homo sapiens GN=NCK1 PE=1 SV=1	TRUE	2.91347	Axon Ctrl	Axon Inj	0.133212	120.031	5127.38	20707	2366.3	5808.15	4665.19	7007.79	0	0	558.59	928.892	83.0841	426.427	118.42	197.358	0	0	0	0	0	0	0	0	0	0	8502.21	2918.24
2122	11817	131.53	2	928.96	1855.9	0.00390175	2.10235	61.37	TPETLLPFAEAEAFLK	[1] Phospho (ST)	[1] Phospho (ST)					sp|Q3KQU3|MA7D1_HUMAN	MAP7 domain-containing protein 1 OS=Homo sapiens GN=MAP7D1 PE=1 SV=1	TRUE	3.91725	Axon Inj	Axon Ctrl	0.133374	114.748	7230.02	70.1349	0	6371.51	27870.6	13516.1	5587.32	6581.25	787.656	3.14617	0	467.788	707.463	380.649	228.314	380.473	0	0	0	0	0	0	0	0	3417.92	13388.8
4185	7920	76.9707	3	962.114	2883.32	0.00149807	0.519563	31.85	SEEETSPLVTHQNPAGPVASAPELESK	[5] Phospho (ST)	[5] Phospho (ST)					sp|P43007|SATT_HUMAN	Neutral amino acid transporter A OS=Homo sapiens GN=SLC1A4 PE=1 SV=1	TRUE	3.31811	Axon Inj	Axon Ctrl	0.133469	127.84	0	80609.5	0	40067.5	37891.9	16866.7	99252.6	246409	0	3616.04	0	2941.71	961.842	475.012	4055.74	14245.3	0	0	0	0	0	0	0	0	30169.3	100105
4469	3928	78.5562	3	708.664	2122.97	0.00136936	0.645023	35.67	SLSLDPGQSLEPHPEGPQR	[3] Phospho (ST)	[3] Phospho (ST)					sp|P98174|FGD1_HUMAN	FYVE, RhoGEF and PH domain-containing protein 1 OS=Homo sapiens GN=FGD1 PE=1 SV=2	TRUE	2.6773	Axon Inj	Axon Ctrl	0.133496	66.9694	93354.3	158825	40744.6	176024	86591.9	366416	223956	578547	10170.2	7124.68	1430.6	12923.4	2198.03	10319.3	9151.48	33446.7	0	0	0	0	0	0	0	0	117237	313878
2295	731	74.8436	2	664.847	1327.68	0.000325071	0.244842	45.96	SIKSDVPVYLK	[4] Phospho (ST)	[4] Phospho (ST)					tr|H0Y2V6|H0Y2V6_HUMAN	Centrosomal protein of 170 kDa (Fragment) OS=Homo sapiens GN=CEP170 PE=1 SV=1	TRUE	1.60598	Axon Ctrl	Axon Inj	0.133562	79.2791	693566	640488	1.20075e+06	945925	346723	384039	255515	1.18108e+06	75558.8	28731.5	42159.8	69448.6	8801.15	10815.6	10441.1	68280.1	0	0	0	0	0	0	0	0	870181	541839
2491	31968	50.1562	2	701.749	1401.48	0.000476143	0.339743	36.51	SGYMSDSDLMGK	[4] Oxidation (M)|[5] Phospho (ST)|[10] Oxidation (M)	[4] Oxidation (M)	[5] Phospho (ST)	[10] Oxidation (M)			sp|Q8NEY1|NAV1_HUMAN	Neuron navigator 1 OS=Homo sapiens GN=NAV1 PE=1 SV=2	TRUE	50.4137	Axon Ctrl	Axon Inj	0.133608	147.335	738.53	120639	89.054	97392.2	3387.03	0	0	954.225	80.4573	5411.72	3.12681	7150.41	85.9756	0	0	55.1654	0	0	0	0	0	0	0	0	54714.7	1085.31
5041	20355	83.6889	2	581.29	1160.57	-0.000386387	-0.33293	38.01	SLPGPAPCLK	[1] Phospho (ST)|[8] dimethyl-Propionamide (C)	[1] Phospho (ST)	[8] dimethyl-Propionamide (C)				tr|H0Y360|H0Y360_HUMAN	AMP deaminase 2 (Fragment) OS=Homo sapiens GN=AMPD2 PE=1 SV=1	TRUE	3.00316	Axon Ctrl	Axon Inj	0.133643	97.809	23923.7	25945.8	28150.4	125455	2691.25	17039.6	13266.2	34756.6	2606.31	1163.9	988.4	9210.77	68.3141	479.881	542.095	2009.34	0	0	0	0	0	0	0	0	50868.9	16938.4
6339	28200	98.9983	2	971.909	1941.8	0.000366118	0.188545	43.87	YFEADPPGQVAASPDPTT	[13] Phospho (ST)	[13] Phospho (ST)					tr|H0Y8X4|H0Y8X4_HUMAN	2'-deoxynucleoside 5'-phosphate N-hydrolase 1 (Fragment) OS=Homo sapiens GN=DNPH1 PE=1 SV=1	TRUE	Infinity	Axon Ctrl	Axon Inj	0.133975	115.478	0	3532.92	0	3591.5	0	0	0	0	0	158.482	0	263.684	0	0	0	0	0	0	0	0	0	0	0	0	1781.11	0
4710	6739	82.7804	2	1060.45	2118.89	0.000964617	0.455246	72.38	EELMSSDLEETAGSTSIPK	[4] Oxidation (M)|[6] Phospho (ST)	[4] Oxidation (M)	[6] Phospho (ST)				sp|O00567|NOP56_HUMAN	Nucleolar protein 56 OS=Homo sapiens GN=NOP56 PE=1 SV=4	TRUE	Infinity	Axon Inj	Axon Ctrl	0.133975	115.481	0	0	0	0	6715.09	0	0	6848.32	0	0	0	0	170.455	0	0	395.913	0	0	0	0	0	0	0	0	0	3390.85
6396	39933	73.1347	2	845.912	1689.81	-4.05e-05	-0.0239525	45.99	GEAGTPVAAGTTAAAIPR	[5] Phospho (ST)	[5] Phospho (ST)					tr|A0A0C4DGH3|A0A0C4DGH3_HUMAN	Numb-like protein OS=Homo sapiens GN=NUMBL PE=1 SV=1	TRUE	Infinity	Axon Inj	Axon Ctrl	0.133978	115.573	0	0	0	0	7082.74	7519.91	0	0	0	0	0	0	179.787	211.781	0	0	0	0	0	0	0	0	0	0	0	3650.66
6323	27047	73.5075	3	721.319	2160.94	0.00268693	1.24341	46.49	PTSPFSTDSNTSAALSQSQR	[3] Phospho (ST)	[3] Phospho (ST)					tr|A0A087WWM5|A0A087WWM5_HUMAN	Roundabout homolog 2 OS=Homo sapiens GN=ROBO2 PE=1 SV=1	TRUE	Infinity	Axon Ctrl	Axon Inj	0.133982	115.796	0	27686.6	0	30798	0	0	0	0	0	1241.99	0	2261.15	0	0	0	0	0	0	0	0	0	0	0	0	14621.1	0
6321	27047	73.5075	3	721.319	2160.94	0.00268693	1.24341	30.21	PTSPFSTDSNTSAALSQSQR	[12] Phospho (ST)	[12] Phospho (ST)					tr|A0A087WWM5|A0A087WWM5_HUMAN	Roundabout homolog 2 OS=Homo sapiens GN=ROBO2 PE=1 SV=1	TRUE	Infinity	Axon Ctrl	Axon Inj	0.133982	115.796	0	27686.6	0	30798	0	0	0	0	0	1241.99	0	2261.15	0	0	0	0	0	0	0	0	0	0	0	0	14621.1	0
2870	44062	51.954	2	727.299	1452.58	-0.000631604	-0.434814	71.33	SKSEMSYIDGEK	[3] Phospho (ST)	[3] Phospho (ST)					sp|Q9BX66|SRBS1_HUMAN	Sorbin and SH3 domain-containing protein 1 OS=Homo sapiens GN=SORBS1 PE=1 SV=3	TRUE	Infinity	Axon Ctrl	Axon Inj	0.133993	115.99	0	3202.82	0	3664.25	0	0	0	0	0	143.675	0	269.025	0	0	0	0	0	0	0	0	0	0	0	0	1716.77	0
6441	38300	50.9012	2	565.724	1129.43	0.000548015	0.485213	31.48	SETSWESPK	[7] Phospho (ST)	[7] Phospho (ST)					tr|E5RJU9|E5RJU9_HUMAN	Protein LYRIC OS=Homo sapiens GN=MTDH PE=1 SV=1	TRUE	Infinity	Axon Ctrl	Axon Inj	0.134005	116.183	0	1693.43	0	1446.33	0	0	0	0	0	75.9651	0	106.188	0	0	0	0	0	0	0	0	0	0	0	0	784.939	0
17	86507	145.657	3	980.123	2937.35	0.00100182	0.341064	31.83	VLSPLRSPPLIGSESAYESFLSADDK	[3] Phospho (ST)|[7] Phospho (ST)	[3] Phospho (ST)	[7] Phospho (ST)				sp|P46821|MAP1B_HUMAN	Microtubule-associated protein 1B OS=Homo sapiens GN=MAP1B PE=1 SV=2	TRUE	Infinity	Axon Ctrl	Axon Inj	0.134022	117.147	9897.32	0	0	12621.1	0	0	0	0	1078.24	0	0	926.622	0	0	0	0	0	0	0	0	0	0	0	0	5629.59	0
192	24748	81.8162	2	1003.42	2004.83	0.00156537	0.780801	30.42	ITSFPESEGYSYETSTK	[3] Phospho (ST)	[3] Phospho (ST)					sp|P46821|MAP1B_HUMAN	Microtubule-associated protein 1B OS=Homo sapiens GN=MAP1B PE=1 SV=2	TRUE	Infinity	Axon Inj	Axon Ctrl	0.13408	118.809	0	0	0	0	5832.51	0	8243.35	0	0	0	0	0	148.051	0	336.846	0	0	0	0	0	0	0	0	0	0	3518.96
3924	36326	101.31	3	573.931	1718.77	0.000636172	0.370132	30.74	ASGEMASAQYITAALR	[2] Phospho (ST)	[2] Phospho (ST)					tr|A6NJA2|A6NJA2_HUMAN	Ubiquitin carboxyl-terminal hydrolase 14 OS=Homo sapiens GN=USP14 PE=1 SV=2	TRUE	Infinity	Axon Ctrl	Axon Inj	0.134091	117.797	1085.61	0	0	814.497	0	0	0	0	118.268	0	0	59.7993	0	0	0	0	0	0	0	0	0	0	0	0	475.026	0
4041	35231	86.9152	2	832.848	1663.68	0.00163729	0.984138	35.61	SAESMSDGVGSFLPGK	[1] Phospho (ST)|[5] Oxidation (M)	[1] Phospho (ST)	[5] Oxidation (M)				sp|Q9UQC2|GAB2_HUMAN	GRB2-associated-binding protein 2 OS=Homo sapiens GN=GAB2 PE=1 SV=1	TRUE	Infinity	Axon Ctrl	Axon Inj	0.134095	118.597	0	3342.32	0	2392.26	0	0	0	0	0	149.932	0	175.637	0	0	0	0	0	0	0	0	0	0	0	0	1433.65	0
1855	17362	103.516	3	554.597	1660.77	-0.00050869	-0.306298	57.24	PGSLPLNAEACWPK	[3] Phospho (ST)|[11] dimethyl-Propionamide (C)	[3] Phospho (ST)	[11] dimethyl-Propionamide (C)				sp|Q01581|HMCS1_HUMAN	Hydroxymethylglutaryl-CoA synthase, cytoplasmic OS=Homo sapiens GN=HMGCS1 PE=1 SV=2	TRUE	2.1651	Axon Ctrl	Axon Inj	0.134135	126.419	1889.01	2839.83	2173.67	789.494	0	1216.56	0	2336.17	205.794	127.391	76.3206	57.9637	0	34.2618	0	135.058	0	0	0	0	0	0	0	0	1923	888.183
4565	47940	132.2	3	677.63	2029.87	-0.00135983	-0.669909	65.59	GDSETDLEALFNAVMNPK	[5] Phospho (ST)	[5] Phospho (ST)					sp|P46937|YAP1_HUMAN	Transcriptional coactivator YAP1 OS=Homo sapiens GN=YAP1 PE=1 SV=2	TRUE	Infinity	Axon Ctrl	Axon Inj	0.134162	119.694	0	1966	0	1329.87	0	0	0	0	0	88.1923	0	97.6373	0	0	0	0	0	0	0	0	0	0	0	0	823.967	0
2578	14369	77.0145	2	894.415	1786.82	0.00126566	0.708332	42.49	TSFSVGSDDELGPIRK	[7] Phospho (ST)	[7] Phospho (ST)					sp|Q9NRY4|RHG35_HUMAN	Rho GTPase-activating protein 35 OS=Homo sapiens GN=ARHGAP35 PE=1 SV=3	TRUE	Infinity	Axon Ctrl	Axon Inj	0.134212	125.502	32990.3	0	61413.8	0	0	0	0	0	3594.05	0	2156.32	0	0	0	0	0	0	0	0	0	0	0	0	0	23601	0
643	38185	102.129	3	1026.48	3076.41	-0.00405305	-1.31746	36.73	VQPPSPLPSSMDSNSSPEEVQFQPVVSK	[5] Phospho (ST)	[5] Phospho (ST)					tr|I6L894|I6L894_HUMAN	Ankyrin-2 OS=Homo sapiens GN=ANK2 PE=1 SV=1	TRUE	Infinity	Axon Inj	Axon Ctrl	0.134261	122.955	0	0	0	0	0	0	4595.25	2706.39	0	0	0	0	0	0	187.775	156.461	0	0	0	0	0	0	0	0	0	1825.41
3984	32551	98.581	2	926.451	1850.89	-0.00506354	-2.73573	60.07	ALNSALAEEITLHYAR	[4] Phospho (ST)	[4] Phospho (ST)					sp|Q6ZSY5|PPR3F_HUMAN	Protein phosphatase 1 regulatory subunit 3F OS=Homo sapiens GN=PPP1R3F PE=1 SV=3	TRUE	Infinity	Axon Ctrl	Axon Inj	0.134304	124.711	7075.19	0	3906.9	0	0	0	0	0	770.789	0	137.177	0	0	0	0	0	0	0	0	0	0	0	0	0	2745.52	0
6273	24258	95.6699	2	875.413	1748.81	-0.00115241	-0.658966	40.1	YLGQGLQYGSVTDLR	[10] Phospho (ST)	[10] Phospho (ST)					sp|Q9UPA5|BSN_HUMAN	Protein bassoon OS=Homo sapiens GN=BSN PE=2 SV=4	TRUE	Infinity	Axon Ctrl	Axon Inj	0.13431	128.937	0	29180.4	0	60788.1	0	0	0	0	0	1309	0	4462.99	0	0	0	0	0	0	0	0	0	0	0	0	22492.1	0
6272	24258	95.6699	2	875.413	1748.81	-0.00115241	-0.658966	35.32	YLGQGLQYGSVTDLR	[12] Phospho (ST)	[12] Phospho (ST)					sp|Q9UPA5|BSN_HUMAN	Protein bassoon OS=Homo sapiens GN=BSN PE=2 SV=4	TRUE	Infinity	Axon Ctrl	Axon Inj	0.13431	128.937	0	29180.4	0	60788.1	0	0	0	0	0	1309	0	4462.99	0	0	0	0	0	0	0	0	0	0	0	0	22492.1	0
6180	20070	73.562	2	905.438	1808.86	0.00207239	1.14569	40.41	KVYEDSGIPLPAESPK	[14] Phospho (ST)	[14] Phospho (ST)					tr|H0YIS7|H0YIS7_HUMAN	Protein RNASEK-C17orf49 (Fragment) OS=Homo sapiens GN=RNASEK-C17orf49 PE=4 SV=1	TRUE	Infinity	Axon Ctrl	Axon Inj	0.134362	127.931	17304.7	0	0	8576.34	0	0	0	0	1885.21	0	0	629.664	0	0	0	0	0	0	0	0	0	0	0	0	6470.25	0
2324	32408	77.1064	3	464.573	1390.7	-0.000281348	-0.202307	32.73	RASVDVDLLAPR	[3] Phospho (ST)	[3] Phospho (ST)					sp|Q6T4P5|LPPR3_HUMAN	Lipid phosphate phosphatase-related protein type 3 OS=Homo sapiens GN=LPPR3 PE=2 SV=1	TRUE	Infinity	Axon Ctrl	Axon Inj	0.134418	124.935	2206.2	0	1208.67	0	0	0	0	0	240.349	0	42.4379	0	0	0	0	0	0	0	0	0	0	0	0	0	853.716	0
2344	20802	80.6747	2	906.9	1811.78	0.00201389	1.11155	40.82	ASLGSLEGEAEAEASSPK	[16] Phospho (ST)	[16] Phospho (ST)					sp|Q09666|AHNK_HUMAN	Neuroblast differentiation-associated protein AHNAK OS=Homo sapiens GN=AHNAK PE=1 SV=2	TRUE	2.05069	Axon Ctrl	Axon Inj	0.134479	59.7878	24180.1	33528.9	9953.94	9857.1	16208.8	6764.71	7383.1	7445.38	2634.24	1504.06	349.496	723.695	411.44	190.512	301.694	430.43	0	0	0	0	0	0	0	0	19380	9450.48
3495	27214	49.857	4	611.786	2443.11	0.00114946	0.470492	31.1	REHASIDAQSGAGVPNPSTSASPK	[22] Phospho (ST)	[22] Phospho (ST)					sp|Q8IXJ6|SIR2_HUMAN	NAD-dependent protein deacetylase sirtuin-2 OS=Homo sapiens GN=SIRT2 PE=1 SV=2	TRUE	Infinity	Axon Ctrl	Axon Inj	0.134487	128.844	6703.89	0	3227.54	0	0	0	0	0	730.338	0	113.323	0	0	0	0	0	0	0	0	0	0	0	0	0	2482.86	0
2469	6801	91.5336	2	979.492	1956.97	0.00288242	1.4729	56.57	LGGAPAAQGVSPSPSAILER	[11] Phospho (ST)	[11] Phospho (ST)					tr|A0A087X165|A0A087X165_HUMAN	SRC kinase-signaling inhibitor 1 OS=Homo sapiens GN=SRCIN1 PE=1 SV=1	TRUE	Infinity	Axon Ctrl	Axon Inj	0.134523	134.853	0	48030.9	19307.4	0	0	0	0	0	0	2154.61	677.908	0	0	0	0	0	0	0	0	0	0	0	0	0	16834.6	0
2788	14537	87.5449	2	1184.48	2366.94	0.000105807	0.044702	54.17	DTTSFEDISPQGVSDDSSTGSR	[4] Phospho (ST)	[4] Phospho (ST)					tr|H0Y470|H0Y470_HUMAN	Girdin (Fragment) OS=Homo sapiens GN=CCDC88A PE=1 SV=1	TRUE	Infinity	Axon Ctrl	Axon Inj	0.134566	134.184	0	25201.3	0	10329.2	0	0	0	0	0	1130.5	0	758.359	0	0	0	0	0	0	0	0	0	0	0	0	8882.64	0
5829	10401	132.336	2	853.93	1705.85	0.00301679	1.7685	61.95	ELEDLLSPLEELVK	[7] Phospho (ST)	[7] Phospho (ST)					tr|M0QXN5|M0QXN5_HUMAN	Nuclear pore glycoprotein p62 OS=Homo sapiens GN=NUP62 PE=1 SV=1	TRUE	Infinity	Axon Inj	Axon Ctrl	0.134576	131.093	0	0	0	0	0	0	7690.61	3454.61	0	0	0	0	0	0	314.26	199.717	0	0	0	0	0	0	0	0	0	2786.31
2218	79204	145.684	2	703.835	1405.66	0.00222516	1.58301	32.2	ESVPEFPLSPPK	[9] Phospho (ST)	[9] Phospho (ST)					sp|P16949|STMN1_HUMAN	Stathmin OS=Homo sapiens GN=STMN1 PE=1 SV=3	TRUE	Infinity	Axon Ctrl	Axon Inj	0.134588	125.914	519.647	0	0	981.083	0	0	0	0	56.6116	0	0	72.0298	0	0	0	0	0	0	0	0	0	0	0	0	375.182	0
6198	20854	75.4207	2	488.746	975.478	-0.000690629	-0.707989	38.85	VPLDLSPR	[6] Phospho (ST)	[6] Phospho (ST)					tr|R4GNG2|R4GNG2_HUMAN	E3 ubiquitin-protein ligase AMFR (Fragment) OS=Homo sapiens GN=AMFR PE=1 SV=1	TRUE	Infinity	Axon Ctrl	Axon Inj	0.134716	130.066	0	0	2175.88	1008.49	0	0	0	0	0	0	76.398	74.0422	0	0	0	0	0	0	0	0	0	0	0	0	796.093	0
3408	7169	76.3655	3	468.539	1402.59	-0.000927933	-0.661583	38.52	GEPNVSYICSR	[7] Phospho (Y)|[9] dimethyl-Propionamide (C)	[7] Phospho (Y)	[9] dimethyl-Propionamide (C)				sp|P49841|GSK3B_HUMAN	Glycogen synthase kinase-3 beta OS=Homo sapiens GN=GSK3B PE=1 SV=2	FALSE	Infinity	Axon Inj	Axon Ctrl	0.134797	138.148	0	0	0	0	0	16982.8	6211.16	0	0	0	0	0	0	478.282	253.805	0	0	0	0	0	0	0	0	0	0	5798.49
4088	7169	76.3655	3	468.539	1402.59	-0.000927933	-0.661583	38.52	GEPNVSYICSR	[7] Phospho (Y)|[9] dimethyl-Propionamide (C)	[7] Phospho (Y)	[9] dimethyl-Propionamide (C)				sp|P49840|GSK3A_HUMAN	Glycogen synthase kinase-3 alpha OS=Homo sapiens GN=GSK3A PE=1 SV=2	FALSE	Infinity	Axon Inj	Axon Ctrl	0.134797	138.148	0	0	0	0	0	16982.8	6211.16	0	0	0	0	0	0	478.282	253.805	0	0	0	0	0	0	0	0	0	0	5798.49
6293	28210	110.751	2	883.442	1764.87	0.00381702	2.16278	52.99	ALSISPLSDASLDLQR	[5] Phospho (ST)	[5] Phospho (ST)					sp|P10070|GLI2_HUMAN	Zinc finger protein GLI2 OS=Homo sapiens GN=GLI2 PE=1 SV=4	TRUE	35.975	Axon Ctrl	Axon Inj	0.13489	200	13499.9	60050.7	0	20147.4	0	0	2604.53	0	1470.71	2693.8	0	1479.2	0	0	106.428	0	0	0	0	0	0	0	0	0	23424.5	651.132
6248	27192	90.5267	3	1337.87	4010.57	0.000969696	0.241785	44.39	IDEPSTPYHSMMGDDEDACSDTEATEAMAPDILAR	[11] Oxidation (M)|[12] Oxidation (M)|[19] dimethyl-Propionamide (C)|[22] Phospho (ST)|[28] Oxidation (M)	[11] Oxidation (M)	[12] Oxidation (M)	[19] dimethyl-Propionamide (C)	[22] Phospho (ST)	[28] Oxidation (M)	tr|H7C416|H7C416_HUMAN	Protein phosphatase inhibitor 2 (Fragment) OS=Homo sapiens GN=PPP1R2 PE=1 SV=1	TRUE	Infinity	Axon Inj	Axon Ctrl	0.134955	139.697	0	0	0	0	0	0	3913.66	11181.7	0	0	0	0	0	0	159.923	646.432	0	0	0	0	0	0	0	0	0	3773.84
3469	12686	99.5882	2	890.43	1778.85	0.000131461	0.0739027	36.16	IVPNIDAGSIISDTER	[12] Phospho (ST)	[12] Phospho (ST)					tr|A0A0D9SF28|A0A0D9SF28_HUMAN	Neurobeachin OS=Homo sapiens GN=NBEA PE=1 SV=1	TRUE	Infinity	Axon Ctrl	Axon Inj	0.135106	147.347	11315.3	0	0	40177.6	0	0	0	0	1232.71	0	0	2949.79	0	0	0	0	0	0	0	0	0	0	0	0	12873.2	0
5731	8355	79.9068	3	1073.1	3216.28	0.00109413	0.340186	84.45	AEVGAPLSPDHSEEEEEEEEGLEEDEPR	[12] Phospho (ST)	[12] Phospho (ST)					tr|M0QZ43|M0QZ43_HUMAN	Sarcoplasmic reticulum histidine-rich calcium-binding protein OS=Homo sapiens GN=HRC PE=1 SV=1	TRUE	Infinity	Axon Inj	Axon Ctrl	0.135166	133.519	0	0	0	0	988.381	413.062	0	0	0	0	0	0	25.0889	11.6329	0	0	0	0	0	0	0	0	0	0	0	350.361
5732	8355	79.9068	3	1073.1	3216.28	0.00109413	0.340186	39.83	AEVGAPLSPDHSEEEEEEEEGLEEDEPR	[8] Phospho (ST)	[8] Phospho (ST)					tr|M0QZ43|M0QZ43_HUMAN	Sarcoplasmic reticulum histidine-rich calcium-binding protein OS=Homo sapiens GN=HRC PE=1 SV=1	TRUE	Infinity	Axon Inj	Axon Ctrl	0.135166	133.519	0	0	0	0	988.381	413.062	0	0	0	0	0	0	25.0889	11.6329	0	0	0	0	0	0	0	0	0	0	0	350.361
6064	15838	99.6684	3	1027.46	3079.36	0.00192038	0.623629	56.73	LIDLEDSADVGDQPGEVGYSGSPAEAPPSK	[22] Phospho (ST)	[22] Phospho (ST)					tr|H0YDT0|H0YDT0_HUMAN	RalBP1-associated Eps domain-containing protein 1 (Fragment) OS=Homo sapiens GN=REPS1 PE=1 SV=1	TRUE	Infinity	Axon Ctrl	Axon Inj	0.135195	146.169	20247.6	0	5898.28	0	0	0	0	0	2205.82	0	207.097	0	0	0	0	0	0	0	0	0	0	0	0	0	6536.46	0
5480	4074	80.228	2	1023.44	2044.87	0.00105936	0.518055	103.97	SQSLPNSLDYTQTSDPGR	[3] Phospho (ST)	[3] Phospho (ST)					tr|H0YLG5|H0YLG5_HUMAN	Regulator of microtubule dynamics protein 3 (Fragment) OS=Homo sapiens GN=RMDN3 PE=1 SV=1	TRUE	Infinity	Axon Inj	Axon Ctrl	0.1353	148.893	0	0	0	0	25862.7	6965.93	0	0	0	0	0	0	656.495	196.179	0	0	0	0	0	0	0	0	0	0	0	8207.17
2674	14724	80.8065	3	746.047	2235.12	0.00455994	2.04014	31.07	RAASLNYLNQPSAAPLQVSR	[4] Phospho (ST)	[4] Phospho (ST)					sp|Q9NSK0|KLC4_HUMAN	Kinesin light chain 4 OS=Homo sapiens GN=KLC4 PE=1 SV=3	TRUE	2.87098	Axon Ctrl	Axon Inj	0.13533	136.384	59730.6	296180	462146	331017	25639.3	300232	2875.22	71490.7	6507.2	13286.3	16226.6	24302.9	650.823	8455.35	117.49	4133	0	0	0	0	0	0	0	0	287269	100059
1888	10701	83.0806	2	995.913	1989.81	0.000429881	0.216041	59.81	GSPGEEWAPEVGEDAPQR	[2] Phospho (ST)	[2] Phospho (ST)					sp|Q9NZ56|FMN2_HUMAN	Formin-2 OS=Homo sapiens GN=FMN2 PE=1 SV=4	TRUE	Infinity	Axon Inj	Axon Ctrl	0.135462	149.711	0	0	0	0	17540	0	4613.08	0	0	0	0	0	445.231	0	188.503	0	0	0	0	0	0	0	0	0	0	5538.26
4615	25712	72.9257	3	777.973	2330.9	0.000485665	0.20836	44.18	FRGSGDTSNFDDYEEEDIR	[7] Phospho (ST)	[7] Phospho (ST)					tr|A0A087WVC4|A0A087WVC4_HUMAN	cAMP-dependent protein kinase catalytic subunit beta OS=Homo sapiens GN=PRKACB PE=1 SV=1	TRUE	Infinity	Axon Inj	Axon Ctrl	0.135541	147.433	0	0	0	0	8240.46	2315.08	0	0	0	0	0	0	209.174	65.199	0	0	0	0	0	0	0	0	0	0	0	2638.89
4616	25712	72.9257	3	777.973	2330.9	0.000485665	0.20836	42.21	FRGSGDTSNFDDYEEEDIR	[8] Phospho (ST)	[8] Phospho (ST)					tr|A0A087WVC4|A0A087WVC4_HUMAN	cAMP-dependent protein kinase catalytic subunit beta OS=Homo sapiens GN=PRKACB PE=1 SV=1	TRUE	Infinity	Axon Inj	Axon Ctrl	0.135541	147.433	0	0	0	0	8240.46	2315.08	0	0	0	0	0	0	209.174	65.199	0	0	0	0	0	0	0	0	0	0	0	2638.89
4837	10659	79.5687	3	946.088	2835.24	0.00218425	0.770392	58.47	SQSSEGVSSLSSSPSNSLETQSQSLSR	[13] Phospho (ST)	[13] Phospho (ST)					sp|O95155|UBE4B_HUMAN	Ubiquitin conjugation factor E4 B OS=Homo sapiens GN=UBE4B PE=1 SV=1	TRUE	Infinity	Axon Inj	Axon Ctrl	0.135579	146.783	0	0	0	0	1839.34	0	0	6426.02	0	0	0	0	46.6895	0	0	371.499	0	0	0	0	0	0	0	0	0	2066.34
4839	10659	79.5687	3	946.088	2835.24	0.00218425	0.770392	45.28	SQSSEGVSSLSSSPSNSLETQSQSLSR	[9] Phospho (ST)	[9] Phospho (ST)					sp|O95155|UBE4B_HUMAN	Ubiquitin conjugation factor E4 B OS=Homo sapiens GN=UBE4B PE=1 SV=1	TRUE	Infinity	Axon Inj	Axon Ctrl	0.135579	146.783	0	0	0	0	1839.34	0	0	6426.02	0	0	0	0	46.6895	0	0	371.499	0	0	0	0	0	0	0	0	0	2066.34
4838	10659	79.5687	3	946.088	2835.24	0.00218425	0.770392	35.88	SQSSEGVSSLSSSPSNSLETQSQSLSR	[15] Phospho (ST)	[15] Phospho (ST)					sp|O95155|UBE4B_HUMAN	Ubiquitin conjugation factor E4 B OS=Homo sapiens GN=UBE4B PE=1 SV=1	TRUE	Infinity	Axon Inj	Axon Ctrl	0.135579	146.783	0	0	0	0	1839.34	0	0	6426.02	0	0	0	0	46.6895	0	0	371.499	0	0	0	0	0	0	0	0	0	2066.34
5811	9958	69.046	3	590.959	1769.86	-0.000577208	-0.326133	32.5	SASTEKLEQGTSALIR	[4] Phospho (ST)	[4] Phospho (ST)					tr|A0A0A0MRP0|A0A0A0MRP0_HUMAN	MAP7 domain-containing protein 3 (Fragment) OS=Homo sapiens GN=MAP7D3 PE=1 SV=1	TRUE	1.53668	Axon Ctrl	Axon Inj	0.135772	75.5507	418636	282827	427362	278040	146372	161624	120517	487010	45607.2	12687.3	15005.2	20413.3	3715.47	4551.76	4924.64	28154.8	0	0	0	0	0	0	0	0	351716	228880
2693	1578	63.2909	2	479.213	956.411	-0.0010781	-1.12723	34.5	NSFLGSPR	[6] Phospho (ST)	[6] Phospho (ST)					tr|J3KNK0|J3KNK0_HUMAN	Serine/threonine-protein kinase BRSK1 OS=Homo sapiens GN=BRSK1 PE=1 SV=1	FALSE	2.84796	Axon Inj	Axon Ctrl	0.135845	124.245	0	11659.2	0	20766.1	52228.4	7496.23	25696.3	6925.2	0	523.016	0	1524.62	1325.76	211.114	1050.02	400.358	0	0	0	0	0	0	0	0	8106.33	23086.5
3560	1578	63.2909	2	479.213	956.411	-0.0010781	-1.12723	34.5	NSFLGSPR	[6] Phospho (ST)	[6] Phospho (ST)					sp|Q8IWQ3|BRSK2_HUMAN	Serine/threonine-protein kinase BRSK2 OS=Homo sapiens GN=BRSK2 PE=1 SV=3	FALSE	2.84796	Axon Inj	Axon Ctrl	0.135845	124.245	0	11659.2	0	20766.1	52228.4	7496.23	25696.3	6925.2	0	523.016	0	1524.62	1325.76	211.114	1050.02	400.358	0	0	0	0	0	0	0	0	8106.33	23086.5
424	15702	134.895	3	1072.57	3214.7	0.00299639	0.932093	47.71	LGSLLPVLSPTSLPSPLPATLETPVPAFLK	[12] Phospho (ST)|[15] Phospho (ST)	[12] Phospho (ST)	[15] Phospho (ST)				sp|P48681|NEST_HUMAN	Nestin OS=Homo sapiens GN=NES PE=1 SV=2	TRUE	Infinity	Axon Ctrl	Axon Inj	0.136166	149.309	2886.54	0	0	768.12	0	0	0	0	314.466	0	0	56.3943	0	0	0	0	0	0	0	0	0	0	0	0	913.664	0
2125	40377	131.53	3	619.641	1855.9	0.000366198	0.197315	40.74	TPETLLPFAEAEAFLK	[4] Phospho (ST)	[4] Phospho (ST)					sp|Q3KQU3|MA7D1_HUMAN	MAP7 domain-containing protein 1 OS=Homo sapiens GN=MAP7D1 PE=1 SV=1	TRUE	Infinity	Axon Ctrl	Axon Inj	0.136571	152.693	0	662.928	0	2752.63	0	0	0	0	0	29.7381	0	202.095	0	0	0	0	0	0	0	0	0	0	0	0	853.89	0
5814	10084	66.3804	2	410.209	818.404	-0.000877429	-1.07212	33.96	SPGLPIR	[1] Phospho (ST)	[1] Phospho (ST)					sp|Q14CZ8|HECAM_HUMAN	Hepatocyte cell adhesion molecule OS=Homo sapiens GN=HEPACAM PE=1 SV=1	TRUE	Infinity	Axon Inj	Axon Ctrl	0.136746	150.906	0	0	0	0	396.633	0	1561.82	0	0	0	0	0	10.0681	0	63.8205	0	0	0	0	0	0	0	0	0	0	489.614
5644	12493	89.2444	2	1074.02	2146.03	0.00312989	1.45846	60.05	ALEQSQSLPLPAPTSTSPSR	[17] Phospho (ST)	[17] Phospho (ST)					tr|H0Y4M6|H0Y4M6_HUMAN	Guanine nucleotide exchange factor DBS (Fragment) OS=Homo sapiens GN=MCF2L PE=1 SV=1	TRUE	1.80431	Axon Ctrl	Axon Inj	0.136893	148.807	7193.36	17655.8	5686.57	12961.5	18982.1	0	0	5125.33	783.663	792.017	199.663	951.618	481.838	0	0	296.304	0	0	0	0	0	0	0	0	10874.3	6026.86
5646	12493	89.2444	2	1074.02	2146.03	0.00312989	1.45846	39.33	ALEQSQSLPLPAPTSTSPSR	[19] Phospho (ST)	[19] Phospho (ST)					tr|H0Y4M6|H0Y4M6_HUMAN	Guanine nucleotide exchange factor DBS (Fragment) OS=Homo sapiens GN=MCF2L PE=1 SV=1	TRUE	1.80431	Axon Ctrl	Axon Inj	0.136893	148.807	7193.36	17655.8	5686.57	12961.5	18982.1	0	0	5125.33	783.663	792.017	199.663	951.618	481.838	0	0	296.304	0	0	0	0	0	0	0	0	10874.3	6026.86
3289	42562	49.5538	2	806.341	1610.67	-0.00112445	-0.698127	55.67	TASEGDGGAAAGAAAAGAR	[1] Phospho (ST)	[1] Phospho (ST)					sp|Q9Y4H2|IRS2_HUMAN	Insulin receptor substrate 2 OS=Homo sapiens GN=IRS2 PE=1 SV=2	TRUE	2.25995	Axon Inj	Axon Ctrl	0.136923	60.7745	12337.9	9205.5	4716.52	3234.35	13645.8	30063.3	5765.63	17180.7	1344.12	412.948	165.603	237.462	346.383	846.664	235.6	993.246	0	0	0	0	0	0	0	0	7373.56	16663.9
3288	42562	49.5538	2	806.341	1610.67	-0.00112445	-0.698127	33.92	TASEGDGGAAAGAAAAGAR	[3] Phospho (ST)	[3] Phospho (ST)					sp|Q9Y4H2|IRS2_HUMAN	Insulin receptor substrate 2 OS=Homo sapiens GN=IRS2 PE=1 SV=2	TRUE	2.25995	Axon Inj	Axon Ctrl	0.136923	60.7745	12337.9	9205.5	4716.52	3234.35	13645.8	30063.3	5765.63	17180.7	1344.12	412.948	165.603	237.462	346.383	846.664	235.6	993.246	0	0	0	0	0	0	0	0	7373.56	16663.9
4952	23068	90.0646	2	1143.99	2285.96	0.00187504	0.820245	155.03	GDSEEASGAEEEVGTVAAAATAGK	[7] Phospho (ST)	[7] Phospho (ST)					tr|H0YFS7|H0YFS7_HUMAN	Sal-like protein 2 (Fragment) OS=Homo sapiens GN=SALL2 PE=1 SV=2	TRUE	Infinity	Axon Ctrl	Axon Inj	0.137017	176.594	0	211379	0	21135.2	0	0	0	0	0	9482.19	0	1551.72	0	0	0	0	0	0	0	0	0	0	0	0	58128.5	0
6039	16281	78.4207	3	1325.92	3974.72	0.00639614	1.60921	42.47	AEEAATAAGADGERSGEEEEEEPEAAGTGSAGGAPLSPLPK	[6] Phospho (ST)	[6] Phospho (ST)					tr|G5E9A7|G5E9A7_HUMAN	Dystrophia myotonica WD repeat-containing protein OS=Homo sapiens GN=DMWD PE=1 SV=1	TRUE	Infinity	Axon Ctrl	Axon Inj	0.137228	166.656	0	0	14475.1	2202.33	0	0	0	0	0	0	508.239	161.692	0	0	0	0	0	0	0	0	0	0	0	0	4169.35	0
6041	16281	78.4207	3	1325.92	3974.72	0.00639614	1.60921	33.83	AEEAATAAGADGERSGEEEEEEPEAAGTGSAGGAPLSPLPK	[15] Phospho (ST)	[15] Phospho (ST)					tr|G5E9A7|G5E9A7_HUMAN	Dystrophia myotonica WD repeat-containing protein OS=Homo sapiens GN=DMWD PE=1 SV=1	TRUE	Infinity	Axon Ctrl	Axon Inj	0.137228	166.656	0	0	14475.1	2202.33	0	0	0	0	0	0	508.239	161.692	0	0	0	0	0	0	0	0	0	0	0	0	4169.35	0
1229	8724	90.8367	2	1321.07	2640.12	0.00206791	0.783265	70.71	IDEDGENTQIEDTEPMSPVLNSK	[17] Phospho (ST)	[17] Phospho (ST)					tr|A6NNK5|A6NNK5_HUMAN	Tumor suppressor p53-binding protein 1 OS=Homo sapiens GN=TP53BP1 PE=1 SV=2	TRUE	Infinity	Axon Inj	Axon Ctrl	0.137682	162.609	0	0	0	0	3818.97	0	670.979	0	0	0	0	0	96.9401	0	27.4181	0	0	0	0	0	0	0	0	0	0	1122.49
5110	44813	54.642	2	591.774	1181.53	-0.000158783	-0.134387	37.48	LDTGPQSLSGK	[9] Phospho (ST)	[9] Phospho (ST)					tr|M0QXD6|M0QXD6_HUMAN	General transcription factor IIF subunit 1 (Fragment) OS=Homo sapiens GN=GTF2F1 PE=1 SV=1	TRUE	Infinity	Axon Inj	Axon Ctrl	0.137762	162.206	0	0	0	0	3267.38	0	582.017	0	0	0	0	0	82.9386	0	23.7829	0	0	0	0	0	0	0	0	0	0	962.35
3242	18070	106.809	2	1211.5	2420.98	-0.000727772	-0.30061	49.66	PYSELNYETSHYPASPDSWV	[15] Phospho (ST)	[15] Phospho (ST)					tr|E7EPC8|E7EPC8_HUMAN	Catenin delta-2 OS=Homo sapiens GN=CTNND2 PE=1 SV=1	TRUE	2.06423	Axon Inj	Axon Ctrl	0.137862	131.395	0	0	14530.9	6468.23	12073.1	19593.2	6284.44	5396.31	0	0	510.2	474.889	306.462	551.796	256.8	311.97	0	0	0	0	0	0	0	0	5249.79	10836.8
2259	3624	91.2994	2	893.383	1784.75	0.000670809	0.375855	35.77	GACSTPDMPQFEPVK	[3] dimethyl-Propionamide (C)|[5] Phospho (ST)	[3] dimethyl-Propionamide (C)	[5] Phospho (ST)				tr|A0A0C4DH22|A0A0C4DH22_HUMAN	Band 4.1-like protein 1 OS=Homo sapiens GN=EPB41L1 PE=1 SV=1	TRUE	Infinity	Axon Inj	Axon Ctrl	0.138065	168.944	0	0	0	0	8066.25	0	0	1125.02	0	0	0	0	204.752	0	0	65.039	0	0	0	0	0	0	0	0	0	2297.82
5828	10388	48.9517	2	822.824	1643.63	0.00233101	1.41821	42.46	SASSGAEGDVSSEREP	[4] Phospho (ST)	[4] Phospho (ST)					sp|Q8TEA8|DTD1_HUMAN	D-tyrosyl-tRNA(Tyr) deacylase 1 OS=Homo sapiens GN=DTD1 PE=1 SV=2	TRUE	Infinity	Axon Ctrl	Axon Inj	0.13829	162.019	343.715	1917.36	0	0	0	0	0	0	37.4451	86.0106	0	0	0	0	0	0	0	0	0	0	0	0	0	0	565.269	0
5306	17396	96.673	2	1008.49	2014.97	0.00428451	2.12635	43.86	ESASPTIPNLDLLEAHTK	[4] Phospho (ST)	[4] Phospho (ST)					sp|O75151|PHF2_HUMAN	Lysine-specific demethylase PHF2 OS=Homo sapiens GN=PHF2 PE=1 SV=4	TRUE	Infinity	Axon Inj	Axon Ctrl	0.138304	169.157	0	0	0	0	6569.03	0	0	908.576	0	0	0	0	166.747	0	0	52.5263	0	0	0	0	0	0	0	0	0	1869.4
4548	97540	103.201	2	918.94	1835.87	-0.000392048	-0.213549	35.41	GVDLLLEGVQGESSPTR	[14] Phospho (ST)	[14] Phospho (ST)					tr|F5H7T0|F5H7T0_HUMAN	Ribosomal protein S6 kinase delta-1 OS=Homo sapiens GN=RPS6KC1 PE=1 SV=1	TRUE	Infinity	Axon Inj	Axon Ctrl	0.13841	168.086	0	0	0	0	701.969	4868.89	0	0	0	0	0	0	17.8187	137.121	0	0	0	0	0	0	0	0	0	0	0	1392.71
1223	3627	78.2569	2	1329.06	2656.11	0.00213722	0.804643	48.03	IDEDGENTQIEDTEPMSPVLNSK	[16] Oxidation (M)|[17] Phospho (ST)	[16] Oxidation (M)	[17] Phospho (ST)				tr|A6NNK5|A6NNK5_HUMAN	Tumor suppressor p53-binding protein 1 OS=Homo sapiens GN=TP53BP1 PE=1 SV=2	TRUE	Infinity	Axon Inj	Axon Ctrl	0.138421	181.111	0	0	0	0	0	6734.56	85788.7	0	0	0	0	0	0	189.664	3505.56	0	0	0	0	0	0	0	0	0	0	23130.8
3824	14040	68.5269	3	1036.41	3106.21	0.0022283	0.71737	58.54	NHSVNEEEQEEQGEGSEDEWEQVGPR	[16] Phospho (ST)	[16] Phospho (ST)					sp|Q14694|UBP10_HUMAN	Ubiquitin carboxyl-terminal hydrolase 10 OS=Homo sapiens GN=USP10 PE=1 SV=2	TRUE	Infinity	Axon Ctrl	Axon Inj	0.138803	160.348	991.251	0	187.889	0	0	0	0	0	107.989	0	6.59702	0	0	0	0	0	0	0	0	0	0	0	0	0	294.785	0
4373	2520	96.1803	3	753.68	2258.02	0.00042892	0.189954	46.79	FGQAATMEGIGAIGGTPPAFNR	[7] Oxidation (M)|[16] Phospho (ST)	[7] Oxidation (M)	[16] Phospho (ST)				sp|Q15233|NONO_HUMAN	Non-POU domain-containing octamer-binding protein OS=Homo sapiens GN=NONO PE=1 SV=4	TRUE	2.83895	Axon Ctrl	Axon Inj	0.138965	91.3171	98516.6	194822	706474	429145	37405.7	28659.8	168017	269258	10732.6	8739.46	24805.3	31507.2	949.498	807.138	6865.66	15566.2	0	0	0	0	0	0	0	0	357239	125835
627	48662	72.6986	2	1149.54	2297.06	0.000769608	0.33504	38.54	KTSLVIVESADNQPETCER	[3] Phospho (ST)|[17] dimethyl-Propionamide (C)	[3] Phospho (ST)	[17] dimethyl-Propionamide (C)				tr|I6L894|I6L894_HUMAN	Ankyrin-2 OS=Homo sapiens GN=ANK2 PE=1 SV=1	TRUE	Infinity	Axon Ctrl	Axon Inj	0.139017	174.936	1140.99	10545.4	0	0	0	0	0	0	124.302	473.054	0	0	0	0	0	0	0	0	0	0	0	0	0	0	2921.6	0
2978	230	84.058	3	1006.07	3015.19	0.0033886	1.12385	33.99	EFITGDVEPTDAESEWHSENEEEEK	[18] Phospho (ST)	[18] Phospho (ST)					tr|C9J6D1|C9J6D1_HUMAN	Nucleosome assembly protein 1-like 4 (Fragment) OS=Homo sapiens GN=NAP1L4 PE=1 SV=1	TRUE	4.81302	Axon Inj	Axon Ctrl	0.13923	103.238	108581	242742	679039	699899	5.16989e+06	1.18433e+06	1.73487e+06	238694	11829.1	10889.1	23842	51385.7	131231	33354	70891.7	13799.3	0	0	0	0	0	0	0	0	432565	2.08195e+06
4759	7644	96.9982	2	1006.46	2010.91	0.00174508	0.867809	81.58	EKPDSDDDLDIASLVTAK	[5] Phospho (ST)	[5] Phospho (ST)					sp|Q86V48|LUZP1_HUMAN	Leucine zipper protein 1 OS=Homo sapiens GN=LUZP1 PE=1 SV=2	TRUE	7.74124	Axon Inj	Axon Ctrl	0.139246	86.4794	0	3331.06	1524.55	4761.2	15360.5	39901.9	13985.6	5198	0	149.427	53.5289	349.561	389.909	1123.75	571.49	300.505	0	0	0	0	0	0	0	0	2404.2	18611.5
5940	12520	114.584	2	1019.55	2037.09	0.0023737	1.16524	31.91	VPLAPITDPQQLQLSPLK	[15] Phospho (ST)	[15] Phospho (ST)					sp|P31350|RIR2_HUMAN	Ribonucleoside-diphosphate reductase subunit M2 OS=Homo sapiens GN=RRM2 PE=1 SV=1	TRUE	2.56381	Axon Ctrl	Axon Inj	0.13943	199.572	0	244846	394.041	0	6021.92	63095.4	16655.9	9881.12	0	10983.5	13.8353	0	152.859	1776.94	680.608	571.244	0	0	0	0	0	0	0	0	61310	23913.6
6294	25933	91.2692	2	732.84	1463.67	0.000737403	0.503806	37.44	AQSPGAVEEILDR	[3] Phospho (ST)	[3] Phospho (ST)					tr|A0A0C4DH16|A0A0C4DH16_HUMAN	BET1-like protein OS=Homo sapiens GN=BET1L PE=1 SV=1	TRUE	Infinity	Axon Ctrl	Axon Inj	0.13965	136.337	0	0	10.9991	28.5587	0	0	0	0	0	0	0.386192	2.09674	0	0	0	0	0	0	0	0	0	0	0	0	9.88944	0
1850	29953	120.983	3	737.992	2210.95	0.00238022	1.07656	35.22	TAFDEAIAELDTLSEESYK	[14] Phospho (ST)	[14] Phospho (ST)					sp|P63104|1433Z_HUMAN	14-3-3 protein zeta/delta OS=Homo sapiens GN=YWHAZ PE=1 SV=1	TRUE	Infinity	Axon Inj	Axon Ctrl	0.139738	183.698	0	0	0	0	45604.3	3043.04	0	0	0	0	0	0	1157.61	85.7003	0	0	0	0	0	0	0	0	0	0	0	12161.8
620	3449	89.0757	2	1115	2227.98	0.00259248	1.1636	71.08	SPLSPDTPSSEEVSYEVTPK	[1] Phospho (ST)	[1] Phospho (ST)					tr|I6L894|I6L894_HUMAN	Ankyrin-2 OS=Homo sapiens GN=ANK2 PE=1 SV=1	TRUE	6.07742	Axon Inj	Axon Ctrl	0.139775	130.462	2563.13	24714.7	3711.87	2685.01	150040	3678.83	28166	22770.7	279.234	1108.67	130.329	197.13	3808.58	103.606	1150.94	1316.41	0	0	0	0	0	0	0	0	8418.67	51163.8
618	3449	89.0757	2	1115	2227.98	0.00259248	1.1636	50.96	SPLSPDTPSSEEVSYEVTPK	[4] Phospho (ST)	[4] Phospho (ST)					tr|I6L894|I6L894_HUMAN	Ankyrin-2 OS=Homo sapiens GN=ANK2 PE=1 SV=1	TRUE	6.07742	Axon Inj	Axon Ctrl	0.139775	130.462	2563.13	24714.7	3711.87	2685.01	150040	3678.83	28166	22770.7	279.234	1108.67	130.329	197.13	3808.58	103.606	1150.94	1316.41	0	0	0	0	0	0	0	0	8418.67	51163.8
6390	31767	79.8294	2	885.901	1769.79	0.00108602	0.613646	31.99	GEETATWISSPSVAQK	[10] Phospho (ST)	[10] Phospho (ST)					sp|Q9Y233|PDE10_HUMAN	cAMP and cAMP-inhibited cGMP 3',5'-cyclic phosphodiesterase 10A OS=Homo sapiens GN=PDE10A PE=1 SV=1	TRUE	Infinity	Axon Inj	Axon Ctrl	0.139829	181.675	0	0	0	0	0	24560.6	0	1864.19	0	0	0	0	0	691.694	0	107.772	0	0	0	0	0	0	0	0	0	6606.2
5467	3828	78.5562	2	881.889	1761.76	0.0017528	0.994916	57.3	FSTYSQSPPDTPSLR	[7] Phospho (ST)	[7] Phospho (ST)					tr|A0A0A0MTL6|A0A0A0MTL6_HUMAN	Protein FAM65A OS=Homo sapiens GN=FAM65A PE=1 SV=1	TRUE	2.99563	Axon Inj	Axon Ctrl	0.139864	81.6633	17802.4	10000.1	5475.73	1307.76	9132.99	29668.2	54336.7	10469	1939.44	448.592	192.26	96.0139	231.83	835.537	2220.35	605.232	0	0	0	0	0	0	0	0	8646.49	25901.7
3146	8345	67.4955	2	746.82	1491.62	0.000714663	0.479117	64.26	TLSDESIYNSQR	[3] Phospho (ST)	[3] Phospho (ST)					sp|O43166|SI1L1_HUMAN	Signal-induced proliferation-associated 1-like protein 1 OS=Homo sapiens GN=SIPA1L1 PE=1 SV=4	TRUE	3.06948	Axon Ctrl	Axon Inj	0.139872	169.069	28479.1	19218.2	24247.3	13148.4	0	658.722	2637.42	24426.2	3102.58	862.107	851.357	965.342	0	18.5514	107.772	1412.12	0	0	0	0	0	0	0	0	21273.3	6930.58
4322	2898	77.2778	2	596.286	1190.56	-0.000304732	-0.255957	47.3	LPDLSPVENK	[5] Phospho (ST)	[5] Phospho (ST)					tr|E7EPN9|E7EPN9_HUMAN	Protein PRRC2C OS=Homo sapiens GN=PRRC2C PE=1 SV=1	TRUE	3.07747	Axon Ctrl	Axon Inj	0.140374	71.8793	77701.6	29072	233360	193245	33993.3	85051.5	12690.9	41581.5	8465	1304.13	8193.59	14187.8	862.879	2395.28	518.584	2403.9	0	0	0	0	0	0	0	0	133345	43329.3
1961	8227	93.7555	4	845.376	3377.47	0.00409347	1.21199	30.28	LRSYEDMIGEEVPSDQYYWAPLAQHER	[4] Phospho (Y)|[7] Oxidation (M)	[4] Phospho (Y)	[7] Oxidation (M)				tr|C9JZR2|C9JZR2_HUMAN	Catenin delta-1 OS=Homo sapiens GN=CTNND1 PE=1 SV=2	TRUE	1.73656	Axon Inj	Axon Ctrl	0.140483	71.1593	12814.2	37545.5	11570.7	10790.9	28856.9	20409.2	54370.8	22648	1396.02	1684.25	406.261	792.252	732.499	574.78	2221.74	1309.32	0	0	0	0	0	0	0	0	18180.3	31571.3
2606	12974	80.8888	2	871.359	1740.7	0.000980771	0.563434	47.82	MDSAGQDINLNSPNK	[N-term] Acetyl (Protein N-term)|[1] Oxidation (M)|[12] Phospho (ST)	[N-term] Acetyl (Protein N-term)	[1] Oxidation (M)	[12] Phospho (ST)			sp|O43399|TPD54_HUMAN	Tumor protein D54 OS=Homo sapiens GN=TPD52L2 PE=1 SV=2	TRUE	27.8163	Axon Ctrl	Axon Inj	0.140595	118.359	34794	890241	16294.7	754239	9880.73	0	9680.26	41395	3790.54	39935.1	572.13	55375.3	250.811	0	395.562	2393.12	0	0	0	0	0	0	0	0	423892	15239
2971	206	90.629	3	837.034	2508.08	0.00270502	1.07852	66.66	AASAAAASAAAASAASGSPGPGEGSAGGEK	[N-term] Acetyl (Protein N-term)|[18] Phospho (ST)	[N-term] Acetyl (Protein N-term)	[18] Phospho (ST)				sp|Q13263|TIF1B_HUMAN	Transcription intermediary factor 1-beta OS=Homo sapiens GN=TRIM28 PE=1 SV=5	TRUE	4.55566	Axon Ctrl	Axon Inj	0.141258	125.363	1.21995e+06	81943.1	304473	107118	72285.8	32667.4	246449	24719.8	132904	3675.87	10690.4	7864.45	1834.89	920.002	10070.6	1429.1	0	0	0	0	0	0	0	0	428371	94030.6
695	1586	83.02	3	572.933	1715.78	-0.000371518	-0.216531	34.7	EDRSPSAIFSAELSK	[6] Phospho (ST)	[6] Phospho (ST)					sp|Q9NQC3|RTN4_HUMAN	Reticulon-4 OS=Homo sapiens GN=RTN4 PE=1 SV=2	TRUE	1.91113	Axon Inj	Axon Ctrl	0.141677	55.3212	119096	206429	277905	226915	435078	179921	686085	285815	12974.7	9260.17	9757.61	16659.8	11043.9	5067.07	28035.3	16523.4	0	0	0	0	0	0	0	0	207586	396725
3401	302	76.0342	3	1168.17	3501.48	0.00118531	0.338516	60.09	CGSGPVHISGQHLVAVEEDAESEDEEEEDVK	[1] dimethyl-Propionamide (C)|[22] Phospho (ST)	[1] dimethyl-Propionamide (C)	[22] Phospho (ST)				sp|P06748|NPM_HUMAN	Nucleophosmin OS=Homo sapiens GN=NPM1 PE=1 SV=2	TRUE	16.7914	Axon Ctrl	Axon Inj	0.142043	149.607	2.99019e+06	69485.4	29745.4	651436	155922	11458.2	21722	33681.7	325759	3117.03	1044.4	47827.6	3957.9	322.695	887.621	1947.19	0	0	0	0	0	0	0	0	935215	55696
2772	7754	105.94	2	789.432	1576.85	0.00119221	0.756075	59.24	SIITSAAPLISSPLK	[12] Phospho (ST)	[12] Phospho (ST)					tr|A0A087WTF3|A0A087WTF3_HUMAN	Ankyrin-3 (Fragment) OS=Homo sapiens GN=ANK3 PE=1 SV=1	TRUE	141.27	Axon Ctrl	Axon Inj	0.142207	200	1067.32	167634	0	119088	0	0	2037.16	0	116.276	7519.87	0	8743.31	0	0	83.2441	0	0	0	0	0	0	0	0	0	71947.5	509.29
345	18184	131.313	2	1008.49	2014.96	0.00418066	2.07481	60.41	DEWGLVAPISPGPLTPMR	[10] Phospho (ST)	[10] Phospho (ST)					sp|P11137|MTAP2_HUMAN	Microtubule-associated protein 2 OS=Homo sapiens GN=MAP2 PE=1 SV=4	TRUE	2.78506	Axon Inj	Axon Ctrl	0.142226	71.9215	2241.6	17271.4	20192.4	11324.9	66900.5	45805	13639.1	15777.8	244.205	774.776	708.983	831.458	1698.19	1289.99	557.333	912.143	0	0	0	0	0	0	0	0	12757.6	35530.6
4409	5997	69.32	2	773.411	1544.81	0.000552038	0.357351	39.56	SAAAGALGSPGLPLRK	[9] Phospho (ST)	[9] Phospho (ST)					sp|O75145|LIPA3_HUMAN	Liprin-alpha-3 OS=Homo sapiens GN=PPFIA3 PE=1 SV=3	TRUE	Infinity	Axon Inj	Axon Ctrl	0.142478	185.285	0	0	0	0	11300.3	674.457	0	0	0	0	0	0	286.844	18.9945	0	0	0	0	0	0	0	0	0	0	0	2993.69
1642	17837	76.905	2	860.37	1718.73	-0.000388657	-0.226131	64.28	GMYDGPVYEVPATPK	[2] Oxidation (M)|[8] Phospho (Y)	[2] Oxidation (M)	[8] Phospho (Y)				tr|E9PD68|E9PD68_HUMAN	Dihydropyrimidinase-related protein 1 OS=Homo sapiens GN=CRMP1 PE=1 SV=1	TRUE	Infinity	Axon Ctrl	Axon Inj	0.142598	190.184	1898.55	49004	0	0	0	0	0	0	206.833	2198.26	0	0	0	0	0	0	0	0	0	0	0	0	0	0	12725.6	0
3794	8340	88.6904	2	743.341	1484.67	0.000843129	0.567892	40.93	GSPQAGVDLSFATR	[2] Phospho (ST)	[2] Phospho (ST)					sp|Q13884|SNTB1_HUMAN	Beta-1-syntrophin OS=Homo sapiens GN=SNTB1 PE=1 SV=3	TRUE	3.39171	Axon Ctrl	Axon Inj	0.143459	83.4495	151672	53287.4	12244.5	63952.3	16316	23326	10780.4	32472.7	16523.5	2390.41	429.922	4695.3	414.162	656.923	440.517	1877.3	0	0	0	0	0	0	0	0	70289	20723.8
64	337	92.8299	3	1156.16	3465.46	0.00477339	1.37742	83.03	GPAESPDEGITTTEGEGECEQTPEELEPVEK	[5] Phospho (ST)|[19] dimethyl-Propionamide (C)	[5] Phospho (ST)	[19] dimethyl-Propionamide (C)				sp|P46821|MAP1B_HUMAN	Microtubule-associated protein 1B OS=Homo sapiens GN=MAP1B PE=1 SV=2	TRUE	3.2553	Axon Inj	Axon Ctrl	0.144389	193.997	396262	0	9199.85	0	1.11895e+06	36741.2	158513	5699.15	43169.8	0	323.019	0	28403.2	1034.73	6477.29	329.477	0	0	0	0	0	0	0	0	101366	329976
4712	7905	86.0213	3	851.716	2552.13	0.00172885	0.677417	58.17	SFSKEELMSSDLEETAGSTSIPK	[10] Phospho (ST)	[10] Phospho (ST)					sp|O00567|NOP56_HUMAN	Nucleolar protein 56 OS=Homo sapiens GN=NOP56 PE=1 SV=4	TRUE	1.99484	Axon Inj	Axon Ctrl	0.144713	65.6084	9436.31	39901.1	23700.1	11856.4	80913.2	23779.2	39035.6	25621.8	1028.01	1789.92	832.142	870.483	2053.89	669.688	1595.1	1481.24	0	0	0	0	0	0	0	0	21223.5	42337.5
2692	25731	71.9451	2	595.284	1188.55	-0.000106549	-0.0896456	46.87	GLGPSIDTPPR	[8] Phospho (ST)	[8] Phospho (ST)					sp|O43295|SRGP3_HUMAN	SLIT-ROBO Rho GTPase-activating protein 3 OS=Homo sapiens GN=SRGAP3 PE=1 SV=3	TRUE	3.97358	Axon Ctrl	Axon Inj	0.144814	133.547	2017.55	8228.71	13248.6	11474	177.949	6318.07	2304.32	0	219.797	369.13	465.175	842.408	4.51702	177.934	94.1608	0	0	0	0	0	0	0	0	0	8742.21	2200.08
6168	19771	77.0907	2	626.756	1251.5	0.000811248	0.648223	31.65	YSPENFPYR	[2] Phospho (ST)	[2] Phospho (ST)					tr|B3KNB6|B3KNB6_HUMAN	Leucine rich repeat containing 35, isoform CRA_a OS=Homo sapiens GN=LRRC35 PE=1 SV=1	TRUE	Infinity	Axon Inj	Axon Ctrl	0.144953	185.034	0	0	0	0	0	3754.22	228.22	0	0	0	0	0	0	105.729	9.3257	0	0	0	0	0	0	0	0	0	0	995.609
3013	4135	61.8261	2	615.305	1228.6	-0.000179667	-0.146238	36.55	RASSLNFLNK	[4] Phospho (ST)	[4] Phospho (ST)					tr|A8MZ87|A8MZ87_HUMAN	Kinesin light chain 2 OS=Homo sapiens GN=KLC2 PE=1 SV=1	TRUE	8.78659	Axon Inj	Axon Ctrl	0.145379	99.6195	0	3883.82	2260.08	2284.5	45034.1	16956.2	7305.77	4760.76	0	174.223	79.3543	167.725	1143.14	477.534	298.534	275.228	0	0	0	0	0	0	0	0	2107.1	18514.2
5680	12276	80.484	2	942.371	1882.73	0.00101465	0.538927	36.26	RDPEDSDVFEEDTHL	[6] Phospho (ST)	[6] Phospho (ST)					sp|Q9NZ53|PDXL2_HUMAN	Podocalyxin-like protein 2 OS=Homo sapiens GN=PODXL2 PE=1 SV=1	TRUE	7.10042	Axon Ctrl	Axon Inj	0.146062	121.517	3889.51	74037.1	74118.8	24843.9	0	532.992	8347.3	16032.2	423.733	3321.22	2602.41	1824.01	0	15.0105	341.094	926.85	0	0	0	0	0	0	0	0	44222.3	6228.13
5807	9924	60.212	3	574.93	1721.77	-0.000660449	-0.383587	32.67	RPSPDEPMTNLELK	[3] Phospho (ST)|[8] Oxidation (M)	[3] Phospho (ST)	[8] Oxidation (M)				sp|Q9UHD1|CHRD1_HUMAN	Cysteine and histidine-rich domain-containing protein 1 OS=Homo sapiens GN=CHORDC1 PE=1 SV=2	TRUE	2.31934	Axon Ctrl	Axon Inj	0.146286	76.1475	100919	23652.5	121237	65985.5	66044.9	11573.9	14749.2	42064.6	10994.4	1061.02	4256.8	4844.57	1676.47	325.954	602.694	2431.82	0	0	0	0	0	0	0	0	77948.6	33608.2
3649	2293	99.4267	2	716.882	1431.75	-4.09e-05	-0.0285442	36.15	GSLPQLVSPIVSR	[8] Phospho (ST)	[8] Phospho (ST)					tr|F5H1U9|F5H1U9_HUMAN	Multiple PDZ domain protein OS=Homo sapiens GN=MPDZ PE=1 SV=1	TRUE	3.07996	Axon Inj	Axon Ctrl	0.146627	90.0459	1394.75	5795.78	2921.7	9586.02	34311.7	15498.9	4138.67	6720.6	151.947	259.992	102.585	703.793	870.963	436.491	169.118	388.529	0	0	0	0	0	0	0	0	4924.56	15167.5
3286	13370	104.327	2	901.394	1800.77	0.00146507	0.813582	56.23	SPGEYINIDFGEPGAR	[1] Phospho (ST)	[1] Phospho (ST)					sp|Q9Y4H2|IRS2_HUMAN	Insulin receptor substrate 2 OS=Homo sapiens GN=IRS2 PE=1 SV=2	TRUE	1.62882	Axon Inj	Axon Ctrl	0.146897	63.3094	7634.15	18031.6	14509	2856.96	15409.2	18502.7	20037	16142.2	831.683	808.876	509.432	209.754	391.145	521.086	818.769	933.206	0	0	0	0	0	0	0	0	10757.9	17522.8
3566	37642	79.2903	2	899.408	1796.8	-0.000598384	-0.333027	38.95	SMEVLSVTDGGSPVPAR	[2] Oxidation (M)|[12] Phospho (ST)	[2] Oxidation (M)	[12] Phospho (ST)				sp|Q8IWQ3|BRSK2_HUMAN	Serine/threonine-protein kinase BRSK2 OS=Homo sapiens GN=BRSK2 PE=1 SV=3	TRUE	Infinity	Axon Inj	Axon Ctrl	0.147314	180.135	0	0	0	0	0	61.529	740.977	0	0	0	0	0	0	1.73282	30.2784	0	0	0	0	0	0	0	0	0	0	200.626
5457	3603	75.2542	2	715.351	1428.69	0.000979827	0.685824	81.23	AISTGSLASSTLNK	[3] Phospho (ST)	[3] Phospho (ST)					sp|Q12923|PTN13_HUMAN	Tyrosine-protein phosphatase non-receptor type 13 OS=Homo sapiens GN=PTPN13 PE=1 SV=2	TRUE	1.76738	Axon Ctrl	Axon Inj	0.147503	109.813	1.69587e+07	8.23562e+06	6.15585e+06	6.46805e+06	2.54138e+06	2.49291e+06	2.20529e+06	1.41583e+07	1.84752e+06	369440	216140	474876	64509.9	70207.2	90114.3	818515	0	0	0	0	0	0	0	0	9.45456e+06	5.34947e+06
6596	86032	121.902	2	1052.54	2103.06	0.00278447	1.32401	38.23	SISLGDSEGPIVATLAQPLR	[3] Phospho (ST)	[3] Phospho (ST)					sp|O43379|WDR62_HUMAN	WD repeat-containing protein 62 OS=Homo sapiens GN=WDR62 PE=1 SV=4	TRUE	3.22852	Axon Ctrl	Axon Inj	0.14758	117.84	10345.1	11716.4	5045.8	2054.54	5307.1	3670.34	0	55.1527	1127.02	525.584	177.165	150.842	134.714	103.367	0	3.18847	0	0	0	0	0	0	0	0	7290.47	2258.15
6595	86032	121.902	2	1052.54	2103.06	0.00278447	1.32401	31.18	SISLGDSEGPIVATLAQPLR	[7] Phospho (ST)	[7] Phospho (ST)					sp|O43379|WDR62_HUMAN	WD repeat-containing protein 62 OS=Homo sapiens GN=WDR62 PE=1 SV=4	TRUE	3.22852	Axon Ctrl	Axon Inj	0.14758	117.84	10345.1	11716.4	5045.8	2054.54	5307.1	3670.34	0	55.1527	1127.02	525.584	177.165	150.842	134.714	103.367	0	3.18847	0	0	0	0	0	0	0	0	7290.47	2258.15
711	9514	130.607	3	850.361	2548.06	0.00129596	0.508607	52.34	DLTEFSELEYSEMGSSFSVSPK	[20] Phospho (ST)	[20] Phospho (ST)					sp|Q9NQC3|RTN4_HUMAN	Reticulon-4 OS=Homo sapiens GN=RTN4 PE=1 SV=2	TRUE	5.00283	Axon Inj	Axon Ctrl	0.147736	113.059	17904.3	13979.4	20275.1	32182.1	274714	103499	26503	17227.6	1950.54	627.1	711.885	2362.77	6973.28	2914.8	1082.99	995.957	0	0	0	0	0	0	0	0	21085.2	105486
233	40276	104.74	3	902.052	2703.14	0.00143497	0.530856	31.22	RPSPHDEEEFEVEEAAEAQAEPK	[3] Phospho (ST)	[3] Phospho (ST)					sp|P11137|MTAP2_HUMAN	Microtubule-associated protein 2 OS=Homo sapiens GN=MAP2 PE=1 SV=4	TRUE	2.46577	Axon Inj	Axon Ctrl	0.147836	118.837	0	5101.61	7220.95	0	9869.87	996.273	10224.8	9293.67	0	228.852	253.537	0	250.535	28.0578	417.813	537.282	0	0	0	0	0	0	0	0	3080.64	7596.15
5821	10185	95.8715	2	1042.48	2082.95	0.00097403	0.467621	57.6	DALGDSLQVPVSPSSTTSSR	[12] Phospho (ST)	[12] Phospho (ST)					sp|Q9Y2D5|AKAP2_HUMAN	A-kinase anchor protein 2 OS=Homo sapiens GN=AKAP2 PE=1 SV=3	TRUE	3.35655	Axon Ctrl	Axon Inj	0.148081	141.562	4920.73	4754.13	56165.5	6101.03	12813.2	0	8619.91	0	536.076	213.264	1972.04	447.93	325.249	0	352.233	0	0	0	0	0	0	0	0	0	17985.3	5358.29
2369	1931	72.6841	2	754.361	1506.71	0.000325252	0.215869	47.34	QSPISTPTSPGSLR	[9] Phospho (ST)	[9] Phospho (ST)					sp|O43602|DCX_HUMAN	Neuronal migration protein doublecortin OS=Homo sapiens GN=DCX PE=1 SV=3	TRUE	4.47974	Axon Ctrl	Axon Inj	0.148186	77.0439	28344.8	39939.8	48308.6	30049.6	13998	12175.1	6.29234	6555.23	3087.95	1791.65	1696.18	2206.2	355.322	342.885	0.257123	378.969	0	0	0	0	0	0	0	0	36660.7	8183.66
5799	11234	56.3093	3	489.224	1464.65	-0.00045886	-0.31329	33.17	SSHETLNIVEEK	[5] Phospho (ST)	[5] Phospho (ST)					tr|H0Y5B0|H0Y5B0_HUMAN	Band 4.1-like protein 2 (Fragment) OS=Homo sapiens GN=EPB41L2 PE=1 SV=1	TRUE	2.24304	Axon Ctrl	Axon Inj	0.148748	63.8279	2448.82	3867.43	9308.41	4136.18	2171.77	3772.75	365.714	2499.62	266.781	173.488	326.831	303.673	55.1278	106.251	14.9441	144.507	0	0	0	0	0	0	0	0	4940.21	2202.46
558	4986	77.1233	3	708.306	2121.9	0.00039586	0.186559	51.51	GFKSPPCEDFSVTGESEK	[4] Phospho (ST)|[7] dimethyl-Propionamide (C)	[4] Phospho (ST)	[7] dimethyl-Propionamide (C)				tr|E9PGC8|E9PGC8_HUMAN	Microtubule-associated protein 1A OS=Homo sapiens GN=MAP1A PE=1 SV=1	TRUE	19.0712	Axon Ctrl	Axon Inj	0.14894	107.339	877736	135545	1.36487e+06	7222.21	32742.4	8268.63	72377.1	11689.4	95622.7	6080.4	47922.4	530.245	831.126	232.867	2957.53	675.781	0	0	0	0	0	0	0	0	596343	31269.4
3724	53256	70.5018	2	751.803	1501.59	0.00113358	0.754918	35.9	FNLMSDAPGDSPR	[4] Oxidation (M)|[11] Phospho (ST)	[4] Oxidation (M)	[11] Phospho (ST)				sp|Q08174|PCDH1_HUMAN	Protocadherin-1 OS=Homo sapiens GN=PCDH1 PE=1 SV=2	TRUE	9.88104	Axon Inj	Axon Ctrl	0.149094	122.063	0	232.852	51.9877	425.856	292.484	107.732	4739.61	1882.58	0	10.4455	1.82536	31.2658	7.42437	3.03404	193.674	108.835	0	0	0	0	0	0	0	0	177.674	1755.6
4531	7374	83.8709	3	748.006	2241	0.00067124	0.299528	45.72	SSIVSNSSFDSVPVSLHDER	[8] Phospho (ST)	[8] Phospho (ST)					sp|Q9Y4G8|RPGF2_HUMAN	Rap guanine nucleotide exchange factor 2 OS=Homo sapiens GN=RAPGEF2 PE=1 SV=1	TRUE	32.7338	Axon Ctrl	Axon Inj	0.149484	200	367505	0	45025.4	150130	0	0	0	17189	40036.9	0	1580.9	11022.4	0	0	0	993.723	0	0	0	0	0	0	0	0	140665	4297.24
4532	7374	83.8709	3	748.006	2241	0.00067124	0.299528	36.29	SSIVSNSSFDSVPVSLHDER	[2] Phospho (ST)	[2] Phospho (ST)					sp|Q9Y4G8|RPGF2_HUMAN	Rap guanine nucleotide exchange factor 2 OS=Homo sapiens GN=RAPGEF2 PE=1 SV=1	TRUE	32.7338	Axon Ctrl	Axon Inj	0.149484	200	367505	0	45025.4	150130	0	0	0	17189	40036.9	0	1580.9	11022.4	0	0	0	993.723	0	0	0	0	0	0	0	0	140665	4297.24
6049	15499	64.5345	2	601.794	1201.57	-0.000130398	-0.108523	30.27	SNSPLPVPPSK	[3] Phospho (ST)	[3] Phospho (ST)					sp|Q13247|SRSF6_HUMAN	Serine/arginine-rich splicing factor 6 OS=Homo sapiens GN=SRSF6 PE=1 SV=2	TRUE	2.00454	Axon Ctrl	Axon Inj	0.149877	78.6276	11973	5213.2	9928.87	11263.4	2956.83	6488.07	9107.23	593.704	1304.37	233.858	348.616	826.946	75.0555	182.722	372.147	34.323	0	0	0	0	0	0	0	0	9594.63	4786.46
137	4614	83.7661	2	869.858	1737.7	0.000167217	0.0962286	63.63	TPEDGDYSYEIIEK	[8] Phospho (ST)	[8] Phospho (ST)					sp|P46821|MAP1B_HUMAN	Microtubule-associated protein 1B OS=Homo sapiens GN=MAP1B PE=1 SV=2	TRUE	1.96704	Axon Ctrl	Axon Inj	0.150038	189.093	556345	214208	24843.9	66380.3	18111.7	70.749	0	419927	60609.6	9609.12	872.302	4873.56	459.745	1.99248	0	24276.7	0	0	0	0	0	0	0	0	215444	109527
3014	8065	62.2822	2	641.807	1281.6	0.00290054	2.26322	52	VDSPTVNTTLR	[3] Phospho (ST)	[3] Phospho (ST)					tr|A8MZ87|A8MZ87_HUMAN	Kinesin light chain 2 OS=Homo sapiens GN=KLC2 PE=1 SV=1	TRUE	2.07538	Axon Inj	Axon Ctrl	0.150069	60.6616	266550	190503	28151.4	283398	595821	252108	269681	477530	29038.6	8545.72	988.433	20806.7	15124.2	7100.05	11019.9	27606.8	0	0	0	0	0	0	0	0	192151	398785
5930	12242	98.5991	2	676.827	1351.64	0.000780083	0.577139	30.42	DLLSPESGSLVR	[4] Phospho (ST)	[4] Phospho (ST)					tr|G3V3H7|G3V3H7_HUMAN	A-kinase anchor protein 6 OS=Homo sapiens GN=AKAP6 PE=1 SV=1	TRUE	3.88088	Axon Ctrl	Axon Inj	0.151794	129.117	2098.49	18872.7	62829.6	3859.11	0	14458.8	8128.82	0	228.615	846.608	2206.03	283.331	0	407.2	332.166	0	0	0	0	0	0	0	0	0	21915	5646.91
6518	51507	45.2876	2	736.343	1470.67	0.000465019	0.316195	49.34	AKSTQDLSEGISR	[3] Phospho (ST)	[3] Phospho (ST)					sp|P24588|AKAP5_HUMAN	A-kinase anchor protein 5 OS=Homo sapiens GN=AKAP5 PE=1 SV=3	TRUE	Infinity	Axon Inj	Axon Ctrl	0.151824	193.702	0	0	0	0	0	7764.86	0	189.407	0	0	0	0	0	218.68	0	10.9499	0	0	0	0	0	0	0	0	0	1988.57
5367	2475	85.0778	2	1058.93	2115.85	0.00216615	1.02377	54.37	NVPQEESLEDSDVDADFK	[11] Phospho (ST)	[11] Phospho (ST)					sp|O00505|IMA4_HUMAN	Importin subunit alpha-4 OS=Homo sapiens GN=KPNA3 PE=1 SV=2	TRUE	3.50799	Axon Inj	Axon Ctrl	0.152522	104.67	387468	127200	166727	93954.5	626270	200329	1.70314e+06	190184	42211.7	5706.03	5854.02	6898.02	15897.1	5641.82	69595.1	10994.9	0	0	0	0	0	0	0	0	193838	679981
46	6224	79.4728	2	1523.19	3044.37	0.00369011	1.21211	37.8	TLEVVSPSQSVTGSAGHTPYYQSPTDEK	[10] Phospho (ST)	[10] Phospho (ST)					sp|P46821|MAP1B_HUMAN	Microtubule-associated protein 1B OS=Homo sapiens GN=MAP1B PE=1 SV=2	TRUE	Infinity	Axon Inj	Axon Ctrl	0.152665	195.796	0	0	0	0	0	300.689	18668.9	0	0	0	0	0	0	8.46821	762.864	0	0	0	0	0	0	0	0	0	0	4742.4
43	6224	79.4728	2	1523.19	3044.37	0.00369011	1.21211	31.78	TLEVVSPSQSVTGSAGHTPYYQSPTDEK	[6] Phospho (ST)	[6] Phospho (ST)					sp|P46821|MAP1B_HUMAN	Microtubule-associated protein 1B OS=Homo sapiens GN=MAP1B PE=1 SV=2	TRUE	Infinity	Axon Inj	Axon Ctrl	0.152665	195.796	0	0	0	0	0	300.689	18668.9	0	0	0	0	0	0	8.46821	762.864	0	0	0	0	0	0	0	0	0	0	4742.4
5540	4960	102.322	2	841.373	1680.73	0.00252982	1.50519	81.3	LSSTDDGYIDLQFK	[3] Phospho (ST)	[3] Phospho (ST)					tr|A0A087WTT2|A0A087WTT2_HUMAN	Transmembrane protein 230 OS=Homo sapiens GN=TMEM230 PE=1 SV=1	TRUE	6.27952	Axon Ctrl	Axon Inj	0.152679	71.6699	164486	317627	9918.85	278847	40009.2	12791.4	15664.7	54295.6	17919.5	14248.4	348.264	20472.6	1015.58	360.239	640.105	3138.92	0	0	0	0	0	0	0	0	192720	30690.2
2462	12213	131.951	2	1419.62	2837.23	0.00101184	0.35663	61.96	DGELPVEDDIDLSDVELDDLGKDEL	[13] Phospho (ST)	[13] Phospho (ST)					sp|Q15084|PDIA6_HUMAN	Protein disulfide-isomerase A6 OS=Homo sapiens GN=PDIA6 PE=1 SV=1	TRUE	1.81248	Axon Inj	Axon Ctrl	0.154197	62.9656	10369	47174.7	27841.1	65061.1	49873.1	45141.7	66436	111229	1129.62	2116.2	977.538	4776.7	1265.97	1271.31	2714.76	6430.32	0	0	0	0	0	0	0	0	37611.4	68169.9
4441	16962	99.9882	2	1096.99	2191.96	0.00149955	0.684116	59.54	DSAYISSSPLGSHQVFDFR	[8] Phospho (ST)	[8] Phospho (ST)					sp|Q9HCD6|TANC2_HUMAN	Protein TANC2 OS=Homo sapiens GN=TANC2 PE=1 SV=3	TRUE	5.27001	Axon Ctrl	Axon Inj	0.155104	171.072	134365	5377.4	8132.64	2898.8	0	7669.89	0	20939.8	14638	241.224	285.548	212.826	0	216.005	0	1210.56	0	0	0	0	0	0	0	0	37693.3	7152.42
6114	30421	112.106	2	695.825	1389.64	-4.22e-05	-0.0304016	42.54	SFSMQDLTLIR	[3] Phospho (ST)	[3] Phospho (ST)					tr|A0A087WV88|A0A087WV88_HUMAN	Receptor expression-enhancing protein OS=Homo sapiens GN=REEP2 PE=1 SV=1	TRUE	Infinity	Axon Inj	Axon Ctrl	0.155736	186.529	0	0	0	0	0	538.869	29.2365	0	0	0	0	0	0	15.176	1.19468	0	0	0	0	0	0	0	0	0	0	142.026
430	26233	130.95	2	1353.59	2705.17	0.00935706	3.45896	51.52	EESEEDELGETLPDSTPLGFYLR	[3] Phospho (ST)	[3] Phospho (ST)					sp|P48681|NEST_HUMAN	Nestin OS=Homo sapiens GN=NES PE=1 SV=2	TRUE	2.17419	Axon Inj	Axon Ctrl	0.156345	65.9001	7259.81	47973.7	89311.1	65347.2	165216	130606	112465	48058.2	790.901	2152.04	3135.83	4797.7	4193.81	3678.21	4595.63	2778.33	0	0	0	0	0	0	0	0	52472.9	114086
3010	3654	121.669	3	1478.66	4432.97	0.00801551	1.80816	71.84	TDCEPVGLEPAVEQSSAASELAEASSEELAEAPTEAPSPEAR	[3] dimethyl-Propionamide (C)|[38] Phospho (ST)	[3] dimethyl-Propionamide (C)	[38] Phospho (ST)				sp|Q15424|SAFB1_HUMAN	Scaffold attachment factor B1 OS=Homo sapiens GN=SAFB PE=1 SV=4	TRUE	1.43198	Axon Inj	Axon Ctrl	0.15674	39.2679	30068.3	34548.9	70192.2	54706.4	77346.4	86458.3	46344.3	61233.2	3275.71	1549.82	2464.54	4016.47	1963.35	2434.9	1893.76	3540	0	0	0	0	0	0	0	0	47379	67845.6
5325	7053	86.0992	2	1109.47	2216.93	0.000461396	0.208124	59.59	AETPPPPTAGAESCSEEPAR	[N-term] Acetyl (Protein N-term)|[3] Phospho (ST)|[14] dimethyl-Propionamide (C)	[N-term] Acetyl (Protein N-term)	[3] Phospho (ST)	[14] dimethyl-Propionamide (C)			tr|D6RH24|D6RH24_HUMAN	Protein RUFY3 (Fragment) OS=Homo sapiens GN=RUFY3 PE=1 SV=1	TRUE	13.8396	Axon Ctrl	Axon Inj	0.157071	200	2628.51	12843.8	0	6746.16	1605.43	0	0	0	286.357	576.159	0	495.294	40.7519	0	0	0	0	0	0	0	0	0	0	0	5554.62	401.358
5562	5227	114.584	2	857.464	1712.91	0.00109414	0.638762	40.77	DLVLPTQALPASPALK	[12] Phospho (ST)	[12] Phospho (ST)					tr|H3BR06|H3BR06_HUMAN	Telomeric repeat-binding factor 2 (Fragment) OS=Homo sapiens GN=TERF2 PE=1 SV=1	TRUE	4.42085	Axon Inj	Axon Ctrl	0.15713	169.255	25.5541	0	3327.71	24370.7	3290.2	7789.83	105852	5631.68	2.78393	0	116.84	1789.27	83.5177	219.383	4325.4	325.577	0	0	0	0	0	0	0	0	6931	30640.9
3983	28858	119.723	3	1165.87	3494.58	0.00406896	1.16437	31.35	SPPWAGAGGTGAGDPILDPGLGLGPGQASASSPDDGGR	[32] Phospho (ST)	[32] Phospho (ST)					sp|Q6ZSY5|PPR3F_HUMAN	Protein phosphatase 1 regulatory subunit 3F OS=Homo sapiens GN=PPP1R3F PE=1 SV=3	TRUE	1.70281	Axon Inj	Axon Ctrl	0.157284	64.5615	11347.9	31698.9	26591.8	5981.04	39324.4	43624.3	24446.3	21370.9	1236.27	1421.97	933.673	439.12	998.202	1228.58	998.943	1235.49	0	0	0	0	0	0	0	0	18904.9	32191.5
5545	16858	113.418	2	1101.59	2201.16	0.00379554	1.72434	43.23	EALGLGPPAAQLTPPPAPVGLR	[13] Phospho (ST)	[13] Phospho (ST)					tr|A0A087WZ13|A0A087WZ13_HUMAN	Ribonucleoprotein PTB-binding 1 OS=Homo sapiens GN=RAVER1 PE=1 SV=1	TRUE	1.94361	Axon Inj	Axon Ctrl	0.15791	87.8335	4233.88	15992.5	17820.7	674.293	22923.9	17838	20488.2	14009.4	461.249	717.406	625.71	49.5057	581.895	502.366	837.206	809.904	0	0	0	0	0	0	0	0	9680.37	18814.9
5001	16689	63.1849	2	629.271	1256.53	-0.00192453	-1.53162	48.16	EQSESLSELR	[5] Phospho (ST)	[5] Phospho (ST)					sp|Q5TF21|SOGA3_HUMAN	Protein SOGA3 OS=Homo sapiens GN=SOGA3 PE=3 SV=1	TRUE	2.14391	Axon Ctrl	Axon Inj	0.15802	69.8176	195540	244583	434383	861400	208565	83505.8	146407	371213	21302.6	10971.7	15251.8	63242.9	5294.18	2351.75	5982.61	21460.5	0	0	0	0	0	0	0	0	433976	202423
5495	4314	132.291	3	698.017	2091.03	0.000542653	0.259515	75.38	AAASVTPPGSLELLQPGFSK	[N-term] Acetyl (Protein N-term)|[4] Phospho (ST)	[N-term] Acetyl (Protein N-term)	[4] Phospho (ST)				tr|B1AMX7|B1AMX7_HUMAN	TNF receptor-associated factor 2 (Fragment) OS=Homo sapiens GN=TRAF2 PE=1 SV=6	TRUE	2.78002	Axon Inj	Axon Ctrl	0.158386	109.453	377.827	909.432	6509.62	2350.09	16677.9	2397.09	6395.13	2738.62	41.1614	40.796	228.561	172.541	423.35	67.5087	261.323	158.324	0	0	0	0	0	0	0	0	2536.74	7052.2
5497	4314	132.291	3	698.017	2091.03	0.000542653	0.259515	59.39	AAASVTPPGSLELLQPGFSK	[N-term] Acetyl (Protein N-term)|[6] Phospho (ST)	[N-term] Acetyl (Protein N-term)	[6] Phospho (ST)				tr|B1AMX7|B1AMX7_HUMAN	TNF receptor-associated factor 2 (Fragment) OS=Homo sapiens GN=TRAF2 PE=1 SV=6	TRUE	2.78002	Axon Inj	Axon Ctrl	0.158386	109.453	377.827	909.432	6509.62	2350.09	16677.9	2397.09	6395.13	2738.62	41.1614	40.796	228.561	172.541	423.35	67.5087	261.323	158.324	0	0	0	0	0	0	0	0	2536.74	7052.2
4592	9860	62.767	3	717.335	2148.98	0.00357709	1.66455	36.77	SAASREDLVGPEVGASPQSGR	[1] Phospho (ST)	[1] Phospho (ST)					tr|H7C2H2|H7C2H2_HUMAN	Ras-specific guanine nucleotide-releasing factor RalGPS2 (Fragment) OS=Homo sapiens GN=RALGPS2 PE=1 SV=1	TRUE	3.39842	Axon Inj	Axon Ctrl	0.158464	100.67	3251.86	71037.1	12558.8	32580	214828	81660.5	15145.9	94230.9	354.266	3186.64	440.955	2391.98	5453.16	2299.78	618.904	5447.65	0	0	0	0	0	0	0	0	29856.9	101466
4591	9860	62.767	3	717.335	2148.98	0.00357709	1.66455	31.88	SAASREDLVGPEVGASPQSGR	[4] Phospho (ST)	[4] Phospho (ST)					tr|H7C2H2|H7C2H2_HUMAN	Ras-specific guanine nucleotide-releasing factor RalGPS2 (Fragment) OS=Homo sapiens GN=RALGPS2 PE=1 SV=1	TRUE	3.39842	Axon Inj	Axon Ctrl	0.158464	100.67	3251.86	71037.1	12558.8	32580	214828	81660.5	15145.9	94230.9	354.266	3186.64	440.955	2391.98	5453.16	2299.78	618.904	5447.65	0	0	0	0	0	0	0	0	29856.9	101466
234	41531	80.9149	4	676.79	2703.13	-0.00234698	-0.868246	34.53	RPSPHDEEEFEVEEAAEAQAEPK	[3] Phospho (ST)	[3] Phospho (ST)					sp|P11137|MTAP2_HUMAN	Microtubule-associated protein 2 OS=Homo sapiens GN=MAP2 PE=1 SV=4	TRUE	7.97393	Axon Ctrl	Axon Inj	0.158612	85.0684	1548.29	26712.6	20175.4	19416.6	0	3899.75	3328.25	1281.34	168.674	1198.3	708.384	1425.54	0	109.828	136.002	74.0763	0	0	0	0	0	0	0	0	16963.2	2127.34
4994	16265	81.3576	2	681.358	1360.7	0.00125808	0.924581	30.7	LPEASQSPLVLK	[7] Phospho (ST)	[7] Phospho (ST)					tr|H0Y4T7|H0Y4T7_HUMAN	Metastasis-associated protein MTA1 (Fragment) OS=Homo sapiens GN=MTA1 PE=1 SV=1	TRUE	1.76379	Axon Ctrl	Axon Inj	0.158909	58.0436	4338.06	5999.31	6475.76	14507.6	2574.66	4095.52	5285.18	5802.2	472.599	269.122	227.373	1065.13	65.3546	115.341	215.967	335.435	0	0	0	0	0	0	0	0	7830.17	4439.39
3319	14115	56.4134	2	779.363	1556.71	0.00236981	1.52232	37.2	LSKSDEQLSSLDR	[4] Phospho (ST)	[4] Phospho (ST)					sp|Q13905|RPGF1_HUMAN	Rap guanine nucleotide exchange factor 1 OS=Homo sapiens GN=RAPGEF1 PE=1 SV=3	TRUE	14.1838	Axon Ctrl	Axon Inj	0.159081	200	5847.11	19680	0	4051.44	0	0	0	2085.38	636.998	882.82	0	297.451	0	0	0	120.559	0	0	0	0	0	0	0	0	7394.63	521.344
2258	2513	77.8447	2	901.38	1800.75	-0.0013966	-0.77557	38.59	GACSTPDMPQFEPVK	[3] dimethyl-Propionamide (C)|[5] Phospho (ST)|[8] Oxidation (M)	[3] dimethyl-Propionamide (C)	[5] Phospho (ST)	[8] Oxidation (M)			tr|A0A0C4DH22|A0A0C4DH22_HUMAN	Band 4.1-like protein 1 OS=Homo sapiens GN=EPB41L1 PE=1 SV=1	TRUE	11.3083	Axon Inj	Axon Ctrl	0.159177	200	3041.56	0	0	0	8555.46	0	13721.1	12118.3	331.355	0	0	0	217.17	0	560.683	700.58	0	0	0	0	0	0	0	0	760.39	8598.73
2795	5250	120.574	3	803.741	2408.2	0.00339843	1.41119	62.41	KTPESFLGPNAALVDLDSLVSR	[5] Phospho (ST)	[5] Phospho (ST)					sp|Q9Y6I3|EPN1_HUMAN	Epsin-1 OS=Homo sapiens GN=EPN1 PE=1 SV=2	FALSE	24.0556	Axon Inj	Axon Ctrl	0.159314	184.258	12.8714	4450.62	25000	5923.49	800898	24820.7	18470.7	7064.2	1.40224	199.65	877.783	434.895	20329.8	699.018	754.765	408.393	0	0	0	0	0	0	0	0	8846.74	212813
6335	27983	109.404	2	699.869	1397.72	0.00273221	1.95476	47.85	GKVPVTYLELLS	[12] Phospho (ST)	[12] Phospho (ST)					tr|B7ZC38|B7ZC38_HUMAN	Endophilin-B2 OS=Homo sapiens GN=SH3GLB2 PE=1 SV=1	TRUE	1.75226	Axon Inj	Axon Ctrl	0.159816	186.341	89284	3368.95	1431.93	52.7065	13756.5	11141.5	90056	49999.3	9726.82	151.127	50.2769	3.86964	349.192	313.776	3679.94	2890.54	0	0	0	0	0	0	0	0	23534.4	41238.3
5358	2257	101.419	2	889.894	1777.77	0.0014034	0.789413	43.64	STLNPQWNESFTFK	[10] Phospho (ST)	[10] Phospho (ST)					tr|J3KRN5|J3KRN5_HUMAN	Protein kinase C alpha type OS=Homo sapiens GN=PRKCA PE=1 SV=1	TRUE	5.14661	Axon Inj	Axon Ctrl	0.159917	122.707	17730.1	11225.4	7792.02	30368	241817	29008	63885.3	10707.5	1931.57	503.558	273.588	2229.58	6138.23	816.944	2610.53	619.019	0	0	0	0	0	0	0	0	16778.9	86354.4
5827	10349	99.2536	3	996.421	2986.24	0.00898273	3.00805	38.9	EHNSMWASLSSPDAEAVEPDFSSIER	[5] Oxidation (M)|[11] Phospho (ST)	[5] Oxidation (M)	[11] Phospho (ST)				tr|A0A0A0MQU1|A0A0A0MQU1_HUMAN	Inverted formin-2 (Fragment) OS=Homo sapiens GN=INF2 PE=1 SV=1	TRUE	2.00169	Axon Inj	Axon Ctrl	0.160125	127.494	70979.8	3269.79	19331.8	5565.5	15741.2	51781.6	74138.1	56800.4	7732.71	146.679	678.764	408.612	399.573	1458.31	3029.49	3283.72	0	0	0	0	0	0	0	0	24786.7	49615.3
4575	8114	57.142	2	596.256	1190.5	-9.42e-05	-0.079125	33.96	SSSVSPSASFR	[5] Phospho (ST)	[5] Phospho (ST)					sp|Q04727|TLE4_HUMAN	Transducin-like enhancer protein 4 OS=Homo sapiens GN=TLE4 PE=1 SV=3	TRUE	1.36946	Axon Ctrl	Axon Inj	0.160809	144.115	6644.14	2189.44	8329.46	5930.84	3979.35	0	0	12884.1	723.829	98.2157	292.458	435.435	101.011	0	0	744.853	0	0	0	0	0	0	0	0	5773.47	4215.87
138	4798	74.562	3	661.626	1981.86	0.000740986	0.373885	30.07	ESSPLYSPTFSDSTSAVK	[3] Phospho (ST)	[3] Phospho (ST)					sp|P46821|MAP1B_HUMAN	Microtubule-associated protein 1B OS=Homo sapiens GN=MAP1B PE=1 SV=2	TRUE	2.39918	Axon Ctrl	Axon Inj	0.161412	86.6971	28727.9	84491.8	65776	20644.9	1995.92	13762.9	22805.6	44647.7	3129.68	3790.2	2309.48	1515.72	50.6641	387.6	931.9	2581.16	0	0	0	0	0	0	0	0	49910.1	20803
2352	5970	66.292	3	626.587	1876.74	0.0001267	0.067511	37.86	HGRDDSFDSLDSFGSR	[6] Phospho (ST)	[6] Phospho (ST)					tr|H0Y8P3|H0Y8P3_HUMAN	LIM and calponin homology domains-containing protein 1 (Fragment) OS=Homo sapiens GN=LIMCH1 PE=1 SV=1	TRUE	2.057	Axon Ctrl	Axon Inj	0.161416	118.89	6861.84	2191.23	9981.95	11015.8	10142.1	1482.81	1041.48	1942.66	747.545	98.2958	350.48	808.767	257.445	41.7599	42.5577	112.308	0	0	0	0	0	0	0	0	7512.71	3652.26
3921	48139	112.638	3	710.667	2128.98	0.00393895	1.85016	32.16	GWAFGSNSLPIAGSVGMGVAR	[8] Phospho (ST)|[17] Oxidation (M)	[8] Phospho (ST)	[17] Oxidation (M)				tr|A0A087WZT0|A0A087WZT0_HUMAN	Protein Smaug homolog 2 OS=Homo sapiens GN=SAMD4B PE=1 SV=1	TRUE	14.2987	Axon Ctrl	Axon Inj	0.161908	200	1130.33	0	4989.3	10610.6	0	0	0	1170.05	123.141	0	175.181	779.018	0	0	0	67.6426	0	0	0	0	0	0	0	0	4182.56	292.513
188	18112	131.752	3	1063.14	3186.4	0.00238362	0.748062	52.15	TELSPSFINPNPLEWFASEEPTEESEK	[6] Phospho (ST)	[6] Phospho (ST)					sp|P46821|MAP1B_HUMAN	Microtubule-associated protein 1B OS=Homo sapiens GN=MAP1B PE=1 SV=2	TRUE	2.051	Axon Inj	Axon Ctrl	0.161912	97.9398	1221.78	14011.5	19601.3	2101.64	36551.4	12178.6	16015	11011.3	133.104	628.541	688.229	154.3	927.814	342.983	654.417	636.581	0	0	0	0	0	0	0	0	9234.08	18939.1
5353	5689	74.2425	2	882.402	1762.79	0.001746	0.990475	55.87	GLSDHVSLDGQELGTR	[7] Phospho (ST)	[7] Phospho (ST)					sp|Q7L8J4|3BP5L_HUMAN	SH3 domain-binding protein 5-like OS=Homo sapiens GN=SH3BP5L PE=1 SV=1	TRUE	13.502	Axon Inj	Axon Ctrl	0.162055	200	10678.4	0	0	0	22614.4	54419.2	67147	0	1163.33	0	0	0	574.04	1532.59	2743.81	0	0	0	0	0	0	0	0	0	2669.61	36045.1
5652	6712	63.6741	2	986.887	1971.76	0.000997536	0.505912	71.07	SVEGQAASDEEEVEEER	[8] Phospho (ST)	[8] Phospho (ST)					sp|Q9HA90|EFCC1_HUMAN	EF-hand and coiled-coil domain-containing protein 1 OS=Homo sapiens GN=EFCC1 PE=2 SV=2	TRUE	11.6056	Axon Ctrl	Axon Inj	0.162516	131.123	35536.9	144777	30141.9	572448	0	9276.83	12125.2	46057.1	3871.48	6494.53	1058.32	42028.4	0	261.261	495.47	2662.64	0	0	0	0	0	0	0	0	195726	16864.8
2771	2326	82.3329	2	525.783	1049.55	0.000176478	0.168146	78.75	SAAALLSPIK	[7] Phospho (ST)	[7] Phospho (ST)					tr|A0A087WTF3|A0A087WTF3_HUMAN	Ankyrin-3 (Fragment) OS=Homo sapiens GN=ANK3 PE=1 SV=1	TRUE	2.01365	Axon Ctrl	Axon Inj	0.162663	70.172	82921	153241	74652.3	38078.3	11104.9	29159	51355	81644.6	9033.62	6874.2	2621.14	2795.66	281.885	821.197	2098.51	4720.01	0	0	0	0	0	0	0	0	87223.1	43315.9
5516	4664	116.626	3	1171.57	3511.7	0.00641243	1.82602	43.64	PVAPQVPSPGGAPGQGPYPYSLSEPAPLTLDTSGK	[8] Phospho (ST)	[8] Phospho (ST)					tr|A0A0C4DH52|A0A0C4DH52_HUMAN	Constitutive coactivator of PPAR-gamma-like protein 1 (Fragment) OS=Homo sapiens GN=FAM120A PE=1 SV=1	TRUE	1.2198	Axon Ctrl	Axon Inj	0.162778	20.3503	47447.8	66936.1	56386.5	42228.4	39744.1	50064.9	38314	46495.6	5169.08	3002.67	1979.81	3100.36	1008.86	1409.96	1565.62	2687.99	0	0	0	0	0	0	0	0	53249.7	43654.6
5444	3271	65.6556	3	645.666	1933.98	-1.96e-05	-0.0101136	49.54	VHAAPAAPSATALPASPVAR	[16] Phospho (ST)	[16] Phospho (ST)					tr|H0Y5X5|H0Y5X5_HUMAN	SH2 domain-containing protein 3C (Fragment) OS=Homo sapiens GN=SH2D3C PE=1 SV=2	TRUE	2.24236	Axon Ctrl	Axon Inj	0.162813	90.277	96725.6	324666	425716	160908	16908.2	60871.5	121423	250331	10537.5	14564.1	14947.5	11813.6	429.195	1714.31	4961.68	14472	0	0	0	0	0	0	0	0	252004	112383
5507	4484	101.129	3	1093.53	3277.56	0.00806687	2.46125	34.98	SLTEISTDFDRSSPPLQPPPVNSLTTENR	[13] Phospho (ST)	[13] Phospho (ST)					tr|J3KRR7|J3KRR7_HUMAN	Ubiquitin carboxyl-terminal hydrolase CYLD OS=Homo sapiens GN=CYLD PE=1 SV=1	TRUE	1.54444	Axon Ctrl	Axon Inj	0.163215	54.6633	39615.3	29191.9	24706.5	34849.5	31945.2	27971	16183.2	7013.56	4315.78	1309.51	867.48	2558.61	810.891	787.741	661.292	405.466	0	0	0	0	0	0	0	0	32090.8	20778.3
5593	5835	85.8987	2	673.836	1345.66	-0.00633146	-4.70508	60.34	SGSLPSLHDIIK	[3] Phospho (ST)	[3] Phospho (ST)					tr|A0A087WV04|A0A087WV04_HUMAN	SUN domain-containing ossification factor OS=Homo sapiens GN=SUCO PE=1 SV=1	TRUE	13.6327	Axon Ctrl	Axon Inj	0.163232	113.697	192203	6.09786e+06	110991	3.985e+06	48084.5	80344.9	331559	301858	20939.1	273543	3897.04	292574	1220.57	2262.73	13548.4	17450.9	0	0	0	0	0	0	0	0	2.59651e+06	190462
3406	207	76.3692	2	702.305	1402.6	0.000241282	0.172025	36.01	GEPNVSYICSR	[7] Phospho (Y)|[9] dimethyl-Propionamide (C)	[7] Phospho (Y)	[9] dimethyl-Propionamide (C)				sp|P49841|GSK3B_HUMAN	Glycogen synthase kinase-3 beta OS=Homo sapiens GN=GSK3B PE=1 SV=2	FALSE	1.85223	Axon Inj	Axon Ctrl	0.163622	50.513	596522	478930	832444	924889	1.59437e+06	1.06976e+06	2.05884e+06	524006	64986.5	21484.2	29228.2	67904.2	40471.2	30127.2	84129.9	30293.6	0	0	0	0	0	0	0	0	708196	1.31174e+06
4086	207	76.3692	2	702.305	1402.6	0.000241282	0.172025	36.01	GEPNVSYICSR	[7] Phospho (Y)|[9] dimethyl-Propionamide (C)	[7] Phospho (Y)	[9] dimethyl-Propionamide (C)				sp|P49840|GSK3A_HUMAN	Glycogen synthase kinase-3 alpha OS=Homo sapiens GN=GSK3A PE=1 SV=2	FALSE	1.85223	Axon Inj	Axon Ctrl	0.163622	50.513	596522	478930	832444	924889	1.59437e+06	1.06976e+06	2.05884e+06	524006	64986.5	21484.2	29228.2	67904.2	40471.2	30127.2	84129.9	30293.6	0	0	0	0	0	0	0	0	708196	1.31174e+06
112	1944	62.4925	2	652.278	1302.54	0.000472202	0.362523	34.31	SLMSSPEDLTK	[3] Oxidation (M)|[5] Phospho (ST)	[3] Oxidation (M)	[5] Phospho (ST)				sp|P46821|MAP1B_HUMAN	Microtubule-associated protein 1B OS=Homo sapiens GN=MAP1B PE=1 SV=2	TRUE	4.40044	Axon Inj	Axon Ctrl	0.16403	118.017	11072.9	11709.6	18945.6	12824.6	163167	14594.6	12719.2	49575.4	1206.31	525.277	665.206	941.565	4141.79	411.024	519.74	2866.04	0	0	0	0	0	0	0	0	13638.2	60013.9
3517	1697	81.4681	2	628.29	1254.56	0.000404151	0.322144	58.51	FGSADNIPNLK	[3] Phospho (ST)	[3] Phospho (ST)					tr|Q6N039|Q6N039_HUMAN	Putative uncharacterized protein DKFZp686H13261 OS=Homo sapiens GN=DKFZp686H13261 PE=1 SV=1	TRUE	1.53132	Axon Ctrl	Axon Inj	0.164811	44.6341	68510.6	74206.3	64441.1	134062	55647.7	27953.8	50934.9	88290.3	7463.71	3328.8	2262.62	9842.66	1412.55	787.256	2081.34	5104.21	0	0	0	0	0	0	0	0	85305	55706.7
4368	6220	114.2	3	1126.16	3375.47	0.00221498	0.656198	36.55	LGGLLPPGGEGGPEATVVSDEDEAAEMEDEAVR	[19] Phospho (ST)	[19] Phospho (ST)					sp|P51178|PLCD1_HUMAN	1-phosphatidylinositol 4,5-bisphosphate phosphodiesterase delta-1 OS=Homo sapiens GN=PLCD1 PE=1 SV=2	TRUE	1.80599	Axon Inj	Axon Ctrl	0.165305	60.1349	21990.5	41386	61156.6	14559.8	117010	40559.7	43662.5	49968.4	2395.7	1856.53	2147.29	1068.97	2970.16	1142.27	1784.17	2888.76	0	0	0	0	0	0	0	0	34773.3	62800.1
5769	9221	84.5532	3	1062.17	3183.49	0.00100574	0.315925	38.95	ATTPASTANSDVATIPTDTPLKEENEGFVK	[19] Phospho (ST)	[19] Phospho (ST)					tr|A0A087X2D8|A0A087X2D8_HUMAN	C-Jun-amino-terminal kinase-interacting protein 4 OS=Homo sapiens GN=SPAG9 PE=1 SV=1	TRUE	14.2891	Axon Ctrl	Axon Inj	0.165468	200	61821.2	113211	0	238381	0	0	28932	0	6734.95	5078.49	0	17501.6	0	0	1182.24	0	0	0	0	0	0	0	0	0	103353	7232.99
5848	10740	96.673	2	680.322	1358.63	-0.000518166	-0.381388	34.81	TVSFEALPIMR	[3] Phospho (ST)|[10] Oxidation (M)	[3] Phospho (ST)	[10] Oxidation (M)				sp|O15084|ANR28_HUMAN	Serine/threonine-protein phosphatase 6 regulatory ankyrin repeat subunit A OS=Homo sapiens GN=ANKRD28 PE=1 SV=5	TRUE	2.87023	Axon Inj	Axon Ctrl	0.165487	88.372	5609.24	5620.91	3642.94	15776.8	21816.6	49289.4	11624.7	5241.45	611.084	252.147	127.909	1158.31	553.789	1388.12	475.018	303.017	0	0	0	0	0	0	0	0	7662.47	21993
3240	5989	54.5392	2	702.83	1403.64	0.000160644	0.114448	35.96	GGSPLAAPQGGSPTK	[14] Phospho (ST)	[14] Phospho (ST)					tr|E7EPC8|E7EPC8_HUMAN	Catenin delta-2 OS=Homo sapiens GN=CTNND2 PE=1 SV=1	TRUE	1.28501	Axon Inj	Axon Ctrl	0.165511	176.5	1938.32	0	0	19296.5	18157.5	4440.07	2339.67	2349.71	211.165	0	0	1416.73	460.906	125.044	95.6053	135.841	0	0	0	0	0	0	0	0	5308.71	6821.73
3239	5989	54.5392	2	702.83	1403.64	0.000160644	0.114448	33.56	GGSPLAAPQGGSPTK	[12] Phospho (ST)	[12] Phospho (ST)					tr|E7EPC8|E7EPC8_HUMAN	Catenin delta-2 OS=Homo sapiens GN=CTNND2 PE=1 SV=1	TRUE	1.28501	Axon Inj	Axon Ctrl	0.165511	176.5	1938.32	0	0	19296.5	18157.5	4440.07	2339.67	2349.71	211.165	0	0	1416.73	460.906	125.044	95.6053	135.841	0	0	0	0	0	0	0	0	5308.71	6821.73
1489	45007	122.902	3	1108.53	3322.58	0.0128193	3.85827	32.11	HLSNVSSTGSIDMVDSPQLATLADEVSASLAK	[16] Phospho (ST)	[16] Phospho (ST)					tr|A0A0G2JPD5|A0A0G2JPD5_HUMAN	Microtubule-associated protein OS=Homo sapiens GN=MAPT PE=1 SV=1	FALSE	2.05144	Axon Inj	Axon Ctrl	0.165577	50.3647	23683	18349.1	9789.77	10795.7	10241.4	44042.7	44657.8	29514.5	2580.08	823.119	343.732	792.608	259.966	1240.36	1824.84	1706.28	0	0	0	0	0	0	0	0	15654.4	32114.1
1526	45007	122.902	3	1108.53	3322.58	0.0128193	3.85827	32.11	HLSNVSSTGSIDMVDSPQLATLADEVSASLAK	[16] Phospho (ST)	[16] Phospho (ST)					tr|I3L170|I3L170_HUMAN	Microtubule-associated protein OS=Homo sapiens GN=MAPT PE=1 SV=1	FALSE	2.05144	Axon Inj	Axon Ctrl	0.165577	50.3647	23683	18349.1	9789.77	10795.7	10241.4	44042.7	44657.8	29514.5	2580.08	823.119	343.732	792.608	259.966	1240.36	1824.84	1706.28	0	0	0	0	0	0	0	0	15654.4	32114.1
5404	2834	116.026	3	808.085	2421.23	0.00190249	0.785755	67.9	KTPESFLGPNAALVNLDSLVTR	[5] Phospho (ST)	[5] Phospho (ST)					tr|I3L2B2|I3L2B2_HUMAN	Epsin-2 OS=Homo sapiens GN=EPN2 PE=1 SV=1	TRUE	4.61693	Axon Ctrl	Axon Inj	0.165679	169.704	55294	305.993	2756.52	12115.8	0	1819.74	13444.2	0	6023.86	13.7265	96.7852	889.53	0	51.2487	549.366	0	0	0	0	0	0	0	0	0	17618.1	3815.97
4267	2845	88.4915	4	985.94	3939.73	0.00491029	1.24635	76.83	VQGEAVSNIQENTQTPTVQEESEEEEVDETGVEVK	[22] Phospho (ST)	[22] Phospho (ST)					tr|H0YHX9|H0YHX9_HUMAN	Nascent polypeptide-associated complex subunit alpha (Fragment) OS=Homo sapiens GN=NACA PE=1 SV=1	TRUE	5.22557	Axon Inj	Axon Ctrl	0.165874	107.409	411.125	4587.52	0	5443.46	27693.7	18524.1	2382.28	5965.98	44.789	205.791	0	399.652	702.971	521.688	97.3467	344.903	0	0	0	0	0	0	0	0	2610.53	13641.5
4269	2845	88.4915	4	985.94	3939.73	0.00491029	1.24635	49.06	VQGEAVSNIQENTQTPTVQEESEEEEVDETGVEVK	[15] Phospho (ST)	[15] Phospho (ST)					tr|H0YHX9|H0YHX9_HUMAN	Nascent polypeptide-associated complex subunit alpha (Fragment) OS=Homo sapiens GN=NACA PE=1 SV=1	TRUE	5.22557	Axon Inj	Axon Ctrl	0.165874	107.409	411.125	4587.52	0	5443.46	27693.7	18524.1	2382.28	5965.98	44.789	205.791	0	399.652	702.971	521.688	97.3467	344.903	0	0	0	0	0	0	0	0	2610.53	13641.5
6340	28232	102.552	3	752.391	2254.15	0.000251809	0.111709	30.8	ADHGVPLPGSPPPTVALPLPSR	[10] Phospho (ST)	[10] Phospho (ST)					sp|Q9UK80|UBP21_HUMAN	Ubiquitin carboxyl-terminal hydrolase 21 OS=Homo sapiens GN=USP21 PE=1 SV=1	TRUE	1.14511	Axon Ctrl	Axon Inj	0.166242	176.577	1885.5	1970.09	400.977	3153.34	588.654	0	5882.28	0	205.411	88.3759	14.0788	231.514	14.9423	0	240.366	0	0	0	0	0	0	0	0	0	1852.48	1617.73
235	41746	106.288	3	902.052	2703.13	-0.00102616	-0.379618	33.81	RPSPHDEEEFEVEEAAEAQAEPK	[3] Phospho (ST)	[3] Phospho (ST)					sp|P11137|MTAP2_HUMAN	Microtubule-associated protein 2 OS=Homo sapiens GN=MAP2 PE=1 SV=4	TRUE	2.34123	Axon Inj	Axon Ctrl	0.166687	82.307	1282.03	13152.3	9155.07	3969.26	7842.69	35958.1	9931.47	10788.8	139.667	589.996	321.447	291.418	199.077	1012.68	405.828	623.719	0	0	0	0	0	0	0	0	6889.66	16130.3
2449	5208	70.8849	2	917.916	1833.82	0.00199932	1.09025	73.18	SSSVGSSSSYPISPAVSR	[13] Phospho (ST)	[13] Phospho (ST)					sp|Q15149|PLEC_HUMAN	Plectin OS=Homo sapiens GN=PLEC PE=1 SV=3	TRUE	1.24416	Axon Inj	Axon Ctrl	0.166793	171.058	0	1001.99	0	7820.05	2390.41	2653.6	5331.84	600.184	0	44.9481	0	574.138	60.6778	74.7326	217.874	34.6976	0	0	0	0	0	0	0	0	2205.51	2744.01
6187	20216	103.49	3	1088.53	3262.56	0.00763241	2.3394	61.47	SRPAMYDVSPIAYEDYSPDDKPLVTLIK	[17] Phospho (ST)	[17] Phospho (ST)					sp|Q8NFT8|DNER_HUMAN	Delta and Notch-like epidermal growth factor-related receptor OS=Homo sapiens GN=DNER PE=1 SV=1	TRUE	4.33893	Axon Ctrl	Axon Inj	0.167724	128.529	91961.1	18315.5	7607.05	8353.14	1505.51	7944.45	6524.19	13119.8	10018.5	821.609	267.094	613.277	38.2157	223.737	266.597	758.478	0	0	0	0	0	0	0	0	31559.2	7273.49
4787	8499	58.28	2	614.766	1227.52	-0.000339042	-0.276202	42.69	SFSEDVISHK	[1] Phospho (ST)	[1] Phospho (ST)					tr|F6QMI7|F6QMI7_HUMAN	Dystonin OS=Homo sapiens GN=DST PE=1 SV=2	TRUE	1.19609	Axon Inj	Axon Ctrl	0.167767	137.433	2947.56	0	0	7896.77	2497.29	2743.98	3967.49	3761.99	321.115	0	0	579.771	63.3906	77.278	162.123	217.487	0	0	0	0	0	0	0	0	2711.08	3242.69
258	305	115.895	4	1184.29	4733.13	0.0115567	2.44167	41.14	ETPDISITPSDVAEPLHETIVSEPAEIQSEEEEIEAQGEYDK	[29] Phospho (ST)	[29] Phospho (ST)					sp|P11137|MTAP2_HUMAN	Microtubule-associated protein 2 OS=Homo sapiens GN=MAP2 PE=1 SV=4	TRUE	13.4211	Axon Ctrl	Axon Inj	0.168341	171.62	5.73444e+06	113067	393935	180341	153232	135444	131387	58422.3	624723	5072.05	13831.6	13240.4	3889.6	3814.47	5368.83	3377.49	1	0	0	0	0	0	0	0	1.60544e+06	119621
4579	9173	117.061	3	952.474	2854.4	0.00626728	2.19566	57.17	AKVSPVNDVDVGVYQLMQSEQLLSR	[4] Phospho (ST)	[4] Phospho (ST)					sp|Q8WUX9|CHMP7_HUMAN	Charged multivesicular body protein 7 OS=Homo sapiens GN=CHMP7 PE=1 SV=1	TRUE	2.54791	Axon Inj	Axon Ctrl	0.168654	88.343	7264.63	37275.2	49404.9	9521.94	44123.3	151468	47065.6	20966.9	791.426	1672.12	1734.67	699.089	1120.02	4265.76	1923.23	1212.13	0	0	0	0	0	0	0	0	25866.7	65906
4578	9173	117.061	3	952.474	2854.4	0.00626728	2.19566	31.52	AKVSPVNDVDVGVYQLMQSEQLLSR	[14] Phospho (Y)	[14] Phospho (Y)					sp|Q8WUX9|CHMP7_HUMAN	Charged multivesicular body protein 7 OS=Homo sapiens GN=CHMP7 PE=1 SV=1	TRUE	2.54791	Axon Inj	Axon Ctrl	0.168654	88.343	7264.63	37275.2	49404.9	9521.94	44123.3	151468	47065.6	20966.9	791.426	1672.12	1734.67	699.089	1120.02	4265.76	1923.23	1212.13	0	0	0	0	0	0	0	0	25866.7	65906
4392	2754	98.9151	3	1100.16	3297.45	0.00665334	2.01773	130.5	LPELDPRGSDEENLDSETSASTESLLEER	[9] Phospho (ST)	[9] Phospho (ST)					tr|M0R0P8|M0R0P8_HUMAN	Unconventional myosin-IXb OS=Homo sapiens GN=MYO9B PE=1 SV=1	TRUE	1.94238	Axon Ctrl	Axon Inj	0.169171	159.678	4652.82	4894.91	10827.9	67039.2	7304.49	0	37699.5	0	506.89	219.58	380.181	4921.94	185.416	0	1540.51	0	0	0	0	0	0	0	0	0	21853.7	11251
6568	70581	85.2457	3	731.361	2191.06	0.00367533	1.67742	30.91	THLAYALDLGSSPVPSSTAPK	[12] Phospho (ST)	[12] Phospho (ST)					sp|Q9H1K0|RBNS5_HUMAN	Rabenosyn-5 OS=Homo sapiens GN=RBSN PE=1 SV=2	TRUE	2.00541	Axon Ctrl	Axon Inj	0.169425	51.727	60799.6	34090.6	46100.2	13530.7	8626.12	30270.9	17750.4	20404.7	6623.66	1529.26	1618.64	993.406	218.964	852.511	725.33	1179.63	0	0	0	0	0	0	0	0	38630.3	19263
1921	1037	76.4401	2	1070.04	2138.06	0.000209275	0.0978809	43.84	AQTLPTSVVTITSESSPGKR	[16] Phospho (ST)	[16] Phospho (ST)					tr|A0A087WUZ3|A0A087WUZ3_HUMAN	Spectrin beta chain, non-erythrocytic 1 OS=Homo sapiens GN=SPTBN1 PE=1 SV=1	TRUE	Infinity	Axon Inj	Axon Ctrl	0.170025	198.637	0	0	0	0	78.854	0	0	15317.6	0	0	0	0	2.00161	0	0	885.537	0	0	0	0	0	0	0	0	0	3849.12
1487	16264	131.386	3	1135.19	3402.53	0.00458848	1.34855	52.97	HLSNVSSTGSIDMVDSPQLATLADEVSASLAK	[7] Phospho (ST)|[8] Phospho (ST)	[7] Phospho (ST)	[8] Phospho (ST)				tr|A0A0G2JPD5|A0A0G2JPD5_HUMAN	Microtubule-associated protein OS=Homo sapiens GN=MAPT PE=1 SV=1	FALSE	1.58546	Axon Inj	Axon Ctrl	0.170047	46.3658	41274.5	78453.8	92193	139949	164467	186662	129561	77187.6	4496.55	3519.34	3237.02	10274.9	4174.79	5256.9	5294.23	4462.34	0	0	0	0	0	0	0	0	87967.6	139469
1525	16264	131.386	3	1135.19	3402.53	0.00458848	1.34855	52.97	HLSNVSSTGSIDMVDSPQLATLADEVSASLAK	[7] Phospho (ST)|[8] Phospho (ST)	[7] Phospho (ST)	[8] Phospho (ST)				tr|I3L170|I3L170_HUMAN	Microtubule-associated protein OS=Homo sapiens GN=MAPT PE=1 SV=1	FALSE	1.58546	Axon Inj	Axon Ctrl	0.170047	46.3658	41274.5	78453.8	92193	139949	164467	186662	129561	77187.6	4496.55	3519.34	3237.02	10274.9	4174.79	5256.9	5294.23	4462.34	0	0	0	0	0	0	0	0	87967.6	139469
1486	16264	131.386	3	1135.19	3402.53	0.00458848	1.34855	39.33	HLSNVSSTGSIDMVDSPQLATLADEVSASLAK	[8] Phospho (ST)|[10] Phospho (ST)	[8] Phospho (ST)	[10] Phospho (ST)				tr|A0A0G2JPD5|A0A0G2JPD5_HUMAN	Microtubule-associated protein OS=Homo sapiens GN=MAPT PE=1 SV=1	FALSE	1.58546	Axon Inj	Axon Ctrl	0.170047	46.3658	41274.5	78453.8	92193	139949	164467	186662	129561	77187.6	4496.55	3519.34	3237.02	10274.9	4174.79	5256.9	5294.23	4462.34	0	0	0	0	0	0	0	0	87967.6	139469
1524	16264	131.386	3	1135.19	3402.53	0.00458848	1.34855	39.33	HLSNVSSTGSIDMVDSPQLATLADEVSASLAK	[8] Phospho (ST)|[10] Phospho (ST)	[8] Phospho (ST)	[10] Phospho (ST)				tr|I3L170|I3L170_HUMAN	Microtubule-associated protein OS=Homo sapiens GN=MAPT PE=1 SV=1	FALSE	1.58546	Axon Inj	Axon Ctrl	0.170047	46.3658	41274.5	78453.8	92193	139949	164467	186662	129561	77187.6	4496.55	3519.34	3237.02	10274.9	4174.79	5256.9	5294.23	4462.34	0	0	0	0	0	0	0	0	87967.6	139469
4293	1913	73.8829	3	617.303	1848.89	-0.0010158	-0.54941	37.66	LTQYHGGSLPNVSQLR	[8] Phospho (ST)	[8] Phospho (ST)					sp|Q6UUV7|CRTC3_HUMAN	CREB-regulated transcription coactivator 3 OS=Homo sapiens GN=CRTC3 PE=1 SV=2	TRUE	4.30688	Axon Ctrl	Axon Inj	0.170285	122.609	88297.5	50159.9	57078.9	474756	63311.2	46420.4	44528.8	1372.34	9619.34	2250.11	2004.12	34856	1607.08	1307.33	1819.57	79.3375	0	0	0	0	0	0	0	0	167573	38908.2
6330	27377	57.4307	2	599.789	1197.56	7.2e-05	0.0601401	33.25	SQSVVEAGTLK	[3] Phospho (ST)	[3] Phospho (ST)					tr|G3V122|G3V122_HUMAN	Clavesin-1 OS=Homo sapiens GN=CLVS1 PE=1 SV=1	TRUE	1.64415	Axon Inj	Axon Ctrl	0.170537	200	16.8414	1075.72	337.359	4063.91	0	0	0	9032.68	1.83474	48.2555	11.8451	298.367	0	0	0	522.194	0	0	0	0	0	0	0	0	1373.46	2258.17
5385	2710	77.2283	2	636.821	1271.63	0.000316734	0.249077	44.68	RVSLSEIGFGK	[3] Phospho (ST)	[3] Phospho (ST)					tr|A0A087WZU2|A0A087WZU2_HUMAN	Cyclin-dependent kinase 16 OS=Homo sapiens GN=CDK16 PE=1 SV=1	TRUE	3.20051	Axon Ctrl	Axon Inj	0.170697	93.7859	385732	120856	30969.3	117883	35780.6	60157.6	43200.1	65654.1	42022.6	5421.43	1087.37	8654.83	908.248	1694.2	1765.28	3795.57	0	0	0	0	0	0	0	0	163860	51198.1
3630	22686	75.3466	2	591.792	1181.57	-0.000468343	-0.396374	33.12	TESLVIPSTR	[3] Phospho (ST)	[3] Phospho (ST)					tr|F8VW41|F8VW41_HUMAN	Phosphofurin acidic cluster sorting protein 2 OS=Homo sapiens GN=PACS2 PE=1 SV=1	TRUE	6.69935	Axon Inj	Axon Ctrl	0.170951	200	1083.24	9593.11	2207.63	145.03	87285.8	0	0	0	118.011	430.335	77.5127	10.6479	2215.65	0	0	0	0	0	0	0	0	0	0	0	3257.25	21821.5
3665	12262	82.2441	3	727.648	2179.92	-0.000193886	-0.0889415	78.36	VSSPAPMEGGEEEEELLGPK	[3] Phospho (ST)|[7] Oxidation (M)	[3] Phospho (ST)	[7] Oxidation (M)				sp|O14497|ARI1A_HUMAN	AT-rich interactive domain-containing protein 1A OS=Homo sapiens GN=ARID1A PE=1 SV=3	TRUE	5.62129	Axon Inj	Axon Ctrl	0.171168	145.114	13101.1	815.691	2638.37	28390.7	199873	30336.8	6698.48	15745	1427.27	36.5909	92.6368	2084.41	5073.55	854.368	273.718	910.245	0	0	0	0	0	0	0	0	11236.5	63163.4
5298	1891	94.9729	2	990.415	1978.82	0.000664198	0.335654	83	DSSTSPGDYVLSVSENSR	[4] Phospho (ST)	[4] Phospho (ST)					tr|I3L297|I3L297_HUMAN	Adapter molecule crk OS=Homo sapiens GN=CRK PE=1 SV=1	TRUE	3.98028	Axon Inj	Axon Ctrl	0.172327	116.205	8774.68	1769.22	18764.9	0	48348.7	16825	30686.9	20796.8	955.935	79.3653	658.861	0	1227.27	473.839	1253.95	1202.3	0	0	0	0	0	0	0	0	7327.2	29164.3
3652	6093	84.3217	3	679.022	2034.04	-0.000291224	-0.143175	39.53	IGVAKPLPLSPEEGYVSAK	[10] Phospho (ST)	[10] Phospho (ST)					tr|F5H1U9|F5H1U9_HUMAN	Multiple PDZ domain protein OS=Homo sapiens GN=MPDZ PE=1 SV=1	TRUE	2.03048	Axon Ctrl	Axon Inj	0.172718	99.6116	52787	118354	58953.4	63153.2	945.943	65259.3	68911.3	9306.41	5750.74	5309.21	2069.93	4636.63	24.0116	1837.88	2815.91	538.019	0	0	0	0	0	0	0	0	73311.9	36105.7
4448	3636	96.2338	2	1049.44	2096.86	0.00678458	3.2356	57.91	DLSSSPPGPYGQEMYAFR	[5] Phospho (ST)|[14] Oxidation (M)	[5] Phospho (ST)	[14] Oxidation (M)				sp|O43741|AAKB2_HUMAN	5'-AMP-activated protein kinase subunit beta-2 OS=Homo sapiens GN=PRKAB2 PE=1 SV=1	TRUE	1.57662	Axon Inj	Axon Ctrl	0.17289	156.558	0	0	16305.8	76184.7	103015	13009.4	22830.8	6966.79	0	0	572.517	5593.38	2614.92	366.381	932.931	402.762	0	0	0	0	0	0	0	0	23122.6	36455.6
1992	6684	67.5056	4	1003.67	4010.67	0.00150867	0.376164	37.37	EDEKGDDVDDPENQNSALADTDASGGLTKESPDTNGPK	[31] Phospho (ST)	[31] Phospho (ST)					sp|Q02952|AKA12_HUMAN	A-kinase anchor protein 12 OS=Homo sapiens GN=AKAP12 PE=1 SV=4	TRUE	Infinity	Axon Inj	Axon Ctrl	0.173902	197.584	0	0	0	0	3452.86	0	31.6647	0	0	0	0	0	87.6467	0	1.29391	0	0	0	0	0	0	0	0	0	0	871.13
4517	12170	86.5417	2	681.358	1360.7	0.00104472	0.767781	40.08	VSSPLSPLSPGIK	[3] Phospho (ST)	[3] Phospho (ST)					sp|Q9P2B4|CT2NL_HUMAN	CTTNBP2 N-terminal-like protein OS=Homo sapiens GN=CTTNBP2NL PE=1 SV=2	TRUE	1.95607	Axon Ctrl	Axon Inj	0.17423	61.5872	317303	530807	192681	862075	373816	167177	247707	184102	34567.8	23811.4	6765.27	63292.5	9488.87	4708.16	10122	10643.2	0	0	0	0	0	0	0	0	475716	243200
1484	9727	41.1352	2	523.791	1045.57	-0.000326069	-0.311858	31.95	VAVVRTPPK	[6] Phospho (ST)	[6] Phospho (ST)					tr|A0A0G2JPD5|A0A0G2JPD5_HUMAN	Microtubule-associated protein OS=Homo sapiens GN=MAPT PE=1 SV=1	FALSE	1.85271	Axon Inj	Axon Ctrl	0.174545	59.0761	153178	206467	243676	121280	347080	606338	243012	146047	16687.6	9261.87	8555.79	8904.21	8810.22	17076.1	9930.15	8443.22	0	0	0	0	0	0	0	0	181150	335619
1522	9727	41.1352	2	523.791	1045.57	-0.000326069	-0.311858	31.95	VAVVRTPPK	[6] Phospho (ST)	[6] Phospho (ST)					tr|I3L170|I3L170_HUMAN	Microtubule-associated protein OS=Homo sapiens GN=MAPT PE=1 SV=1	FALSE	1.85271	Axon Inj	Axon Ctrl	0.174545	59.0761	153178	206467	243676	121280	347080	606338	243012	146047	16687.6	9261.87	8555.79	8904.21	8810.22	17076.1	9930.15	8443.22	0	0	0	0	0	0	0	0	181150	335619
4358	10038	104.119	3	741.315	2220.92	0.00183845	0.827788	57.88	RNLLEDDSDEEEDFFLR	[8] Phospho (ST)	[8] Phospho (ST)					sp|O75379|VAMP4_HUMAN	Vesicle-associated membrane protein 4 OS=Homo sapiens GN=VAMP4 PE=1 SV=2	TRUE	11.0646	Axon Inj	Axon Ctrl	0.174887	199.437	836.715	1.77191	0	0	4627.06	2349.85	2300.6	0	91.1538	0.0794858	0	0	117.452	66.1782	94.009	0	0	0	0	0	0	0	0	0	209.622	2319.38
3202	7479	97.3064	2	956.443	1910.87	0.000966647	0.505867	47.11	ELEAMGLGTPSEAIEIR	[5] Oxidation (M)|[9] Phospho (ST)	[5] Oxidation (M)	[9] Phospho (ST)				tr|E7EMZ9|E7EMZ9_HUMAN	Transforming acidic coiled-coil-containing protein 2 OS=Homo sapiens GN=TACC2 PE=1 SV=1	TRUE	2.13168	Axon Ctrl	Axon Inj	0.175275	123.635	1105.2	9529.42	4323.54	24521	11765.6	0	0	6754.57	120.403	427.478	151.805	1800.3	298.656	0	0	390.493	0	0	0	0	0	0	0	0	9869.78	4630.04
1970	35837	81.2616	3	759.268	2274.78	0.00166411	0.731547	46	SMGYDDLDYGMMSDYGTAR	[1] Phospho (ST)|[2] Oxidation (M)|[11] Oxidation (M)|[12] Oxidation (M)	[1] Phospho (ST)	[2] Oxidation (M)	[11] Oxidation (M)	[12] Oxidation (M)		tr|C9JZR2|C9JZR2_HUMAN	Catenin delta-1 OS=Homo sapiens GN=CTNND1 PE=1 SV=2	TRUE	9.74092	Axon Ctrl	Axon Inj	0.175905	200	1090.47	8077.1	0	8026.27	1765.11	0	0	0	118.798	362.329	0	589.279	44.8053	0	0	0	0	0	0	0	0	0	0	0	4298.46	441.279
60	273	82.9404	2	1047.45	2092.89	0.00164357	0.78531	64.22	ASVSPMDEPVPDSESPIEK	[2] Phospho (ST)	[2] Phospho (ST)					sp|P46821|MAP1B_HUMAN	Microtubule-associated protein 1B OS=Homo sapiens GN=MAP1B PE=1 SV=2	TRUE	1.01819	Axon Ctrl	Axon Inj	0.176347	177.873	183011	0	17162.6	0	60347	25669.7	103510	7070.99	19937.7	0	602.603	0	1531.84	722.928	4229.69	408.786	0	0	0	0	0	0	0	0	50043.4	49149.3
221	8232	80.4166	3	902.052	2703.14	0.00155857	0.57658	40.41	RPSPHDEEEFEVEEAAEAQAEPK	[3] Phospho (ST)	[3] Phospho (ST)					sp|P11137|MTAP2_HUMAN	Microtubule-associated protein 2 OS=Homo sapiens GN=MAP2 PE=1 SV=4	TRUE	12.2283	Axon Ctrl	Axon Inj	0.176581	200	10304.4	14849.5	0	86190.7	0	0	9105.46	0	1122.59	666.129	0	6328.01	0	0	372.074	0	0	0	0	0	0	0	0	0	27836.2	2276.36
4580	5130	124.936	3	1245.92	3734.73	0.00739667	1.98051	39.28	EGSLGDELLPLGYSEPEQQEGASAGAPSPTLELASR	[28] Phospho (ST)	[28] Phospho (ST)					sp|Q96CX2|KCD12_HUMAN	BTB/POZ domain-containing protein KCTD12 OS=Homo sapiens GN=KCTD12 PE=1 SV=1	TRUE	1.4194	Axon Ctrl	Axon Inj	0.177071	31.9259	94896.9	150329	124164	69642.4	70874.2	111758	53648	73027.7	10338.3	6743.59	4359.57	5113.05	1799.06	3147.42	2192.21	4221.86	0	0	0	0	0	0	0	0	109758	77327.1
5738	8437	64.5081	2	581.298	1160.58	-0.00256133	-2.20693	67.75	LVLAESPQPK	[6] Phospho (ST)	[6] Phospho (ST)					tr|E7EUR8|E7EUR8_HUMAN	Protein FAM193A (Fragment) OS=Homo sapiens GN=FAM193A PE=1 SV=1	TRUE	7.74684	Axon Ctrl	Axon Inj	0.177172	95.3416	2106.97	52664.7	31644.9	32390.1	8797.67	3504.82	3033.64	0	229.538	2362.47	1111.09	2378.04	223.318	98.7052	123.963	0	0	0	0	0	0	0	0	0	29701.7	3834.03
82	871	87.1336	3	869.419	2605.23	0.00333101	1.27859	30.42	KLGDVSPTQIDVSQFGSFKEDTK	[6] Phospho (ST)	[6] Phospho (ST)					sp|P46821|MAP1B_HUMAN	Microtubule-associated protein 1B OS=Homo sapiens GN=MAP1B PE=1 SV=2	TRUE	2.31691	Axon Ctrl	Axon Inj	0.177582	72.023	1.38264e+06	216750	568895	579598	536425	73292.1	409153	167139	150628	9723.15	19974.7	42553.3	13616.5	2064.11	16719.1	9662.61	0	0	0	0	0	0	0	0	686970	296502
4779	20968	109.819	2	1141.08	2280.15	0.00184447	0.808924	41.38	SGALEPPTSAPPTLALVPGGAAAR	[1] Phospho (ST)	[1] Phospho (ST)					sp|Q9P244|LRFN1_HUMAN	Leucine-rich repeat and fibronectin type III domain-containing protein 1 OS=Homo sapiens GN=LRFN1 PE=1 SV=2	TRUE	2.43439	Axon Inj	Axon Ctrl	0.17778	141.873	0	7541.1	25688.7	578.294	13088.8	22296.6	27355.3	19561.1	0	338.285	901.964	42.4576	332.245	627.933	1117.81	1130.86	0	0	0	0	0	0	0	0	8452.02	20575.5
3247	42454	131.208	2	1148.04	2294.06	-0.000735339	-0.32054	57.42	SYSTSSPINIVVSSAGLSPIR	[2] Phospho (Y)|[18] Phospho (ST)	[2] Phospho (Y)	[18] Phospho (ST)				tr|E7EPC8|E7EPC8_HUMAN	Catenin delta-2 OS=Homo sapiens GN=CTNND2 PE=1 SV=1	TRUE	1.92146	Axon Inj	Axon Ctrl	0.177996	59.6924	7465.07	34262.9	32124.5	54036.8	95243.7	78097.3	31338.7	41055.1	813.263	1536.99	1127.93	3967.32	2417.65	2199.43	1280.59	2373.47	0	0	0	0	0	0	0	0	31972.3	61433.7
3245	42454	131.208	2	1148.04	2294.06	-0.000735339	-0.32054	34.49	SYSTSSPINIVVSSAGLSPIR	[6] Phospho (ST)|[13] Phospho (ST)	[6] Phospho (ST)	[13] Phospho (ST)				tr|E7EPC8|E7EPC8_HUMAN	Catenin delta-2 OS=Homo sapiens GN=CTNND2 PE=1 SV=1	TRUE	1.92146	Axon Inj	Axon Ctrl	0.177996	59.6924	7465.07	34262.9	32124.5	54036.8	95243.7	78097.3	31338.7	41055.1	813.263	1536.99	1127.93	3967.32	2417.65	2199.43	1280.59	2373.47	0	0	0	0	0	0	0	0	31972.3	61433.7
394	4863	104.658	3	926.09	2775.25	0.00317217	1.14302	35.09	SPETQAPLWTPEEINQGAMNPLEK	[10] Phospho (ST)|[19] Oxidation (M)	[10] Phospho (ST)	[19] Oxidation (M)				sp|P48681|NEST_HUMAN	Nestin OS=Homo sapiens GN=NES PE=1 SV=2	TRUE	2.11789	Axon Inj	Axon Ctrl	0.178134	90.7184	9667.59	4346.47	20779.4	2031.09	17046.5	10340.8	40924.7	9678.41	1053.21	194.977	729.591	149.12	432.705	291.225	1672.3	559.525	0	0	0	0	0	0	0	0	9206.12	19497.6
6106	20151	104.943	2	1289.01	2576.01	-0.00501995	-1.94873	31.25	YGVYEDENYEVGSDDEEIPFK	[13] Phospho (ST)	[13] Phospho (ST)					sp|O15541|R113A_HUMAN	RING finger protein 113A OS=Homo sapiens GN=RNF113A PE=1 SV=1	TRUE	2.63923	Axon Ctrl	Axon Inj	0.17835	98.5306	7500.8	19176	15737.4	3375.34	3130.31	159.543	10299.6	3760.16	817.156	860.214	552.561	247.813	79.4591	4.49317	420.871	217.381	0	0	0	0	0	0	0	0	11447.4	4337.41
4813	15613	85.0671	4	972.168	3884.64	0.00472916	1.2174	56.75	SSSPAPEFLASSPPDNKSPDEATAADQESEDDLSASR	[3] Phospho (ST)	[3] Phospho (ST)					tr|M0QXT1|M0QXT1_HUMAN	FERM, RhoGEF and pleckstrin domain-containing protein 1 (Fragment) OS=Homo sapiens GN=FARP1 PE=1 SV=1	TRUE	2.89766	Axon Ctrl	Axon Inj	0.178763	89.1037	63409.7	103163	10437	92125	16025	18148.6	53138.8	5567.88	6908	4627.78	366.457	6763.7	406.776	511.113	2171.4	321.888	0	0	0	0	0	0	0	0	67283.7	23220.1
4814	15613	85.0671	4	972.168	3884.64	0.00472916	1.2174	36.7	SSSPAPEFLASSPPDNKSPDEATAADQESEDDLSASR	[23] Phospho (ST)	[23] Phospho (ST)					tr|M0QXT1|M0QXT1_HUMAN	FERM, RhoGEF and pleckstrin domain-containing protein 1 (Fragment) OS=Homo sapiens GN=FARP1 PE=1 SV=1	TRUE	2.89766	Axon Ctrl	Axon Inj	0.178763	89.1037	63409.7	103163	10437	92125	16025	18148.6	53138.8	5567.88	6908	4627.78	366.457	6763.7	406.776	511.113	2171.4	321.888	0	0	0	0	0	0	0	0	67283.7	23220.1
5881	13998	131.056	3	1043.79	3128.34	0.00437868	1.39968	74.89	AAENEASQESALGAYSPVDYMSITSFPR	[N-term] Acetyl (Protein N-term)|[16] Phospho (ST)|[21] Oxidation (M)	[N-term] Acetyl (Protein N-term)	[16] Phospho (ST)	[21] Oxidation (M)			tr|A2A2G5|A2A2G5_HUMAN	Gamma-glutamyltransferase 7 (Fragment) OS=Homo sapiens GN=GGT7 PE=1 SV=6	TRUE	2.33769	Axon Inj	Axon Ctrl	0.179501	59.0168	15075.2	18074.7	10875.4	36396.8	40522.9	59903.3	76030.2	11545.6	1642.33	810.811	381.851	2672.2	1028.62	1687.04	3106.81	667.468	0	0	0	0	0	0	0	0	20105.5	47000.5
5882	13998	131.056	3	1043.79	3128.34	0.00437868	1.39968	43.04	AAENEASQESALGAYSPVDYMSITSFPR	[N-term] Acetyl (Protein N-term)|[10] Phospho (ST)|[21] Oxidation (M)	[N-term] Acetyl (Protein N-term)	[10] Phospho (ST)	[21] Oxidation (M)			tr|A2A2G5|A2A2G5_HUMAN	Gamma-glutamyltransferase 7 (Fragment) OS=Homo sapiens GN=GGT7 PE=1 SV=6	TRUE	2.33769	Axon Inj	Axon Ctrl	0.179501	59.0168	15075.2	18074.7	10875.4	36396.8	40522.9	59903.3	76030.2	11545.6	1642.33	810.811	381.851	2672.2	1028.62	1687.04	3106.81	667.468	0	0	0	0	0	0	0	0	20105.5	47000.5
422	13618	111.496	3	920.759	2759.26	0.00412848	1.49623	32.8	SPETQAPLWTPEEINQGAMNPLEK	[10] Phospho (ST)	[10] Phospho (ST)					sp|P48681|NEST_HUMAN	Nestin OS=Homo sapiens GN=NES PE=1 SV=2	TRUE	2.33537	Axon Inj	Axon Ctrl	0.179501	93.0342	1721.21	4125.52	75.4146	6956.75	6537.74	13362.8	3862.26	6314.17	187.513	185.066	2.64791	510.756	165.953	376.332	157.823	365.032	0	0	0	0	0	0	0	0	3219.73	7519.24
3263	6033	45.3712	3	495.563	1483.67	-6.9e-05	-0.0465026	48.08	SRSDIDVNAAASAK	[3] Phospho (ST)	[3] Phospho (ST)					tr|H0Y5T1|H0Y5T1_HUMAN	CLIP-associating protein 1 (Fragment) OS=Homo sapiens GN=CLASP1 PE=1 SV=2	FALSE	1.23221	Axon Ctrl	Axon Inj	0.179665	137.528	7244.85	4334.53	1433.52	2831.86	9370.64	3488.2	0	0	789.271	194.442	50.3329	207.911	237.863	98.2371	0	0	0	0	0	0	0	0	0	0	3961.19	3214.71
3276	6033	45.3712	3	495.563	1483.67	-6.9e-05	-0.0465026	48.08	SRSDIDVNAAASAK	[3] Phospho (ST)	[3] Phospho (ST)					sp|Q7Z460|CLAP1_HUMAN	CLIP-associating protein 1 OS=Homo sapiens GN=CLASP1 PE=1 SV=1	FALSE	1.23221	Axon Ctrl	Axon Inj	0.179665	137.528	7244.85	4334.53	1433.52	2831.86	9370.64	3488.2	0	0	789.271	194.442	50.3329	207.911	237.863	98.2371	0	0	0	0	0	0	0	0	0	0	3961.19	3214.71
6240	22656	77.4187	2	799.38	1596.75	0.00161903	1.01396	36.18	EDEISPPPPNPVVK	[5] Phospho (ST)	[5] Phospho (ST)					tr|K7EID3|K7EID3_HUMAN	cAMP-dependent protein kinase type I-alpha regulatory subunit (Fragment) OS=Homo sapiens GN=PRKAR1A PE=1 SV=6	TRUE	7.65088	Axon Ctrl	Axon Inj	0.179763	89.3236	68039.3	105569	49012	5098.44	10044.9	15276.1	4442.69	0	7412.36	4735.71	1720.88	374.321	254.978	430.218	181.541	0	0	0	0	0	0	0	0	0	56929.8	7440.94
3237	27814	71.8481	3	613.309	1836.91	-0.00289683	-1.57702	49.02	LRTDSQSEAVAIQAIR	[7] Phospho (ST)	[7] Phospho (ST)					tr|J3KNM6|J3KNM6_HUMAN	Arf-GAP with GTPase, ANK repeat and PH domain-containing protein 2 (Fragment) OS=Homo sapiens GN=AGAP2 PE=1 SV=1	TRUE	1.68193	Axon Ctrl	Axon Inj	0.179955	46.7001	55607.1	36456.9	18670.6	26264.2	9066.66	19688	22252.2	30446.3	6057.97	1635.41	655.552	1928.28	230.146	554.467	909.285	1760.15	0	0	0	0	0	0	0	0	34249.7	20363.3
5700	7450	110.721	2	887.43	1772.85	0.00127924	0.721576	61.81	SSSETILSSLAGSDIVK	[3] Phospho (ST)	[3] Phospho (ST)					sp|Q01850|CDR2_HUMAN	Cerebellar degeneration-related protein 2 OS=Homo sapiens GN=CDR2 PE=1 SV=2	TRUE	3.29675	Axon Ctrl	Axon Inj	0.180292	74.9456	2876.3	38613.3	20416.8	16678.3	4073.96	9010.67	9828.7	923.68	313.352	1732.15	716.86	1224.5	103.413	253.765	401.628	53.3995	0	0	0	0	0	0	0	0	19646.2	5959.25
5699	7450	110.721	2	887.43	1772.85	0.00127924	0.721576	51.27	SSSETILSSLAGSDIVK	[2] Phospho (ST)	[2] Phospho (ST)					sp|Q01850|CDR2_HUMAN	Cerebellar degeneration-related protein 2 OS=Homo sapiens GN=CDR2 PE=1 SV=2	TRUE	3.29675	Axon Ctrl	Axon Inj	0.180292	74.9456	2876.3	38613.3	20416.8	16678.3	4073.96	9010.67	9828.7	923.68	313.352	1732.15	716.86	1224.5	103.413	253.765	401.628	53.3995	0	0	0	0	0	0	0	0	19646.2	5959.25
2088	4190	56.0348	2	837.404	1672.79	2.65e-05	0.0158638	44.42	SVSSDSLGPPRPAPAR	[3] Phospho (ST)	[3] Phospho (ST)					sp|Q9P1Y5|CAMP3_HUMAN	Calmodulin-regulated spectrin-associated protein 3 OS=Homo sapiens GN=CAMSAP3 PE=1 SV=2	TRUE	Infinity	Axon Ctrl	Axon Inj	0.180329	198.112	23.49	0	3286.73	0	0	0	0	0	2.55906	0	115.401	0	0	0	0	0	0	0	0	0	0	0	0	0	827.555	0
4241	1562	101.944	2	1095.96	2189.9	0.0027993	1.27828	50.23	DFQEYVEPGEDFPASPQR	[15] Phospho (ST)	[15] Phospho (ST)					sp|Q9Y6G9|DC1L1_HUMAN	Cytoplasmic dynein 1 light intermediate chain 1 OS=Homo sapiens GN=DYNC1LI1 PE=1 SV=3	TRUE	6.96828	Axon Inj	Axon Ctrl	0.180353	137.677	28791.6	18600.3	32829.7	45841.2	666672	53515.7	139659	18595.3	3136.62	834.389	1152.69	3365.6	16922.7	1507.15	5706.85	1075.03	0	0	0	0	0	0	0	0	31515.7	219610
4485	34076	103.497	3	1128.24	3381.7	0.00372639	1.10193	34.32	RPPEEPPVAAQVAAQVAAPVALPSPPTPSDGGTK	[33] Phospho (ST)	[33] Phospho (ST)					sp|Q8N3E9|PLCD3_HUMAN	1-phosphatidylinositol 4,5-bisphosphate phosphodiesterase delta-3 OS=Homo sapiens GN=PLCD3 PE=1 SV=3	TRUE	8.03434	Axon Ctrl	Axon Inj	0.180588	200	2151.31	2957.82	11861.4	0	0	0	0	2112.25	234.369	132.684	416.469	0	0	0	0	122.113	0	0	0	0	0	0	0	0	4242.63	528.063
4933	14357	104.475	3	785.324	2352.95	0.000264776	0.112529	47.54	SMSAPSDLEMIGNEDLEFTR	[2] Oxidation (M)|[3] Phospho (ST)|[10] Oxidation (M)	[2] Oxidation (M)	[3] Phospho (ST)	[10] Oxidation (M)			tr|J3KPF0|J3KPF0_HUMAN	Probable E3 ubiquitin-protein ligase HECTD4 OS=Homo sapiens GN=HECTD4 PE=1 SV=3	TRUE	1.95865	Axon Inj	Axon Ctrl	0.180648	62.71	3745.95	5673.43	2822.81	2727.26	13644.7	7192.84	5726.4	2756.02	408.093	254.503	99.1126	200.232	346.354	202.57	233.997	159.33	0	0	0	0	0	0	0	0	3742.36	7329.99
6042	15291	60.137	2	690.321	1378.63	0.00389208	2.82316	42.36	SASLSNLHSLDR	[3] Phospho (ST)	[3] Phospho (ST)					tr|A0A087WUW0|A0A087WUW0_HUMAN	Protein chibby homolog 1 OS=Homo sapiens GN=CBY1 PE=1 SV=1	TRUE	30.8055	Axon Ctrl	Axon Inj	0.180865	197.24	0	10961.9	19949.1	19190.2	0	16.8941	0	1609.48	0	491.738	700.44	1408.92	0	0.475784	0	93.0467	0	0	0	0	0	0	0	0	12525.3	406.593
5165	3498	105.136	3	645.951	1934.83	0.000381664	0.19726	47.09	SDEFSLADALPEHSPAK	[N-term] Acetyl (Protein N-term)|[14] Phospho (ST)	[N-term] Acetyl (Protein N-term)	[14] Phospho (ST)				sp|Q8NDC0|MISSL_HUMAN	MAPK-interacting and spindle-stabilizing protein-like OS=Homo sapiens GN=MAPK1IP1L PE=1 SV=4	TRUE	1.61906	Axon Ctrl	Axon Inj	0.180886	102.424	124554	96709.6	73080	52320.2	51017.2	17511	13751.4	131835	13569.2	4338.28	2565.94	3841.29	1295.01	493.157	561.922	7621.58	0	0	0	0	0	0	0	0	86665.9	53528.6
3710	4943	79.6438	3	595.298	1782.87	0.00101487	0.569235	37.49	AAPPPPPPPPPLESSPR	[15] Phospho (ST)	[15] Phospho (ST)					sp|Q5T4S7|UBR4_HUMAN	E3 ubiquitin-protein ligase UBR4 OS=Homo sapiens GN=UBR4 PE=1 SV=1	TRUE	2.09706	Axon Ctrl	Axon Inj	0.181152	91.5527	157083	349158	457923	102909	76207.8	294107	27308.1	111219	17113	15662.8	16078.3	7555.42	1934.44	8282.85	1115.89	6429.73	0	0	0	0	0	0	0	0	266768	127210
5184	745	68.85	2	542.757	1083.5	8.3e-05	0.0766038	31.79	IGFPSTSPAK	[7] Phospho (ST)	[7] Phospho (ST)					sp|Q9UDT6|CLIP2_HUMAN	CAP-Gly domain-containing linker protein 2 OS=Homo sapiens GN=CLIP2 PE=1 SV=1	TRUE	1.72997	Axon Ctrl	Axon Inj	0.181508	103.331	113781	114305	122553	168841	5127.96	39245.4	71905.8	184004	12395.6	5127.6	4303.01	12396.1	130.167	1105.26	2938.27	10637.6	0	0	0	0	0	0	0	0	129870	75070.7
5664	6932	104.584	3	964.473	2890.4	0.00477603	1.65238	72.5	SPKPAAPAAPPFSSSSGVLGTGLCELDR	[1] Phospho (ST)|[24] dimethyl-Propionamide (C)	[1] Phospho (ST)	[24] dimethyl-Propionamide (C)				tr|H3BN49|H3BN49_HUMAN	Transforming growth factor beta-1-induced transcript 1 protein OS=Homo sapiens GN=TGFB1I1 PE=1 SV=1	TRUE	2.18826	Axon Inj	Axon Ctrl	0.181617	81.5229	11764.3	3991.2	14433.1	9494.51	17075.2	47884.3	10220.5	11656.7	1281.63	179.04	506.766	697.075	433.433	1348.55	417.638	673.893	0	0	0	0	0	0	0	0	9920.77	21709.2
4864	11275	73.1499	2	721.315	1440.62	0.00192975	1.33953	68.61	ALDVSASDDEIAR	[7] Phospho (ST)	[7] Phospho (ST)					tr|C9JIF9|C9JIF9_HUMAN	Acylamino-acid-releasing enzyme OS=Homo sapiens GN=APEH PE=1 SV=1	TRUE	1.86574	Axon Inj	Axon Ctrl	0.182213	49.3656	20169.1	7480.81	20264.3	24951.8	13711.3	40356.6	28772.5	53108.6	2197.27	335.58	711.507	1831.93	348.044	1136.55	1175.72	3070.29	0	0	0	0	0	0	0	0	18216.5	33987.2
229	25936	101.4	3	902.05	2703.13	-0.00561494	-2.0772	32.53	RPSPHDEEEFEVEEAAEAQAEPK	[3] Phospho (ST)	[3] Phospho (ST)					sp|P11137|MTAP2_HUMAN	Microtubule-associated protein 2 OS=Homo sapiens GN=MAP2 PE=1 SV=4	TRUE	3.86628	Axon Inj	Axon Ctrl	0.182788	95.372	2161.77	5177.41	16111.2	6683.34	7066.43	62800.9	41022.7	5615.26	235.508	232.252	565.687	490.683	179.373	1768.64	1676.3	324.628	0	0	0	0	0	0	0	0	7533.43	29126.3
3029	1464	52.8152	3	735.682	2204.02	5.46e-05	0.0247628	34.19	KLELDGEKETAPEEPGSPAK	[17] Phospho (ST)	[17] Phospho (ST)					sp|P35612|ADDB_HUMAN	Beta-adducin OS=Homo sapiens GN=ADD2 PE=1 SV=3	TRUE	1.96943	Axon Inj	Axon Ctrl	0.183038	122.065	625.277	4758.49	44.1188	1472.07	4158.91	5271.56	2389.28	1769.22	68.1192	213.46	1.54907	108.077	105.569	148.461	97.6328	102.282	0	0	0	0	0	0	0	0	1724.99	3397.24
5872	11265	106.436	2	688.275	1374.53	0.000453843	0.33018	34.49	FGSNINLEADES	[3] Phospho (ST)	[3] Phospho (ST)					sp|Q9NQP4|PFD4_HUMAN	Prefoldin subunit 4 OS=Homo sapiens GN=PFDN4 PE=1 SV=1	TRUE	2.88312	Axon Inj	Axon Ctrl	0.18473	175.288	119.041	222.865	0	3305.51	1833.59	5906.72	216.908	2558.74	12.9686	9.99746	0	242.687	46.5436	166.349	8.86348	147.925	0	0	0	0	0	0	0	0	911.855	2628.99
5245	1484	72.4751	2	611.269	1220.52	0.000113993	0.093397	32.59	SWSPPPEVSR	[3] Phospho (ST)	[3] Phospho (ST)					tr|B4DEH9|B4DEH9_HUMAN	Acetyl-coenzyme A synthetase, cytoplasmic OS=Homo sapiens GN=ACSS2 PE=1 SV=1	TRUE	1.47474	Axon Inj	Axon Ctrl	0.185085	50.3354	325169	82809.8	225395	172065	382550	327366	271124	206773	35424.7	3714.75	7913.94	12632.8	9710.57	9219.5	11078.9	11953.9	0	0	0	0	0	0	0	0	201360	296953
2089	2850	89.0655	2	945.45	1888.88	0.00280368	1.48431	59.44	SSILLAEETPPEEPAAR	[9] Phospho (ST)	[9] Phospho (ST)					sp|Q9P1Y5|CAMP3_HUMAN	Calmodulin-regulated spectrin-associated protein 3 OS=Homo sapiens GN=CAMSAP3 PE=1 SV=2	TRUE	2.63359	Axon Inj	Axon Ctrl	0.185257	104.268	869526	228115	187856	83307.2	460633	231177	2.13646e+06	776600	94728.3	10233	6595.89	6116.31	11692.6	6510.58	87301.6	44896.5	0	0	0	0	0	0	0	0	342201	901217
3597	11096	107.571	3	911.084	2730.23	0.0029593	1.0839	87.5	TGNAYLTAELSTPDGSVADGEILDNK	[12] Phospho (ST)	[12] Phospho (ST)					tr|A0A0J9YX34|A0A0J9YX34_HUMAN	Tripartite motif-containing protein 2 OS=Homo sapiens GN=TRIM2 PE=1 SV=1	TRUE	2.67156	Axon Ctrl	Axon Inj	0.185411	66.6272	126094	179307	28566.1	268456	39373.6	28859.1	111573	45689.1	13737	8043.5	1003	19709.7	999.453	812.75	4559.19	2641.37	0	0	0	0	0	0	0	0	150606	56373.7
3599	11096	107.571	3	911.084	2730.23	0.0029593	1.0839	85.87	TGNAYLTAELSTPDGSVADGEILDNK	[11] Phospho (ST)	[11] Phospho (ST)					tr|A0A0J9YX34|A0A0J9YX34_HUMAN	Tripartite motif-containing protein 2 OS=Homo sapiens GN=TRIM2 PE=1 SV=1	TRUE	2.67156	Axon Ctrl	Axon Inj	0.185411	66.6272	126094	179307	28566.1	268456	39373.6	28859.1	111573	45689.1	13737	8043.5	1003	19709.7	999.453	812.75	4559.19	2641.37	0	0	0	0	0	0	0	0	150606	56373.7
3701	2957	91.0031	2	896.912	1791.81	0.000546613	0.305062	69.26	SDSLILDHQWELEK	[3] Phospho (ST)	[3] Phospho (ST)					sp|Q12756|KIF1A_HUMAN	Kinesin-like protein KIF1A OS=Homo sapiens GN=KIF1A PE=1 SV=2	TRUE	12.3896	Axon Inj	Axon Ctrl	0.185603	164.23	17973.9	29129.7	2515.45	42357.6	984660	10846.2	46348.6	97701.8	1958.12	1306.72	88.3208	3109.84	24994.4	305.459	1893.93	5648.3	0	0	0	0	0	0	0	0	22994.1	284889
3702	2957	91.0031	2	896.912	1791.81	0.000546613	0.305062	43.39	SDSLILDHQWELEK	[1] Phospho (ST)	[1] Phospho (ST)					sp|Q12756|KIF1A_HUMAN	Kinesin-like protein KIF1A OS=Homo sapiens GN=KIF1A PE=1 SV=2	TRUE	12.3896	Axon Inj	Axon Ctrl	0.185603	164.23	17973.9	29129.7	2515.45	42357.6	984660	10846.2	46348.6	97701.8	1958.12	1306.72	88.3208	3109.84	24994.4	305.459	1893.93	5648.3	0	0	0	0	0	0	0	0	22994.1	284889
2905	7265	56.1795	3	477.217	1428.63	-0.000395061	-0.276532	33.03	DSSFTEVPRSPK	[10] Phospho (ST)	[10] Phospho (ST)					sp|O95425|SVIL_HUMAN	Supervillin OS=Homo sapiens GN=SVIL PE=1 SV=2	TRUE	18.3875	Axon Ctrl	Axon Inj	0.18582	144.786	2083.17	42161.9	1573.39	157356	4993.24	1601.73	180.732	4273.89	226.945	1891.33	55.2438	11552.9	126.747	45.109	7.3852	247.081	0	0	0	0	0	0	0	0	50793.6	2762.4
5006	17524	55.4772	3	843.699	2528.08	0.0018672	0.738586	37.57	RPTETNPVTSNSDEECNETVK	[12] Phospho (ST)|[16] dimethyl-Propionamide (C)	[12] Phospho (ST)	[16] dimethyl-Propionamide (C)				tr|A0A096LNL9|A0A096LNL9_HUMAN	Transcriptional regulator ATRX (Fragment) OS=Homo sapiens GN=ATRX PE=1 SV=1	TRUE	3.53926	Axon Inj	Axon Ctrl	0.18599	136.504	1605.56	924.737	0	7702.31	7636.24	3402.95	20108.2	5068.46	174.913	41.4826	0	565.494	193.837	95.8364	821.677	293.016	0	0	0	0	0	0	0	0	2558.15	9053.96
4540	7877	101.046	3	738.687	2213.04	0.00153312	0.692769	46.9	STPPPNNLVNPVQELETER	[2] Phospho (ST)	[2] Phospho (ST)					sp|Q8NDI1|EHBP1_HUMAN	EH domain-binding protein 1 OS=Homo sapiens GN=EHBP1 PE=1 SV=3	TRUE	1.92693	Axon Ctrl	Axon Inj	0.186223	79.5723	134105	177008	45096.3	157982	19139.9	31116.4	81226.4	135362	14609.7	7940.35	1583.39	11598.8	485.844	876.322	3319.14	7825.48	0	0	0	0	0	0	0	0	128548	66711.1
3797	12973	65.5641	3	501.267	1500.78	-0.000875706	-0.5835	39.82	RPPVVVNLSTSPR	[11] Phospho (ST)	[11] Phospho (ST)					sp|C9J069|CI172_HUMAN	Uncharacterized protein C9orf172 OS=Homo sapiens GN=C9orf172 PE=3 SV=1	TRUE	17.5556	Axon Ctrl	Axon Inj	0.186301	118.006	20495.5	595490	7517.78	327802	11439.1	8432.31	0	34316.7	2232.83	26713	263.959	24066.8	290.368	237.477	0	1983.91	0	0	0	0	0	0	0	0	237826	13547
4372	7307	125.039	2	895.42	1788.82	0.00229969	1.28559	44.19	LSPFFTLDLSPTEDK	[10] Phospho (ST)	[10] Phospho (ST)					tr|G3V174|G3V174_HUMAN	Rho GTPase-activating protein 32 OS=Homo sapiens GN=ARHGAP32 PE=1 SV=1	TRUE	1.96527	Axon Inj	Axon Ctrl	0.186463	68.625	1984.6	5629.98	7363.61	13784.9	7791.49	27501.1	7897.61	13337.1	216.208	252.554	258.546	1012.07	197.778	774.507	322.719	771.04	0	0	0	0	0	0	0	0	7190.78	14131.8
5415	4424	107.283	3	1093.2	3276.57	0.0037706	1.15078	38.94	INHTVILDDPFDDPPDLLIPDRSPEPTR	[23] Phospho (ST)	[23] Phospho (ST)					sp|Q8WUA2|PPIL4_HUMAN	Peptidyl-prolyl cis-trans isomerase-like 4 OS=Homo sapiens GN=PPIL4 PE=1 SV=1	TRUE	2.25941	Axon Inj	Axon Ctrl	0.186818	102.23	93.4571	7533.16	22639.1	6946.66	18104.5	13901.1	31351.3	20721	10.1814	337.928	794.889	510.014	459.561	391.493	1281.1	1197.92	0	0	0	0	0	0	0	0	9303.09	21019.5
4760	11808	96.9434	3	671.31	2010.91	0.00573141	2.85016	33.08	EKPDSDDDLDIASLVTAK	[5] Phospho (ST)	[5] Phospho (ST)					sp|Q86V48|LUZP1_HUMAN	Leucine zipper protein 1 OS=Homo sapiens GN=LUZP1 PE=1 SV=2	TRUE	1.18004	Axon Ctrl	Axon Inj	0.186994	192.304	220462	66.2879	2421.78	4082.36	52768.7	23594.8	31033.8	84996.6	24017.7	2.9736	85.0319	299.722	1339.47	664.495	1268.13	4913.8	0	0	0	0	0	0	0	0	56758.2	48098.5
3066	3042	106.102	3	1224.22	3669.63	0.00780084	2.12579	36.93	VGEDEDGSDEEVVHNEDIHFEPIVSLPEVEVK	[8] Phospho (ST)	[8] Phospho (ST)					sp|P49792|RBP2_HUMAN	E3 SUMO-protein ligase RanBP2 OS=Homo sapiens GN=RANBP2 PE=1 SV=2	TRUE	4.19299	Axon Ctrl	Axon Inj	0.187143	106.576	32108.2	13588.1	45509.3	14808.3	15600.5	0	6530.17	3152.95	3497.94	609.545	1597.89	1087.2	395.999	0	266.841	182.277	0	0	0	0	0	0	0	0	26503.5	6320.9
106	11902	111.436	2	1452.09	2902.17	0.00159575	0.549847	61.06	SEQSSMSIEFGQESPEQSLAMDFSR	[14] Phospho (ST)|[21] Oxidation (M)	[14] Phospho (ST)	[21] Oxidation (M)				sp|P46821|MAP1B_HUMAN	Microtubule-associated protein 1B OS=Homo sapiens GN=MAP1B PE=1 SV=2	TRUE	1.61319	Axon Inj	Axon Ctrl	0.187156	76.7788	19035.8	67663	30102.3	12140.8	87984.5	38687.7	41809.1	39526.7	2073.81	3035.28	1056.93	891.36	2233.38	1089.55	1708.44	2285.11	0	0	0	0	0	0	0	0	32235.5	52002
5403	9564	109.404	2	970.471	1938.93	-0.00607529	-3.13331	46.36	LDGLVETPTGYIESLPR	[14] Phospho (ST)	[14] Phospho (ST)					tr|H0YHC3|H0YHC3_HUMAN	Nucleosome assembly protein 1-like 1 (Fragment) OS=Homo sapiens GN=NAP1L1 PE=1 SV=1	TRUE	1.51608	Axon Inj	Axon Ctrl	0.187302	66.6448	14477.4	11137	50160	32329.7	29650.6	46796	32685.9	54762.3	1577.21	499.592	1761.18	2373.6	752.644	1317.9	1335.64	3165.9	0	0	0	0	0	0	0	0	27026	40973.7
2868	16300	101.228	2	1029.46	2056.9	-0.00119747	-0.582172	55.91	STQDLSDVSMDEVGIPLR	[2] Phospho (ST)|[10] Oxidation (M)	[2] Phospho (ST)	[10] Oxidation (M)				sp|Q9BX66|SRBS1_HUMAN	Sorbin and SH3 domain-containing protein 1 OS=Homo sapiens GN=SORBS1 PE=1 SV=3	TRUE	3.17757	Axon Inj	Axon Ctrl	0.187495	102.046	0	4410.68	557.953	3690.53	8569.22	10342.4	4787.16	3816.27	0	197.858	19.5905	270.954	217.52	291.27	195.617	220.625	0	0	0	0	0	0	0	0	2164.79	6878.77
3577	20040	71.1578	3	616.284	1845.83	0.00461079	2.49796	31.52	AGSSTPGDAPPAVAEVQGR	[5] Phospho (ST)	[5] Phospho (ST)					sp|Q7Z6Z7|HUWE1_HUMAN	E3 ubiquitin-protein ligase HUWE1 OS=Homo sapiens GN=HUWE1 PE=1 SV=3	TRUE	1.57195	Axon Inj	Axon Ctrl	0.187605	43.2924	319076	339996	743941	701150	407758	966318	1.02742e+06	906144	34760.9	15251.8	26120.8	51477.5	10350.4	27214.1	41983.2	52385.7	0	0	0	0	0	0	0	0	526041	826910
2791	2530	84.7396	3	751.369	2251.09	-0.00315237	-1.40038	31.08	GSLAEAVGSPPPAATPTPTPPTR	[9] Phospho (ST)	[9] Phospho (ST)					sp|Q9Y6I3|EPN1_HUMAN	Epsin-1 OS=Homo sapiens GN=EPN1 PE=1 SV=2	TRUE	11.0107	Axon Ctrl	Axon Inj	0.188102	174.734	3.82693e+06	147959	135172	117482	75575.7	49463.5	201572	57337	416916	6637.27	4746.09	8625.38	1918.4	1393.03	8236.81	3314.75	0	0	0	0	0	0	0	0	1.05689e+06	95987.1
5569	5385	57.142	2	636.827	1271.64	0.000116194	0.0913737	37.19	LLAAGSPLAHSR	[6] Phospho (ST)	[6] Phospho (ST)					sp|Q8IZN3|ZDH14_HUMAN	Probable palmitoyltransferase ZDHHC14 OS=Homo sapiens GN=ZDHHC14 PE=1 SV=1	TRUE	1.41088	Axon Ctrl	Axon Inj	0.188147	175.178	68358.3	127984	82467.2	323377	25670.5	12909.4	1539.75	386695	7447.12	5741.19	2895.54	23741.9	651.615	363.565	62.9187	22355.5	0	0	0	0	0	0	0	0	150546	106704
2226	26322	78.3282	3	542.278	1623.81	-0.000954809	-0.588004	34.06	RASGQAFELILSPR	[3] Phospho (ST)	[3] Phospho (ST)					sp|P16949|STMN1_HUMAN	Stathmin OS=Homo sapiens GN=STMN1 PE=1 SV=3	TRUE	6.95325	Axon Ctrl	Axon Inj	0.188345	113.22	669.05	9016.8	22963	2824.17	0	1559.59	3062.36	479.696	72.8879	404.483	806.263	207.347	0	43.9223	125.137	27.732	0	0	0	0	0	0	0	0	8868.26	1275.41
4427	24726	96.2338	3	552.933	1655.78	-0.000871951	-0.526611	44.62	SSSLESLQTAVAEVR	[6] Phospho (ST)	[6] Phospho (ST)					tr|A0A087WZG6|A0A087WZG6_HUMAN	Partitioning defective 3 homolog B OS=Homo sapiens GN=PARD3B PE=1 SV=1	TRUE	5.52747	Axon Ctrl	Axon Inj	0.189384	200	0	4252.27	2730.31	932.004	0	0	1431.86	0	0	190.752	95.8648	68.4265	0	0	58.5099	0	0	0	0	0	0	0	0	0	1978.65	357.966
3076	1601	89.6535	3	1007.78	3020.33	0.00532014	1.76145	79.38	LGAGALNAGSYASLEDTSDKLDGTASEDGR	[10] Phospho (ST)	[10] Phospho (ST)					tr|J3KR49|J3KR49_HUMAN	CLIP-associating protein 2 OS=Homo sapiens GN=CLASP2 PE=1 SV=1	FALSE	1.78295	Axon Inj	Axon Ctrl	0.189602	73.9253	88016	67901.4	269966	376149	405501	170617	573025	280841	9588.68	3045.98	9478.87	27616.4	10293.2	4805.03	23415.4	16235.9	0	0	0	0	0	0	0	0	200508	357496
3567	1601	89.6535	3	1007.78	3020.33	0.00532014	1.76145	79.38	LGAGALNAGSYASLEDTSDKLDGTASEDGR	[10] Phospho (ST)	[10] Phospho (ST)					tr|E7ERI8|E7ERI8_HUMAN	CLIP-associating protein 2 OS=Homo sapiens GN=CLASP2 PE=1 SV=1	FALSE	1.78295	Axon Inj	Axon Ctrl	0.189602	73.9253	88016	67901.4	269966	376149	405501	170617	573025	280841	9588.68	3045.98	9478.87	27616.4	10293.2	4805.03	23415.4	16235.9	0	0	0	0	0	0	0	0	200508	357496
5369	2504	83.2208	3	846.427	2536.26	0.00172604	0.680547	38.32	TGQAGSLSGSPKPFSPQLSAPITTK	[10] Phospho (ST)	[10] Phospho (ST)					tr|A0A087WV57|A0A087WV57_HUMAN	Protein kinase C-binding protein 1 OS=Homo sapiens GN=ZMYND8 PE=1 SV=1	TRUE	2.17351	Axon Ctrl	Axon Inj	0.189766	78.9463	2085.5	7937.48	6376.77	8810.92	5507.94	279.911	1891.74	3919.48	227.2	356.066	223.897	646.887	139.812	7.88305	77.302	226.592	0	0	0	0	0	0	0	0	6302.67	2899.77
6448	38890	81.9549	3	808.675	2423	0.00361692	1.49274	46.2	PHPSISEEEEGFDCLSSPER	[14] dimethyl-Propionamide (C)|[17] Phospho (ST)	[14] dimethyl-Propionamide (C)	[17] Phospho (ST)				sp|Q9UQF2|JIP1_HUMAN	C-Jun-amino-terminal kinase-interacting protein 1 OS=Homo sapiens GN=MAPK8IP1 PE=1 SV=1	TRUE	1.49572	Axon Inj	Axon Ctrl	0.189969	181.607	5158.06	0	0	67676.9	4141.26	3467.21	9345.28	91987.3	561.931	0	0	4968.75	105.121	97.646	381.874	5317.94	0	0	0	0	0	0	0	0	18208.7	27235.3
1880	8944	88.5662	4	759.614	3034.43	0.00353388	1.1646	52.43	GAGGSREDVLDSQALQTGELDSAHSLLTK	[5] Phospho (ST)	[5] Phospho (ST)					sp|Q9NZ56|FMN2_HUMAN	Formin-2 OS=Homo sapiens GN=FMN2 PE=1 SV=4	TRUE	1.71496	Axon Inj	Axon Ctrl	0.190009	101.628	3312.03	4085.72	13509.7	899.923	9942.19	15122.4	5440.77	6893.34	360.821	183.281	474.343	66.0712	252.371	425.888	222.325	398.515	0	0	0	0	0	0	0	0	5451.84	9349.68
3290	4757	88.8793	2	630.287	1258.56	-0.000340129	-0.270253	54.4	LGDSLQDLYR	[4] Phospho (ST)	[4] Phospho (ST)					sp|Q8WXI2|CNKR2_HUMAN	Connector enhancer of kinase suppressor of ras 2 OS=Homo sapiens GN=CNKSR2 PE=1 SV=1	TRUE	1.4801	Axon Ctrl	Axon Inj	0.191036	44.5267	13154.9	9551.54	10248.8	23058.8	6910.63	7902.75	12215.2	10816.3	1433.13	428.471	359.848	1692.95	175.418	222.563	499.146	625.311	0	0	0	0	0	0	0	0	14003.5	9461.22
5338	2138	92.4232	2	625.8	1249.59	0.000348127	0.278594	39.04	PGWLSSPTLGR	[6] Phospho (ST)	[6] Phospho (ST)					sp|Q5XPI4|RN123_HUMAN	E3 ubiquitin-protein ligase RNF123 OS=Homo sapiens GN=RNF123 PE=1 SV=1	TRUE	3.43858	Axon Ctrl	Axon Inj	0.191096	97.8957	370369	96196	71593.5	747337	22879.2	99309.6	174762	76894.9	40348.9	4315.24	2513.74	54868.5	580.76	2796.83	7141.24	4445.43	0	0	0	0	0	0	0	0	321374	93461.3
5519	16449	89.4414	3	711.638	2131.89	-0.00170867	-0.801477	45.32	GLVAAYSGDSDNEEELVER	[10] Phospho (ST)	[10] Phospho (ST)					sp|P52756|RBM5_HUMAN	RNA-binding protein 5 OS=Homo sapiens GN=RBM5 PE=1 SV=2	TRUE	4.97725	Axon Ctrl	Axon Inj	0.191173	74.4575	19421.7	19328.1	3089.31	17298.4	3270.41	5353.41	3257.75	0	2115.85	867.035	108.47	1270.03	83.0156	150.767	133.121	0	0	0	0	0	0	0	0	0	14784.4	2970.39
1461	352	73.7531	3	819.004	2453.99	0.000729686	0.297347	30.93	TDHGAEIVYKSPVVSGDTSPR	[11] Phospho (ST)|[18] Phospho (ST)|[19] Phospho (ST)	[11] Phospho (ST)	[18] Phospho (ST)	[19] Phospho (ST)			tr|A0A0G2JPD5|A0A0G2JPD5_HUMAN	Microtubule-associated protein OS=Homo sapiens GN=MAPT PE=1 SV=1	FALSE	1.65411	Axon Inj	Axon Ctrl	0.19153	46.2924	3.79406e+06	2.82334e+06	2.2048e+06	2.84929e+06	4.0591e+06	2.15023e+06	5.74338e+06	7.35318e+06	413334	126652	77413.4	209191	103035	60556.2	234691	425099	0	0	0	0	0	0	0	0	2.91787e+06	4.82647e+06
1497	352	73.7531	3	819.004	2453.99	0.000729686	0.297347	30.93	TDHGAEIVYKSPVVSGDTSPR	[11] Phospho (ST)|[18] Phospho (ST)|[19] Phospho (ST)	[11] Phospho (ST)	[18] Phospho (ST)	[19] Phospho (ST)			tr|I3L170|I3L170_HUMAN	Microtubule-associated protein OS=Homo sapiens GN=MAPT PE=1 SV=1	FALSE	1.65411	Axon Inj	Axon Ctrl	0.19153	46.2924	3.79406e+06	2.82334e+06	2.2048e+06	2.84929e+06	4.0591e+06	2.15023e+06	5.74338e+06	7.35318e+06	413334	126652	77413.4	209191	103035	60556.2	234691	425099	0	0	0	0	0	0	0	0	2.91787e+06	4.82647e+06
4175	8977	86.0701	3	979.479	2935.41	0.00365776	1.24608	60.06	NLEELEEKSTTPPPAEPVSLPQEPPK	[11] Phospho (ST)	[11] Phospho (ST)					sp|Q9UN86|G3BP2_HUMAN	Ras GTPase-activating protein-binding protein 2 OS=Homo sapiens GN=G3BP2 PE=1 SV=2	TRUE	1.4819	Axon Ctrl	Axon Inj	0.191767	115.55	2437.68	39686.1	10350.1	12436.7	21324.6	22477.5	0	0	265.567	1780.27	363.406	913.09	541.301	633.028	0	0	0	0	0	0	0	0	0	0	16227.7	10950.5
4176	8977	86.0701	3	979.479	2935.41	0.00365776	1.24608	50.28	NLEELEEKSTTPPPAEPVSLPQEPPK	[10] Phospho (ST)	[10] Phospho (ST)					sp|Q9UN86|G3BP2_HUMAN	Ras GTPase-activating protein-binding protein 2 OS=Homo sapiens GN=G3BP2 PE=1 SV=2	TRUE	1.4819	Axon Ctrl	Axon Inj	0.191767	115.55	2437.68	39686.1	10350.1	12436.7	21324.6	22477.5	0	0	265.567	1780.27	363.406	913.09	541.301	633.028	0	0	0	0	0	0	0	0	0	0	16227.7	10950.5
6260	23819	130.894	3	1312.29	3933.84	0.00415374	1.0559	42.4	TLYEEAEEANDLSQQVANLAISPTTPGPTWPGDALR	[22] Phospho (ST)	[22] Phospho (ST)					tr|H7C2R2|H7C2R2_HUMAN	Neurochondrin (Fragment) OS=Homo sapiens GN=NCDN PE=1 SV=1	TRUE	1.60859	Axon Inj	Axon Ctrl	0.191827	44.0411	73586	245825	243213	172478	298452	349922	382852	151247	8016.64	11027.4	8539.52	12663.1	7575.84	9854.77	15644.4	8743.84	0	0	0	0	0	0	0	0	183775	295618
4703	6539	81.5851	3	793.034	2376.08	0.00150098	0.631703	38.42	TRSYDNLTTACDNTVPLASR	[4] Phospho (Y)|[11] dimethyl-Propionamide (C)	[4] Phospho (Y)	[11] dimethyl-Propionamide (C)				tr|G5E953|G5E953_HUMAN	Myotubularin related protein 3, isoform CRA_e OS=Homo sapiens GN=MTMR3 PE=1 SV=1	TRUE	10.1754	Axon Ctrl	Axon Inj	0.192744	113.825	39133.8	126059	2962.87	304291	4049.48	23395.8	8353.02	10632	4263.33	5654.86	104.03	22340.7	102.791	658.891	341.328	614.653	0	0	0	0	0	0	0	0	118112	11607.6
4702	6539	81.5851	3	793.034	2376.08	0.00150098	0.631703	37.55	TRSYDNLTTACDNTVPLASR	[3] Phospho (ST)|[11] dimethyl-Propionamide (C)	[3] Phospho (ST)	[11] dimethyl-Propionamide (C)				tr|G5E953|G5E953_HUMAN	Myotubularin related protein 3, isoform CRA_e OS=Homo sapiens GN=MTMR3 PE=1 SV=1	TRUE	10.1754	Axon Ctrl	Axon Inj	0.192744	113.825	39133.8	126059	2962.87	304291	4049.48	23395.8	8353.02	10632	4263.33	5654.86	104.03	22340.7	102.791	658.891	341.328	614.653	0	0	0	0	0	0	0	0	118112	11607.6
310	4117	133.664	3	1449.35	4345.02	0.00608517	1.40049	61.08	DQTAALPLAAEETANLPPSPPPSPASEQTVTVEEDLLTASK	[19] Phospho (ST)|[23] Phospho (ST)	[19] Phospho (ST)	[23] Phospho (ST)				sp|P11137|MTAP2_HUMAN	Microtubule-associated protein 2 OS=Homo sapiens GN=MAP2 PE=1 SV=4	TRUE	1.72742	Axon Inj	Axon Ctrl	0.192771	53.7375	580762	262855	1.05852e+06	675339	1.95321e+06	1.12903e+06	705847	664279	63269.6	11791.4	37166	49582.5	49580	31796.4	28842.9	38403.1	0	0	0	0	0	0	0	0	644368	1.11309e+06
2351	4355	114.825	3	672.657	2014.95	0.00116056	0.575977	34.95	CSPTVAFVEFPSSPQLK	[1] dimethyl-Propionamide (C)|[4] Phospho (ST)	[1] dimethyl-Propionamide (C)	[4] Phospho (ST)				tr|H0Y8P3|H0Y8P3_HUMAN	LIM and calponin homology domains-containing protein 1 (Fragment) OS=Homo sapiens GN=LIMCH1 PE=1 SV=1	TRUE	3.52956	Axon Inj	Axon Ctrl	0.192807	172.049	13124.7	1613.5	0	0	478.62	43667.3	7148.24	725.226	1429.84	72.3796	0	0	12.1492	1229.79	292.097	41.9265	0	0	0	0	0	0	0	0	3684.55	13004.8
5795	9643	84.7565	3	864.424	2590.25	0.00745599	2.87849	36.92	SVYGVTEESQAQSPVHVLSQPIR	[13] Phospho (ST)	[13] Phospho (ST)					tr|A0A087WTW9|A0A087WTW9_HUMAN	Regulator of G-protein-signaling 6 OS=Homo sapiens GN=RGS6 PE=1 SV=1	TRUE	3.19275	Axon Inj	Axon Ctrl	0.192969	163.774	0	0	7223.74	14997.2	6247.87	61191	1501.58	2005.48	0	0	253.635	1101.08	158.595	1723.3	61.3586	115.94	0	0	0	0	0	0	0	0	5555.24	17736.5
3998	30014	117.921	3	821.084	2460.23	0.00268084	1.08967	42.69	SADSLLSPQPSSNLSLSLAQPLR	[7] Phospho (ST)	[7] Phospho (ST)					tr|E7ENN3|E7ENN3_HUMAN	Nesprin-1 OS=Homo sapiens GN=SYNE1 PE=1 SV=2	TRUE	5.04465	Axon Inj	Axon Ctrl	0.193966	200	0	2308.98	0	0	7262.83	0	1797.5	2587.66	0	103.578	0	0	184.358	0	73.4508	149.597	0	0	0	0	0	0	0	0	577.244	2912
2907	7561	76.9261	2	784.343	1566.67	0.000796322	0.508289	45.1	SPSFGDPQLSPEAR	[10] Phospho (ST)	[10] Phospho (ST)					sp|O95425|SVIL_HUMAN	Supervillin OS=Homo sapiens GN=SVIL PE=1 SV=2	TRUE	1.13052	Axon Ctrl	Axon Inj	0.194093	144.951	53895	0	178696	0	33920.3	102209	56630	12977.9	5871.46	0	6274.25	0	861.025	2878.48	2314.06	750.277	0	0	0	0	0	0	0	0	58147.7	51434.3
1629	992	80.4064	2	860.37	1718.73	-9.46e-05	-0.0550679	45.33	GMYDGPVYEVPATPK	[2] Oxidation (M)|[13] Phospho (ST)	[2] Oxidation (M)	[13] Phospho (ST)				tr|E9PD68|E9PD68_HUMAN	Dihydropyrimidinase-related protein 1 OS=Homo sapiens GN=CRMP1 PE=1 SV=1	TRUE	1.98127	Axon Inj	Axon Ctrl	0.194463	99.7898	2.41522e+06	4.77657e+06	1.47857e+07	2.01127e+06	1.90004e+07	4.17303e+06	1.69395e+07	7.41524e+06	263120	214271	519145	147665	482303	117524	692193	428687	0	0	0	0	0	0	0	0	5.99719e+06	1.1882e+07
2582	705	107.384	3	853.082	2556.22	0.00259648	1.01575	52.79	LTQTSSTEQLNVLETETEVLNK	[5] Phospho (ST)	[5] Phospho (ST)					sp|Q5JSH3|WDR44_HUMAN	WD repeat-containing protein 44 OS=Homo sapiens GN=WDR44 PE=1 SV=1	TRUE	2.43627	Axon Ctrl	Axon Inj	0.194711	65.9485	880390	1.78249e+06	355223	2.30775e+06	835760	129415	650936	569954	95911.8	79960.3	12472.3	169432	21214.8	3644.68	26599.1	32950	0	0	0	0	0	0	0	0	1.33146e+06	546516
2580	705	107.384	3	853.082	2556.22	0.00259648	1.01575	42.57	LTQTSSTEQLNVLETETEVLNK	[7] Phospho (ST)	[7] Phospho (ST)					sp|Q5JSH3|WDR44_HUMAN	WD repeat-containing protein 44 OS=Homo sapiens GN=WDR44 PE=1 SV=1	TRUE	2.43627	Axon Ctrl	Axon Inj	0.194711	65.9485	880390	1.78249e+06	355223	2.30775e+06	835760	129415	650936	569954	95911.8	79960.3	12472.3	169432	21214.8	3644.68	26599.1	32950	0	0	0	0	0	0	0	0	1.33146e+06	546516
6169	19864	89.0757	2	699.358	1396.7	0.000227457	0.162853	30.44	TTFSPPVVAATVK	[4] Phospho (ST)	[4] Phospho (ST)					sp|Q684P5|RPGP2_HUMAN	Rap1 GTPase-activating protein 2 OS=Homo sapiens GN=RAP1GAP2 PE=1 SV=2	TRUE	1.67158	Axon Ctrl	Axon Inj	0.194961	80.704	39491.8	19881.9	63491.9	27680.4	9892.72	14723.4	15958.2	49487.6	4302.33	891.877	2229.29	2032.26	251.115	414.652	652.096	2860.96	0	0	0	0	0	0	0	0	37636.5	22515.5
5456	3593	96.673	2	704.864	1407.71	0.00065107	0.462502	55.73	VASVSLEGLNLAR	[5] Phospho (ST)	[5] Phospho (ST)					tr|H0YHK3|H0YHK3_HUMAN	Liprin-alpha-2 OS=Homo sapiens GN=PPFIA2 PE=1 SV=2	TRUE	1.51803	Axon Ctrl	Axon Inj	0.195559	70.3424	63974.4	58186.2	53332	41413.3	8812.39	35435.4	69321.8	29317.2	6969.52	2610.16	1872.56	3040.51	223.692	997.956	2832.68	1694.88	0	0	0	0	0	0	0	0	54226.5	35721.7
5785	9359	110.546	3	795.073	2382.2	0.00242542	1.01814	36.26	TPAPQGLLSPTQVPTGLGLDGQR	[9] Phospho (ST)	[9] Phospho (ST)					sp|Q9BTV7|CABL2_HUMAN	CDK5 and ABL1 enzyme substrate 2 OS=Homo sapiens GN=CABLES2 PE=1 SV=3	TRUE	5.84705	Axon Inj	Axon Ctrl	0.196659	117.208	0	1346.11	2590.59	1209.42	1999.55	20451.5	5834.26	1804.29	0	60.3851	90.959	88.794	50.7562	575.971	238.404	104.309	0	0	0	0	0	0	0	0	1286.53	7522.41
6045	15351	74.0754	2	687.802	1373.59	-0.000776926	-0.565617	35.68	SLSPSLSSVDMR	[3] Phospho (ST)|[11] Oxidation (M)	[3] Phospho (ST)	[11] Oxidation (M)				sp|O95073|FSBP_HUMAN	Fibrinogen silencer-binding protein OS=Homo sapiens GN=FSBP PE=1 SV=1	TRUE	3.58199	Axon Inj	Axon Ctrl	0.19706	99.4377	36847.4	76395.2	2711.84	34703.5	108921	82671.9	328186	19875.5	4014.25	3427	95.2162	2547.89	2764.84	2328.27	13410.6	1149.04	0	0	0	0	0	0	0	0	37664.5	134914
3890	20891	85.0881	2	665.302	1328.59	-0.0008886	-0.66883	49.72	EVYELLDSPGK	[8] Phospho (ST)	[8] Phospho (ST)					tr|E9PBS1|E9PBS1_HUMAN	Multifunctional protein ADE2 (Fragment) OS=Homo sapiens GN=PAICS PE=1 SV=1	TRUE	5.42572	Axon Inj	Axon Ctrl	0.197424	101.994	9517.8	0	4496.81	5394.18	10317	66095.3	9813.82	19080.5	1036.89	0	157.889	396.034	261.884	1861.42	401.02	1103.08	0	0	0	0	0	0	0	0	4852.2	26326.7
3534	1421	64.6843	2	1052.5	2102.98	0.00223149	1.06111	39.65	SETAPAETATPAPVEKSPAK	[N-term] Acetyl (Protein N-term)|[17] Phospho (ST)	[N-term] Acetyl (Protein N-term)	[17] Phospho (ST)				sp|P16401|H15_HUMAN	Histone H1.5 OS=Homo sapiens GN=HIST1H1B PE=1 SV=3	TRUE	15.9618	Axon Inj	Axon Ctrl	0.197615	115.41	0	135809	94349.9	456011	5.61848e+06	2.79405e+06	2.5086e+06	31350.4	0	6092.23	3312.75	33479.7	142619	78688.1	102508	1812.42	0	0	0	0	0	0	0	0	171542	2.73812e+06
5428	3083	78.2922	2	727.339	1452.66	0.00260262	1.79163	60.17	GAPVNISSSDLTGR	[7] Phospho (ST)	[7] Phospho (ST)					tr|J3KRM8|J3KRM8_HUMAN	Casein kinase I isoform delta (Fragment) OS=Homo sapiens GN=CSNK1D PE=1 SV=1	TRUE	1.46649	Axon Ctrl	Axon Inj	0.197664	187.466	20821.6	615.626	690.483	4021.67	0	852.607	0	16978.6	2268.35	27.6162	24.2438	295.266	0	24.0117	0	981.563	0	0	0	0	0	0	0	0	6537.34	4457.81
4327	17262	106.354	3	1287.2	3858.59	0.00672599	1.74312	31.18	GVNFAEEPMQSDSEDGEEEEAAPADAGAFNAPVINR	[9] Oxidation (M)|[11] Phospho (ST)	[9] Oxidation (M)	[11] Phospho (ST)				sp|P31323|KAP3_HUMAN	cAMP-dependent protein kinase type II-beta regulatory subunit OS=Homo sapiens GN=PRKAR2B PE=1 SV=3	TRUE	2.79003	Axon Inj	Axon Ctrl	0.197753	139.966	2416.22	14803.4	2047.9	0	11892.5	10784.5	22897.6	8182.27	263.229	664.062	71.9047	0	301.876	303.722	935.66	473.031	0	0	0	0	0	0	0	0	4816.88	13439.2
1634	2228	88.0738	2	852.373	1702.73	0.000818106	0.480467	82.05	GMYDGPVYEVPATPK	[13] Phospho (ST)	[13] Phospho (ST)					tr|E9PD68|E9PD68_HUMAN	Dihydropyrimidinase-related protein 1 OS=Homo sapiens GN=CRMP1 PE=1 SV=1	TRUE	3.59113	Axon Inj	Axon Ctrl	0.197858	74.8462	149876	51311	41979.1	93533.4	281302	32657	585786	309385	16327.9	2301.75	1473.94	6867.1	7140.51	919.709	23936.9	17886.1	0	0	0	0	0	0	0	0	84174.9	302283
4211	11125	53.1451	2	1005.46	2008.91	0.00218336	1.08684	30.7	STPSHGSVSSLNSTGSLSPK	[18] Phospho (ST)	[18] Phospho (ST)					tr|M0R165|M0R165_HUMAN	Epidermal growth factor receptor substrate 15-like 1 OS=Homo sapiens GN=EPS15L1 PE=1 SV=1	TRUE	3.90106	Axon Inj	Axon Ctrl	0.197908	200	0	0	3418.37	0	5190.15	0	5349.13	2795.97	0	0	120.023	0	131.746	0	218.58	161.64	0	0	0	0	0	0	0	0	854.592	3333.81
3032	15798	81.0063	2	687.826	1373.64	-0.00420901	-3.06413	32.32	VTMILQSPSFR	[3] Oxidation (M)|[7] Phospho (ST)	[3] Oxidation (M)	[7] Phospho (ST)				sp|P35612|ADDB_HUMAN	Beta-adducin OS=Homo sapiens GN=ADD2 PE=1 SV=3	TRUE	9.70936	Axon Ctrl	Axon Inj	0.197973	159.395	49633.3	3.25437e+06	3.29708e+06	73983.7	580095	19491.9	8170.55	79730.3	5407.17	145987	115765	5431.79	14725	548.945	333.872	4609.34	0	0	0	0	0	0	0	0	1.66877e+06	171872
1995	11168	116.626	4	1280.84	5119.33	0.00618992	1.20913	33.06	SAVVHDITDDGQEETPEIIEQIPSSESNLEELTQPTESQANDIGFK	[27] Phospho (ST)	[27] Phospho (ST)					sp|Q02952|AKA12_HUMAN	A-kinase anchor protein 12 OS=Homo sapiens GN=AKAP12 PE=1 SV=4	TRUE	2.32705	Axon Ctrl	Axon Inj	0.198967	62.991	20036.3	119691	119626	55068.6	49283	37565.5	16583.1	31684.5	2182.81	5369.19	4200.22	4043.07	1250.99	1057.95	677.632	1831.73	0	0	0	0	0	0	0	0	78605.4	33779
4567	25525	132.2	2	1015.95	2029.88	0.0055941	2.75589	101.49	GDSETDLEALFNAVMNPK	[3] Phospho (ST)	[3] Phospho (ST)					sp|P46937|YAP1_HUMAN	Transcriptional coactivator YAP1 OS=Homo sapiens GN=YAP1 PE=1 SV=2	TRUE	4.44855	Axon Inj	Axon Ctrl	0.198976	200	0	2950.33	0	0	6894.25	0	4641.47	1588.95	0	132.348	0	0	175.002	0	189.664	91.86	0	0	0	0	0	0	0	0	737.582	3281.17
4563	25525	132.2	2	1015.95	2029.88	0.0055941	2.75589	55.38	GDSETDLEALFNAVMNPK	[5] Phospho (ST)	[5] Phospho (ST)					sp|P46937|YAP1_HUMAN	Transcriptional coactivator YAP1 OS=Homo sapiens GN=YAP1 PE=1 SV=2	TRUE	4.44855	Axon Inj	Axon Ctrl	0.198976	200	0	2950.33	0	0	6894.25	0	4641.47	1588.95	0	132.348	0	0	175.002	0	189.664	91.86	0	0	0	0	0	0	0	0	737.582	3281.17
2908	11073	103.651	2	931.481	1860.95	0.00576544	3.09813	90.92	GLASPTAITPVASPICGK	[4] Phospho (ST)|[16] dimethyl-Propionamide (C)	[4] Phospho (ST)	[16] dimethyl-Propionamide (C)				sp|O95425|SVIL_HUMAN	Supervillin OS=Homo sapiens GN=SVIL PE=1 SV=2	TRUE	3.9479	Axon Inj	Axon Ctrl	0.199105	200	0	0	0	2869.49	4656.01	4718.87	0	1953.57	0	0	0	210.674	118.187	132.896	0	112.939	0	0	0	0	0	0	0	0	717.372	2832.11
721	18968	131.346	2	1414.18	2826.35	0.00421102	1.48992	37.57	QPSWDPSPVSSTVPAPSPLSAAAVSPSK	[7] Phospho (ST)	[7] Phospho (ST)					sp|Q9NQC3|RTN4_HUMAN	Reticulon-4 OS=Homo sapiens GN=RTN4 PE=1 SV=2	TRUE	1.64065	Axon Inj	Axon Ctrl	0.199355	62.4401	23756.1	40777.5	111032	68548.3	82458.8	159844	103684	54519.4	2588.04	1829.23	3898.49	5032.73	2093.12	4501.65	4236.81	3151.85	0	0	0	0	0	0	0	0	61028.5	100127
3693	28134	128.462	4	1256.6	5022.37	0.0166988	3.3249	32.16	TMTPTYDAHDGSPLSPTSAWFGDSALSEGNPGILAVSQPITSPEILAK	[2] Oxidation (M)|[24] Phospho (ST)	[2] Oxidation (M)	[24] Phospho (ST)				tr|G3V3J0|G3V3J0_HUMAN	Fermitin family homolog 2 (Fragment) OS=Homo sapiens GN=FERMT2 PE=1 SV=1	TRUE	1.83541	Axon Inj	Axon Ctrl	0.199495	79.5596	49627.9	128927	348727	122663	236245	545140	131254	280276	5406.59	5783.51	12244.3	9005.78	5996.8	15352.6	5363.41	16203.2	0	0	0	0	0	0	0	0	162486	298229
5268	1621	85.0342	2	542.258	1082.5	-0.000322621	-0.298033	33.46	SGLSLEELR	[4] Phospho (ST)	[4] Phospho (ST)					tr|A0A087WWA3|A0A087WWA3_HUMAN	Kinesin-like protein OS=Homo sapiens GN=KIF1B PE=1 SV=1	TRUE	1.56314	Axon Inj	Axon Ctrl	0.199893	53.7149	25186.2	37107.4	87755.2	79041.5	114416	74241.9	118086	51355.1	2743.84	1664.59	3081.2	5803.13	2904.32	2090.85	4825.34	2968.92	0	0	0	0	0	0	0	0	57272.6	89524.9
1224	976	120.253	3	1042.81	3125.4	0.00456281	1.45991	71.09	SDSPEIPFQAAAGPSDGLDASSPGNSFVGLR	[3] Phospho (ST)	[3] Phospho (ST)					tr|A6NNK5|A6NNK5_HUMAN	Tumor suppressor p53-binding protein 1 OS=Homo sapiens GN=TP53BP1 PE=1 SV=2	TRUE	2.02828	Axon Ctrl	Axon Inj	0.199894	76.1684	600967	206314	210547	116476	124592	233413	132708	68530.6	65470.8	9254.98	7392.59	8551.55	3162.62	6573.55	5422.81	3961.87	0	0	0	0	0	0	0	0	283576	139811
4418	3034	111.807	2	687.828	1373.64	0.000389847	0.283806	49.35	SFLQSLECLR	[5] Phospho (ST)|[8] dimethyl-Propionamide (C)	[5] Phospho (ST)	[8] dimethyl-Propionamide (C)				tr|A0A087WW59|A0A087WW59_HUMAN	Uncharacterized protein C11orf96 OS=Homo sapiens GN=C11orf96 PE=1 SV=1	TRUE	1.64735	Axon Ctrl	Axon Inj	0.201309	96.7941	30606.2	18054.1	34440.4	14159.6	5482.68	16618.6	34206.5	2732.61	3334.31	809.883	1209.25	1039.58	139.171	468.026	1397.77	157.977	0	0	0	0	0	0	0	0	24315.1	14760.1
5833	10462	85.7725	2	731.329	1460.64	-0.000905589	-0.619993	63.94	ESGSPYSVLVDTK	[4] Phospho (ST)	[4] Phospho (ST)					tr|D6RF85|D6RF85_HUMAN	Zinc finger protein 652 OS=Homo sapiens GN=ZNF652 PE=1 SV=1	TRUE	1.56425	Axon Ctrl	Axon Inj	0.202761	65.4354	38546.9	52804.9	20333.3	27801.2	10864.5	23481	12347.6	42478.2	4199.4	2368.76	713.93	2041.13	275.782	661.288	504.556	2455.73	0	0	0	0	0	0	0	0	34871.6	22292.8
5751	8815	61.3516	2	706.312	1410.61	-0.00420588	-2.98159	45.84	GAPANVSSSDLTGR	[7] Phospho (ST)	[7] Phospho (ST)					tr|H0Y5S9|H0Y5S9_HUMAN	Casein kinase I isoform epsilon (Fragment) OS=Homo sapiens GN=CSNK1E PE=1 SV=1	TRUE	1.55099	Axon Inj	Axon Ctrl	0.202978	48.75	883315	818289	2.11955e+06	1.12757e+06	1.60699e+06	1.09722e+06	1.79516e+06	3.17607e+06	96230.5	36707.5	74420.3	82784.9	40791.4	30900.7	73355.4	183614	0	0	0	0	0	0	0	0	1.23718e+06	1.91886e+06
4162	10521	90.87	2	945.455	1888.9	0.00237202	1.25577	66.47	LSSASSPGGLDAGLVEPPR	[3] Phospho (ST)	[3] Phospho (ST)					sp|Q8IXF0|NPAS3_HUMAN	Neuronal PAS domain-containing protein 3 OS=Homo sapiens GN=NPAS3 PE=2 SV=1	TRUE	1.06675	Axon Inj	Axon Ctrl	0.204177	162.43	1492.34	2513.03	1499.11	9449.27	13555.7	2396.29	0	0	162.579	112.732	52.6358	693.753	344.094	67.4862	0	0	0	0	0	0	0	0	0	0	3738.44	3987.99
4163	10521	90.87	2	945.455	1888.9	0.00237202	1.25577	59.6	LSSASSPGGLDAGLVEPPR	[6] Phospho (ST)	[6] Phospho (ST)					sp|Q8IXF0|NPAS3_HUMAN	Neuronal PAS domain-containing protein 3 OS=Homo sapiens GN=NPAS3 PE=2 SV=1	TRUE	1.06675	Axon Inj	Axon Ctrl	0.204177	162.43	1492.34	2513.03	1499.11	9449.27	13555.7	2396.29	0	0	162.579	112.732	52.6358	693.753	344.094	67.4862	0	0	0	0	0	0	0	0	0	0	3738.44	3987.99
5407	2878	76.0342	2	700.827	1399.64	0.000156763	0.112002	87.17	IDSTEVIYQPR	[3] Phospho (ST)	[3] Phospho (ST)					tr|K7EMR0|K7EMR0_HUMAN	Serine/threonine-protein kinase STK11 OS=Homo sapiens GN=STK11 PE=1 SV=1	TRUE	4.41863	Axon Inj	Axon Ctrl	0.204218	127.466	33355.6	305388	0	91763	365519	878918	524188	133625	3633.85	13699.3	0	6737.12	9278.26	24752.7	21419.8	7725.06	0	0	0	0	0	0	0	0	107627	475562
346	23608	132.2	3	1060.54	3178.61	0.00508963	1.60122	97.39	LSNVSSSGSINLLESPQLATLAEDVTAALAK	[15] Phospho (ST)	[15] Phospho (ST)					sp|P11137|MTAP2_HUMAN	Microtubule-associated protein 2 OS=Homo sapiens GN=MAP2 PE=1 SV=4	TRUE	3.20865	Axon Inj	Axon Ctrl	0.204507	110.983	1736.8	8992.17	3315.82	0	7292.68	5672.86	16437.1	15662.2	189.211	403.378	116.423	0	185.116	159.763	671.664	905.457	0	0	0	0	0	0	0	0	3511.2	11266.2
3809	11660	130.81	2	940.906	1879.8	0.00246984	1.31389	87.93	APSSDEECFFDLLTK	[3] Phospho (ST)|[8] dimethyl-Propionamide (C)	[3] Phospho (ST)	[8] dimethyl-Propionamide (C)				tr|A0A0A0MRC4|A0A0A0MRC4_HUMAN	G-protein-signaling modulator 1 (Fragment) OS=Homo sapiens GN=GPSM1 PE=1 SV=1	TRUE	2.04584	Axon Inj	Axon Ctrl	0.20456	59.6679	7561.5	15470.2	14380.1	31941.6	50453.7	28494.7	52303.9	10633.6	823.768	693.973	504.903	2345.11	1280.71	802.488	2137.28	614.744	0	0	0	0	0	0	0	0	17338.3	35471.5
3807	11660	130.81	2	940.906	1879.8	0.00246984	1.31389	58.68	APSSDEECFFDLLTK	[4] Phospho (ST)|[8] dimethyl-Propionamide (C)	[4] Phospho (ST)	[8] dimethyl-Propionamide (C)				tr|A0A0A0MRC4|A0A0A0MRC4_HUMAN	G-protein-signaling modulator 1 (Fragment) OS=Homo sapiens GN=GPSM1 PE=1 SV=1	TRUE	2.04584	Axon Inj	Axon Ctrl	0.20456	59.6679	7561.5	15470.2	14380.1	31941.6	50453.7	28494.7	52303.9	10633.6	823.768	693.973	504.903	2345.11	1280.71	802.488	2137.28	614.744	0	0	0	0	0	0	0	0	17338.3	35471.5
4123	2043	113.64	3	963.795	2888.36	0.0034868	1.20719	30.27	EAEALLQSMGLTPESPIVPPPMSPSSK	[9] Oxidation (M)|[26] Phospho (ST)	[9] Oxidation (M)	[26] Phospho (ST)				tr|E7EQL5|E7EQL5_HUMAN	Cytoplasmic dynein 1 intermediate chain 2 (Fragment) OS=Homo sapiens GN=DYNC1I2 PE=1 SV=1	TRUE	1.73976	Axon Inj	Axon Ctrl	0.204682	64.8152	23701.3	23671.2	26754.5	16332.5	76752	33020.2	27580.7	20025.2	2582.08	1061.86	939.385	1199.11	1948.26	929.937	1127.03	1157.69	0	0	0	0	0	0	0	0	22614.9	39344.5
4101	1262	113.64	2	1340.15	2678.28	0.00556873	2.07922	45.8	GTGLQPGEEELPDIAPPLVTPDEPK	[20] Phospho (ST)	[20] Phospho (ST)					sp|P45974|UBP5_HUMAN	Ubiquitin carboxyl-terminal hydrolase 5 OS=Homo sapiens GN=USP5 PE=1 SV=2	TRUE	1.47766	Axon Ctrl	Axon Inj	0.205728	93.6957	206341	122877	187170	205341	46179.8	31124.5	280714	130407	22479.3	5512.1	6571.8	15075.9	1172.22	876.549	11470.8	7539.05	0	0	0	0	0	0	0	0	180432	122106
2879	15263	101.228	2	854.934	1707.85	0.00579046	3.3905	35.46	TPSPPPPIPEDIALGK	[3] Phospho (ST)	[3] Phospho (ST)					sp|Q5T200|ZC3HD_HUMAN	Zinc finger CCCH domain-containing protein 13 OS=Homo sapiens GN=ZC3H13 PE=1 SV=1	TRUE	30.2356	Axon Ctrl	Axon Inj	0.205886	186.542	1.6945e+06	11097.5	21746.1	57591.5	23579.7	11123	12770	11561.5	184603	497.822	763.534	4228.3	598.541	313.253	521.819	668.392	0	0	0	0	0	0	0	0	446233	14758.5
3908	12144	107.259	4	1156.26	4621.01	0.00737752	1.59652	38.7	MALEDRPSSLLVDQGDSSSPSFNPSDNSLLSSSSPIDEMEER	[34] Phospho (ST)|[39] Oxidation (M)	[34] Phospho (ST)	[39] Oxidation (M)				tr|E7EPJ7|E7EPJ7_HUMAN	Triple functional domain protein (Fragment) OS=Homo sapiens GN=TRIO PE=1 SV=2	TRUE	1.39289	Axon Inj	Axon Ctrl	0.206301	118.941	0	11361.3	56.6136	16561.4	13493.4	7488.75	12894.6	5095.44	0	509.654	1.98778	1215.92	342.513	210.904	526.911	294.576	0	0	0	0	0	0	0	0	6994.84	9743.05
4437	3435	68.2768	3	1087.5	3259.49	0.0039899	1.22409	37.95	KASVVDPSTESSPAPQEGSEQPASPASPLSSR	[27] Phospho (ST)	[27] Phospho (ST)					sp|Q66K14|TBC9B_HUMAN	TBC1 domain family member 9B OS=Homo sapiens GN=TBC1D9B PE=1 SV=3	TRUE	1.01328	Axon Inj	Axon Ctrl	0.206385	139.356	6058.12	6311.27	13484.6	46230.7	0	53969.4	19073	0	659.987	283.116	473.463	3394.2	0	1519.92	779.375	0	0	0	0	0	0	0	0	0	18021.2	18260.6
4040	19314	80.7311	3	823.72	2468.14	0.00213549	0.865223	37.85	KSTGSVDYLALDFQPSSPSPHR	[17] Phospho (ST)	[17] Phospho (ST)					sp|Q9UQC2|GAB2_HUMAN	GRB2-associated-binding protein 2 OS=Homo sapiens GN=GAB2 PE=1 SV=1	TRUE	3.20549	Axon Inj	Axon Ctrl	0.206797	171.78	0	0	17427.1	21199.5	1790.8	4102.94	110643	7280.91	0	0	611.89	1556.44	45.4572	115.55	4521.17	420.922	0	0	0	0	0	0	0	0	9656.66	30954.3
570	3201	101	2	871.91	1741.81	0.00602737	3.46042	81.7	GLYDGPVCEVSVTPK	[8] dimethyl-Propionamide (C)|[13] Phospho (ST)	[8] dimethyl-Propionamide (C)	[13] Phospho (ST)				sp|Q16555|DPYL2_HUMAN	Dihydropyrimidinase-related protein 2 OS=Homo sapiens GN=DPYSL2 PE=1 SV=1	TRUE	4.76344	Axon Inj	Axon Ctrl	0.207069	88.953	7927.97	10464.1	0	3574.11	27371.1	8033.79	58607.8	10621.8	863.693	469.405	0	262.406	694.782	226.253	2394.88	614.064	0	0	0	0	0	0	0	0	5491.54	26158.6
32	4989	82.466	3	947.055	2838.14	0.000512443	0.180556	50.01	DVMSDETNNEETESPSQEFVNITK	[3] Oxidation (M)|[14] Phospho (ST)	[3] Oxidation (M)	[14] Phospho (ST)				sp|P46821|MAP1B_HUMAN	Microtubule-associated protein 1B OS=Homo sapiens GN=MAP1B PE=1 SV=2	TRUE	1.45057	Axon Inj	Axon Ctrl	0.207176	45.5299	5.12787e+06	4.76676e+06	4.75242e+06	3.20779e+06	4.93182e+06	4.37949e+06	1.08122e+07	5.77611e+06	558643	213831	166864	235512	125188	123338	441817	333927	0	0	0	0	0	0	0	0	4.46371e+06	6.47491e+06
139	4989	82.466	3	947.055	2838.14	0.000512443	0.180556	44.54	DVMSDETNNEETESPSQEFVNITK	[3] Oxidation (M)|[12] Phospho (ST)	[3] Oxidation (M)	[12] Phospho (ST)				sp|P46821|MAP1B_HUMAN	Microtubule-associated protein 1B OS=Homo sapiens GN=MAP1B PE=1 SV=2	TRUE	1.45057	Axon Inj	Axon Ctrl	0.207176	45.5299	5.12787e+06	4.76676e+06	4.75242e+06	3.20779e+06	4.93182e+06	4.37949e+06	1.08122e+07	5.77611e+06	558643	213831	166864	235512	125188	123338	441817	333927	0	0	0	0	0	0	0	0	4.46371e+06	6.47491e+06
5258	1571	99.7693	3	834.444	2500.31	0.000223685	0.0894628	35.7	SPPKVPIVIQDDSLPAGPPPQIR	[1] Phospho (ST)	[1] Phospho (ST)					sp|Q7Z422|SZRD1_HUMAN	SUZ domain-containing protein 1 OS=Homo sapiens GN=SZRD1 PE=1 SV=1	TRUE	4.79524	Axon Ctrl	Axon Inj	0.207229	119.771	3.48738e+06	3.72403e+06	1.74749e+07	597382	659541	1.78124e+06	1.00808e+06	1.8238e+06	379924	167056	613567	43859	16741.7	50164.5	41193	105437	0	0	0	0	0	0	0	0	6.32092e+06	1.31817e+06
2590	4255	59.6734	3	1012.42	3034.23	0.00251862	0.830068	49.53	EYVSNDAAQSDDEEKLQSQPTDTDGGR	[10] Phospho (ST)	[10] Phospho (ST)					sp|Q5JSH3|WDR44_HUMAN	WD repeat-containing protein 44 OS=Homo sapiens GN=WDR44 PE=1 SV=1	TRUE	2.05855	Axon Ctrl	Axon Inj	0.207657	135.781	18302.4	65404.5	123635	110869	115610	27440.6	824.483	10705.3	1993.91	2933.96	4341	8139.85	2934.63	772.803	33.6907	618.894	0	0	0	0	0	0	0	0	79552.8	38645.1
2589	4255	59.6734	3	1012.42	3034.23	0.00251862	0.830068	34.72	EYVSNDAAQSDDEEKLQSQPTDTDGGR	[4] Phospho (ST)	[4] Phospho (ST)					sp|Q5JSH3|WDR44_HUMAN	WD repeat-containing protein 44 OS=Homo sapiens GN=WDR44 PE=1 SV=1	TRUE	2.05855	Axon Ctrl	Axon Inj	0.207657	135.781	18302.4	65404.5	123635	110869	115610	27440.6	824.483	10705.3	1993.91	2933.96	4341	8139.85	2934.63	772.803	33.6907	618.894	0	0	0	0	0	0	0	0	79552.8	38645.1
3708	3031	79.7133	3	765.037	2292.09	0.00136771	0.59671	33.61	TLSDVEDQKELASPVSPELR	[13] Phospho (ST)	[13] Phospho (ST)					sp|Q5T4S7|UBR4_HUMAN	E3 ubiquitin-protein ligase UBR4 OS=Homo sapiens GN=UBR4 PE=1 SV=1	TRUE	2.05455	Axon Inj	Axon Ctrl	0.208076	81.3405	11474.3	14168.4	29495.5	64279.8	92472.1	37848.5	95112.8	19916.7	1250.04	635.579	1035.63	4719.34	2347.29	1065.92	3886.58	1151.42	0	0	0	0	0	0	0	0	29854.5	61337.5
1983	1022	70.8849	2	946.912	1891.81	0.0014681	0.776032	93.47	SAESPTSPVTSETGSTFK	[4] Phospho (ST)	[4] Phospho (ST)					sp|Q02952|AKA12_HUMAN	A-kinase anchor protein 12 OS=Homo sapiens GN=AKAP12 PE=1 SV=4	TRUE	3.16954	Axon Inj	Axon Ctrl	0.208415	92.1082	28443.1	157831	530942	256040	1.68958e+06	276890	969045	149260	3098.66	7080.11	18642.1	18798.1	42888	7797.96	39597.9	8628.96	0	0	0	0	0	0	0	0	243314	771194
1984	1022	70.8849	2	946.912	1891.81	0.0014681	0.776032	64.62	SAESPTSPVTSETGSTFK	[1] Phospho (ST)	[1] Phospho (ST)					sp|Q02952|AKA12_HUMAN	A-kinase anchor protein 12 OS=Homo sapiens GN=AKAP12 PE=1 SV=4	TRUE	3.16954	Axon Inj	Axon Ctrl	0.208415	92.1082	28443.1	157831	530942	256040	1.68958e+06	276890	969045	149260	3098.66	7080.11	18642.1	18798.1	42888	7797.96	39597.9	8628.96	0	0	0	0	0	0	0	0	243314	771194
1380	9137	83.2208	4	1114.5	4453.98	-0.00353113	-0.792803	41.81	GPDPEPTQPGAAKSPAEAATALASPKSEAASVSTTNPSQGEDFK	[27] Phospho (ST)|[31] Phospho (ST)	[27] Phospho (ST)	[31] Phospho (ST)				tr|A0A0D9SF30|A0A0D9SF30_HUMAN	Neural cell adhesion molecule 1 (Fragment) OS=Homo sapiens GN=NCAM1 PE=1 SV=1	TRUE	4.60044	Axon Ctrl	Axon Inj	0.208536	200	41197.1	14051.2	4280.34	0	12939.8	0	0	0	4488.11	630.322	150.288	0	328.461	0	0	0	0	0	0	0	0	0	0	0	14882.2	3234.94
5558	5194	59.5681	3	605.288	1812.84	0.000894683	0.493526	30.16	SSSSSGVPYSPAIPNKR	[10] Phospho (ST)	[10] Phospho (ST)					tr|A0A0A0MRE1|A0A0A0MRE1_HUMAN	Exocyst complex component 7 (Fragment) OS=Homo sapiens GN=EXOC7 PE=1 SV=1	TRUE	3.00041	Axon Inj	Axon Ctrl	0.208762	200	5817.64	0	0	0	0	6807.96	6791.66	3855.7	633.788	0	0	0	0	191.731	277.526	222.904	0	0	0	0	0	0	0	0	1454.41	4363.83
4177	858	95.2282	3	756.025	2265.05	0.00149189	0.658654	39.77	FDWGPAPPTTFKPNSPDLAK	[15] Phospho (ST)	[15] Phospho (ST)					tr|B7ZM79|B7ZM79_HUMAN	PCDH9 protein OS=Homo sapiens GN=PCDH9 PE=1 SV=1	TRUE	1.83256	Axon Inj	Axon Ctrl	0.208802	60.9957	513885	518928	145595	252636	325083	396885	695352	1.20515e+06	55983.8	23278.5	5112.04	18548.2	8251.86	11177.4	28414	69671.5	0	0	0	0	0	0	0	0	357761	655617
3450	4909	55.2824	3	844.674	2531	0.000869348	0.34348	40.11	SYIGSNHSSLGSMSPSNMEGYSK	[13] Oxidation (M)|[14] Phospho (ST)|[18] Oxidation (M)	[13] Oxidation (M)	[14] Phospho (ST)	[18] Oxidation (M)			sp|P78310|CXAR_HUMAN	Coxsackievirus and adenovirus receptor OS=Homo sapiens GN=CXADR PE=1 SV=1	TRUE	4.43131	Axon Inj	Axon Ctrl	0.209065	133.313	0	3444.98	14340.6	1646.48	43574.7	4429.47	33665.8	4439.38	0	154.538	503.517	120.882	1106.09	124.746	1375.68	256.648	0	0	0	0	0	0	0	0	4858.01	21527.3
706	3362	132.253	3	1280.63	3838.86	0.00733452	1.9106	63.21	EQPGNTISAGQEDFPSVLLETAASLPSLSPLSAASFK	[29] Phospho (ST)	[29] Phospho (ST)					sp|Q9NQC3|RTN4_HUMAN	Reticulon-4 OS=Homo sapiens GN=RTN4 PE=1 SV=2	TRUE	1.99944	Axon Inj	Axon Ctrl	0.209198	81.005	38598.2	86454.7	84326.4	37819.4	272969	78753.1	59938.1	82599.5	4204.98	3878.25	2960.81	2776.65	6929	2217.9	2449.24	4775.21	0	0	0	0	0	0	0	0	61799.6	123565
6520	51809	114.896	2	884.913	1767.81	0.00322408	1.82377	36.85	ASPFSVESLLSDSPPR	[13] Phospho (ST)	[13] Phospho (ST)					sp|A6NJT0|UNC4_HUMAN	Homeobox protein unc-4 homolog OS=Homo sapiens GN=UNCX PE=3 SV=1	TRUE	1.48915	Axon Ctrl	Axon Inj	0.209752	120.713	4994.14	93078.3	15671.8	50374.3	43206.2	66995.1	0	8.55516	544.073	4175.38	550.258	3698.42	1096.74	1886.76	0	0.494588	0	0	0	0	0	0	0	0	41029.6	27552.5
3680	13472	75.272	3	718.687	2153.04	-0.000761044	-0.353474	30.98	PQQPQQEEVTSPVVPPSVK	[11] Phospho (ST)	[11] Phospho (ST)					tr|F8W6G1|F8W6G1_HUMAN	Nuclear receptor-binding protein OS=Homo sapiens GN=NRBP1 PE=1 SV=1	TRUE	4.07702	Axon Ctrl	Axon Inj	0.209929	103.37	225372	43948.8	131820	307095	74175.4	10183.3	0	89355.3	24552.6	1971.49	4628.37	22546.5	1882.85	286.79	0	5165.78	0	0	0	0	0	0	0	0	177059	43428.5
6342	28362	106.273	3	757.973	2270.9	0.000160425	0.070644	47.12	DSSSQENMVEDCLYETVK	[4] Phospho (ST)|[8] Oxidation (M)|[12] dimethyl-Propionamide (C)	[4] Phospho (ST)	[8] Oxidation (M)	[12] dimethyl-Propionamide (C)			sp|Q9NWQ8|PHAG1_HUMAN	Phosphoprotein associated with glycosphingolipid-enriched microdomains 1 OS=Homo sapiens GN=PAG1 PE=1 SV=2	TRUE	21.2783	Axon Ctrl	Axon Inj	0.210129	120.845	23134.3	536416	2816.25	972407	553.258	21930.2	44600.4	5044.69	2520.31	24063	98.8822	71392.9	14.0438	617.613	1822.5	291.642	0	0	0	0	0	0	0	0	383694	18032.1
232	39125	128.683	3	902.053	2703.14	0.004159	1.53858	32.49	RPSPHDEEEFEVEEAAEAQAEPK	[3] Phospho (ST)	[3] Phospho (ST)					sp|P11137|MTAP2_HUMAN	Microtubule-associated protein 2 OS=Homo sapiens GN=MAP2 PE=1 SV=4	TRUE	2.04929	Axon Inj	Axon Ctrl	0.210436	92.1942	2387.33	6781.17	41614.5	32590.1	62372.5	68037.2	15076.2	25370.2	260.082	304.195	1461.14	2392.72	1583.25	1916.11	616.055	1466.69	0	0	0	0	0	0	0	0	20843.3	42714
57	227	52.1152	2	537.213	1072.41	0.000334901	0.312288	36.88	GAESPFEEK	[4] Phospho (ST)	[4] Phospho (ST)					sp|P46821|MAP1B_HUMAN	Microtubule-associated protein 1B OS=Homo sapiens GN=MAP1B PE=1 SV=2	TRUE	2.1547	Axon Ctrl	Axon Inj	0.210531	172.566	556997	159077	20414.2	114130	353156	2750.06	35201.9	3664.93	60680.6	7135.99	716.77	8379.28	8964.45	77.4493	1438.45	211.876	0	0	0	0	0	0	0	0	212654	98693.3
4075	348	92.2634	2	795.314	1588.61	0.00117549	0.739947	56.24	WLDESDAEMELR	[5] Phospho (ST)|[9] Oxidation (M)	[5] Phospho (ST)	[9] Oxidation (M)				tr|H3BPZ1|H3BPZ1_HUMAN	Very-long-chain (3R)-3-hydroxyacyl-CoA dehydratase 3 OS=Homo sapiens GN=HACD3 PE=1 SV=1	TRUE	1.92488	Axon Inj	Axon Ctrl	0.211427	64.4727	952330	634097	1.02156e+06	1.31017e+06	3.46116e+06	1.13248e+06	2.19703e+06	751285	103749	28444.8	35868.2	96190.8	87857.5	31893.8	89776.8	43433	0	0	0	0	0	0	0	0	979537	1.88549e+06
3955	10594	50.0465	2	679.827	1357.64	0.000377999	0.278424	34.81	SSTPLHSPSPIR	[7] Phospho (ST)	[7] Phospho (ST)					sp|O95817|BAG3_HUMAN	BAG family molecular chaperone regulator 3 OS=Homo sapiens GN=BAG3 PE=1 SV=3	TRUE	1.89837	Axon Ctrl	Axon Inj	0.211813	139.259	1953.93	1851.17	490.09	14335.2	0	5960.36	3853.54	0	212.866	83.0414	17.2077	1052.47	0	167.86	157.466	0	0	0	0	0	0	0	0	0	4657.6	2453.47
1798	16081	73.7605	3	554.251	1659.73	-0.001509	-0.909183	40.03	MALPPQEDATASPPR	[12] Phospho (ST)	[12] Phospho (ST)					sp|Q9UQ35|SRRM2_HUMAN	Serine/arginine repetitive matrix protein 2 OS=Homo sapiens GN=SRRM2 PE=1 SV=2	TRUE	2.84965	Axon Inj	Axon Ctrl	0.211841	116.19	2805.7	10543.7	48685.3	9593.35	30925.4	108929	57075.1	7185.54	305.659	472.978	1709.41	704.332	785.003	3067.73	2332.25	415.408	0	0	0	0	0	0	0	0	17907	51028.7
3520	4196	90.7775	2	818.907	1635.8	0.00226023	1.38173	35.11	GISALLLNQGDGDRK	[3] Phospho (ST)	[3] Phospho (ST)					tr|F5H6L7|F5H6L7_HUMAN	Sodium/calcium exchanger 2 OS=Homo sapiens GN=SLC8A2 PE=1 SV=1	TRUE	1.62933	Axon Inj	Axon Ctrl	0.212407	49.4654	31526.9	49765.1	65361.8	42846.4	46423.4	102296	117307	42732.1	3434.62	2232.4	2294.94	3145.73	1178.4	2880.93	4793.51	2470.41	0	0	0	0	0	0	0	0	47375.1	77189.7
4370	17621	102.083	3	1168.86	3503.57	0.00423234	1.20801	35.02	KLGGLLPPGGEGGPEATVVSDEDEAAEMEDEAVR	[20] Phospho (ST)	[20] Phospho (ST)					sp|P51178|PLCD1_HUMAN	1-phosphatidylinositol 4,5-bisphosphate phosphodiesterase delta-1 OS=Homo sapiens GN=PLCD1 PE=1 SV=2	TRUE	3.0895	Axon Inj	Axon Ctrl	0.213092	99.738	1721.71	0	10487.6	7341.13	25673.8	11369	16380	6978.12	187.567	0	368.233	538.976	651.699	320.183	669.334	403.417	0	0	0	0	0	0	0	0	4887.6	15100.3
5681	7135	105.747	3	885.03	2652.07	0.00402575	1.51797	36.62	VEEESTGDPFGFDSDDESLPVSSK	[14] Phospho (ST)	[14] Phospho (ST)					sp|Q7Z5K2|WAPL_HUMAN	Wings apart-like protein homolog OS=Homo sapiens GN=WAPL PE=1 SV=1	TRUE	2.90972	Axon Ctrl	Axon Inj	0.21378	200	1501.12	2907.48	0	4406.3	0	3029.46	0	0	163.535	130.426	0	323.505	0	85.3179	0	0	0	0	0	0	0	0	0	0	2203.72	757.366
3311	7496	76.8024	3	791.02	2370.04	6.2e-05	0.0261519	78.3	KNSITEISDNEDDLLEYHR	[5] Phospho (ST)	[5] Phospho (ST)					sp|Q86UU1|PHLB1_HUMAN	Pleckstrin homology-like domain family B member 1 OS=Homo sapiens GN=PHLDB1 PE=1 SV=1	TRUE	1.04978	Axon Ctrl	Axon Inj	0.214115	168.981	15834.9	130664	3548.19	19626.9	0	0	19758.2	141870	1725.09	5861.45	124.582	1440.98	0	0	807.375	8201.74	0	0	0	0	0	0	0	0	42418.6	40407
3309	7496	76.8024	3	791.02	2370.04	6.2e-05	0.0261519	50.89	KNSITEISDNEDDLLEYHR	[3] Phospho (ST)	[3] Phospho (ST)					sp|Q86UU1|PHLB1_HUMAN	Pleckstrin homology-like domain family B member 1 OS=Homo sapiens GN=PHLDB1 PE=1 SV=1	TRUE	1.04978	Axon Ctrl	Axon Inj	0.214115	168.981	15834.9	130664	3548.19	19626.9	0	0	19758.2	141870	1725.09	5861.45	124.582	1440.98	0	0	807.375	8201.74	0	0	0	0	0	0	0	0	42418.6	40407
5292	1831	117.968	3	1029.86	3086.56	0.0025226	0.817287	86.86	NAIAITNISSSDAPLQPLVSSPSLQAAVDK	[21] Phospho (ST)	[21] Phospho (ST)					tr|A0A087X1X9|A0A087X1X9_HUMAN	Stromal membrane-associated protein 1 OS=Homo sapiens GN=SMAP1 PE=1 SV=1	TRUE	2.16987	Axon Ctrl	Axon Inj	0.214237	78.5158	352484	61789.9	84251.7	174592	90880	79647.5	84933.2	54750.5	38400.5	2771.82	2958.19	12818.4	2306.88	2243.09	3470.61	3165.22	0	0	0	0	0	0	0	0	168280	77552.8
4035	31993	60.2486	2	807.843	1613.67	-0.000677389	-0.419781	36.24	AGSFTGTSDPEAAPAR	[3] Phospho (ST)	[3] Phospho (ST)					tr|J3KQR7|J3KQR7_HUMAN	Centrosomal protein of 170 kDa protein B OS=Homo sapiens GN=CEP170B PE=1 SV=1	TRUE	3.55437	Axon Inj	Axon Ctrl	0.214815	200	0	0	0	11384.1	0	3654.83	10383.9	26424.5	0	0	0	835.805	0	102.93	424.314	1527.64	0	0	0	0	0	0	0	0	2846.02	10115.8
3698	5013	46.6737	2	636.801	1271.59	0.000102046	0.080251	36.43	SRSSDIVSSVR	[3] Phospho (ST)	[3] Phospho (ST)					tr|H0Y4E7|H0Y4E7_HUMAN	GTPase-activating protein and VPS9 domain-containing protein 1 (Fragment) OS=Homo sapiens GN=GAPVD1 PE=1 SV=1	TRUE	3.30851	Axon Inj	Axon Ctrl	0.21505	116.231	3942.45	30128.8	0	11954.9	54546.7	51236.6	35699.9	10795	429.501	1351.54	0	877.716	1384.6	1442.96	1458.8	624.075	0	0	0	0	0	0	0	0	11506.6	38069.5
4577	7306	107.236	3	957.805	2870.39	0.00394741	1.37522	117.79	AKVSPVNDVDVGVYQLMQSEQLLSR	[4] Phospho (ST)|[17] Oxidation (M)	[4] Phospho (ST)	[17] Oxidation (M)				sp|Q8WUX9|CHMP7_HUMAN	Charged multivesicular body protein 7 OS=Homo sapiens GN=CHMP7 PE=1 SV=1	TRUE	2.03753	Axon Ctrl	Axon Inj	0.21531	84.0794	33971.6	23795.9	31659.5	115531	24571.3	15164	52164.2	8692.02	3700.94	1067.46	1111.61	8482.17	623.712	427.059	2131.58	502.5	0	0	0	0	0	0	0	0	51239.6	25147.9
6315	26909	110.239	3	768.705	2303.09	0.000214996	0.0933509	53.44	LSSGEGPTLANVSELELPADPK	[8] Phospho (ST)	[8] Phospho (ST)					tr|F8W9L4|F8W9L4_HUMAN	Fibroblast growth factor receptor OS=Homo sapiens GN=FGFR3 PE=1 SV=1	TRUE	2.55286	Axon Inj	Axon Ctrl	0.215585	200	0	0	0	2601.19	0	2706.8	2149.28	1784.38	0	0	0	190.976	0	76.2308	87.8258	103.158	0	0	0	0	0	0	0	0	650.297	1660.12
2488	15307	111.125	3	1095.18	3282.52	0.00317115	0.966071	53.42	SLGLALTHSFGPSLADTDLSPMDGISTCGPK	[20] Phospho (ST)|[22] Oxidation (M)|[28] dimethyl-Propionamide (C)	[20] Phospho (ST)	[22] Oxidation (M)	[28] dimethyl-Propionamide (C)			sp|Q8NEY1|NAV1_HUMAN	Neuron navigator 1 OS=Homo sapiens GN=NAV1 PE=1 SV=2	TRUE	1.68884	Axon Inj	Axon Ctrl	0.215962	111.845	8998.59	40322.1	7249.73	3954.57	29590.5	43167.2	18865.2	10594.4	980.329	1808.8	254.548	290.339	751.12	1215.7	770.884	612.48	0	0	0	0	0	0	0	0	15131.2	25554.3
5442	3249	89.6535	2	767.382	1532.75	0.00092549	0.60381	34.69	TETPPPLASLNVSK	[3] Phospho (ST)	[3] Phospho (ST)					sp|Q3MHD2|LSM12_HUMAN	Protein LSM12 homolog OS=Homo sapiens GN=LSM12 PE=1 SV=2	TRUE	1.23656	Axon Ctrl	Axon Inj	0.216153	162.867	295745	175416	190163	83079.4	16695.9	50018.9	17843.3	517435	32219.2	7868.95	6676.9	6099.58	423.805	1408.67	729.129	29913.8	0	0	0	0	0	0	0	0	186101	150498
3963	31892	130.504	3	899.071	2694.19	0.000147598	0.0547838	57	SESGGLGVSMVEYVLSSSPGDSCLR	[18] Phospho (ST)|[23] dimethyl-Propionamide (C)	[18] Phospho (ST)	[23] dimethyl-Propionamide (C)				tr|H0YEH2|H0YEH2_HUMAN	Pumilio homolog 1 (Fragment) OS=Homo sapiens GN=PUM1 PE=1 SV=1	TRUE	3.18313	Axon Ctrl	Axon Inj	0.216203	69.2028	1119.52	10261.9	7356.67	15152.4	3873.71	4164.22	186.875	2422.12	121.963	460.338	258.302	1112.47	98.3295	117.276	7.63622	140.027	0	0	0	0	0	0	0	0	8472.63	2661.73
556	5752	97.2816	2	938.425	1874.84	0.00111224	0.593247	67.87	WLAESPVGLPPEEEDK	[5] Phospho (ST)	[5] Phospho (ST)					tr|E9PGC8|E9PGC8_HUMAN	Microtubule-associated protein 1A OS=Homo sapiens GN=MAP1A PE=1 SV=1	TRUE	2.35718	Axon Ctrl	Axon Inj	0.21622	114.742	14244.7	9016.34	12612.7	10636.8	12410.4	1148.17	6172.88	0	1551.85	404.462	442.85	780.944	315.024	32.3355	252.241	0	0	0	0	0	0	0	0	0	11627.7	4932.87
5669	7013	68.5484	3	505.924	1514.75	-0.000116678	-0.077028	31	ILELTPEPDRPR	[5] Phospho (ST)	[5] Phospho (ST)					sp|Q14004|CDK13_HUMAN	Cyclin-dependent kinase 13 OS=Homo sapiens GN=CDK13 PE=1 SV=2	TRUE	3.31304	Axon Ctrl	Axon Inj	0.217015	68.0841	3813.87	3032.83	6919.47	9046.31	2545.67	1975.43	0	2364.56	415.492	136.049	242.952	664.169	64.6188	55.6334	0	136.699	0	0	0	0	0	0	0	0	5703.12	1721.41
2635	1008	84.3551	2	740.822	1479.63	0.000495965	0.335195	60.25	LTFDSSFSPNTGK	[8] Phospho (ST)	[8] Phospho (ST)					sp|P21796|VDAC1_HUMAN	Voltage-dependent anion-selective channel protein 1 OS=Homo sapiens GN=VDAC1 PE=1 SV=2	TRUE	1.76902	Axon Inj	Axon Ctrl	0.217239	84.9303	468359	36621	434420	105388	405736	296746	852884	292887	51024.2	1642.78	15253.1	7737.47	10299.1	8357.18	34851.2	16932.3	0	0	0	0	0	0	0	0	261197	462063
3611	20135	132.269	2	1294.03	2586.05	-0.000492425	-0.190416	97.64	AAAAAAAGDSDSWDADAFSVEDPVR	[N-term] Acetyl (Protein N-term)|[10] Phospho (ST)	[N-term] Acetyl (Protein N-term)	[10] Phospho (ST)				sp|O75822|EIF3J_HUMAN	Eukaryotic translation initiation factor 3 subunit J OS=Homo sapiens GN=EIF3J PE=1 SV=2	TRUE	2.42806	Axon Inj	Axon Ctrl	0.217247	73.0561	819.447	23731.5	30710.7	19477.3	91582.3	26431.5	17080.6	46376.4	89.2726	1064.56	1078.29	1430	2324.71	744.384	697.959	2681.1	0	0	0	0	0	0	0	0	18684.7	45367.7
3609	20135	132.269	2	1294.03	2586.05	-0.000492425	-0.190416	61.19	AAAAAAAGDSDSWDADAFSVEDPVR	[N-term] Acetyl (Protein N-term)|[12] Phospho (ST)	[N-term] Acetyl (Protein N-term)	[12] Phospho (ST)				sp|O75822|EIF3J_HUMAN	Eukaryotic translation initiation factor 3 subunit J OS=Homo sapiens GN=EIF3J PE=1 SV=2	TRUE	2.42806	Axon Inj	Axon Ctrl	0.217247	73.0561	819.447	23731.5	30710.7	19477.3	91582.3	26431.5	17080.6	46376.4	89.2726	1064.56	1078.29	1430	2324.71	744.384	697.959	2681.1	0	0	0	0	0	0	0	0	18684.7	45367.7
1451	15682	108.383	3	1190.55	3568.64	0.00907068	2.54178	44.17	GISEDSHLESLQDVGQSAAPTFMISPETVTGTGK	[25] Phospho (ST)	[25] Phospho (ST)					tr|E7EVA0|E7EVA0_HUMAN	Microtubule-associated protein OS=Homo sapiens GN=MAP4 PE=1 SV=1	TRUE	3.37538	Axon Ctrl	Axon Inj	0.217498	107.05	25671.6	60049	22562	14333.6	4859.97	0	22616.5	8850.15	2796.73	2693.73	792.181	1052.35	123.364	0	924.172	511.642	0	0	0	0	0	0	0	0	30654	9081.64
5361	2300	92.111	2	675.345	1348.68	0.000246114	0.182486	31.82	RVSPLNLSSVTP	[3] Phospho (ST)	[3] Phospho (ST)					sp|Q9UJX2|CDC23_HUMAN	Cell division cycle protein 23 homolog OS=Homo sapiens GN=CDC23 PE=1 SV=3	TRUE	2.62753	Axon Ctrl	Axon Inj	0.217744	84.1953	103719	30179.7	24342.9	171068	24133.2	37571.2	8505.12	55121	11299.4	1353.83	854.711	12559.6	612.593	1058.11	347.543	3186.64	0	0	0	0	0	0	0	0	82327.3	31332.6
181	16267	114.005	3	731.66	2191.96	0.00176268	0.80416	50.27	SPPLIGSESAYESFLSADDK	[9] Phospho (ST)	[9] Phospho (ST)					sp|P46821|MAP1B_HUMAN	Microtubule-associated protein 1B OS=Homo sapiens GN=MAP1B PE=1 SV=2	TRUE	1.13547	Axon Ctrl	Axon Inj	0.218124	120.37	0	11806.6	0	7737.8	6772.57	5183.18	4086.83	1169.94	0	529.629	0	568.099	171.914	145.973	166.999	67.6364	0	0	0	0	0	0	0	0	4886.1	4303.13
136	16267	114.005	3	731.66	2191.96	0.00176268	0.80416	45.11	SPPLIGSESAYESFLSADDK	[1] Phospho (ST)	[1] Phospho (ST)					sp|P46821|MAP1B_HUMAN	Microtubule-associated protein 1B OS=Homo sapiens GN=MAP1B PE=1 SV=2	TRUE	1.13547	Axon Ctrl	Axon Inj	0.218124	120.37	0	11806.6	0	7737.8	6772.57	5183.18	4086.83	1169.94	0	529.629	0	568.099	171.914	145.973	166.999	67.6364	0	0	0	0	0	0	0	0	4886.1	4303.13
182	16267	114.005	3	731.66	2191.96	0.00176268	0.80416	31.75	SPPLIGSESAYESFLSADDK	[7] Phospho (ST)	[7] Phospho (ST)					sp|P46821|MAP1B_HUMAN	Microtubule-associated protein 1B OS=Homo sapiens GN=MAP1B PE=1 SV=2	TRUE	1.13547	Axon Ctrl	Axon Inj	0.218124	120.37	0	11806.6	0	7737.8	6772.57	5183.18	4086.83	1169.94	0	529.629	0	568.099	171.914	145.973	166.999	67.6364	0	0	0	0	0	0	0	0	4886.1	4303.13
4557	20985	128.736	2	1023.94	2045.87	0.00186393	0.911074	82.68	GDSETDLEALFNAVMNPK	[3] Phospho (ST)|[15] Oxidation (M)	[3] Phospho (ST)	[15] Oxidation (M)				sp|P46937|YAP1_HUMAN	Transcriptional coactivator YAP1 OS=Homo sapiens GN=YAP1 PE=1 SV=2	TRUE	1.54772	Axon Inj	Axon Ctrl	0.218218	54.6582	9716.77	24930.7	47620.1	35244.8	52725.9	54179.3	24601.5	50369.7	1058.57	1118.36	1672	2587.63	1338.38	1525.84	1005.29	2911.96	0	0	0	0	0	0	0	0	29378.1	45469.1
4560	20985	128.736	2	1023.94	2045.87	0.00186393	0.911074	35.11	GDSETDLEALFNAVMNPK	[5] Phospho (ST)|[15] Oxidation (M)	[5] Phospho (ST)	[15] Oxidation (M)				sp|P46937|YAP1_HUMAN	Transcriptional coactivator YAP1 OS=Homo sapiens GN=YAP1 PE=1 SV=2	TRUE	1.54772	Axon Inj	Axon Ctrl	0.218218	54.6582	9716.77	24930.7	47620.1	35244.8	52725.9	54179.3	24601.5	50369.7	1058.57	1118.36	1672	2587.63	1338.38	1525.84	1005.29	2911.96	0	0	0	0	0	0	0	0	29378.1	45469.1
3403	9944	101.129	3	742.333	2223.98	0.0016459	0.74007	48.4	DELHIVEAEAMNYEGSPIK	[16] Phospho (ST)	[16] Phospho (ST)					sp|P06748|NPM_HUMAN	Nucleophosmin OS=Homo sapiens GN=NPM1 PE=1 SV=2	TRUE	2.92366	Axon Inj	Axon Ctrl	0.21823	85.5898	2705.06	2279.61	5189.04	6564.21	26889.2	9833.18	10187.5	2026.11	294.696	102.261	182.194	481.936	682.551	276.929	416.288	117.133	0	0	0	0	0	0	0	0	4184.48	12234
4153	727	88.3204	2	694.863	1387.71	0.000300266	0.216375	34.26	SVIEPLPVTPTR	[9] Phospho (ST)	[9] Phospho (ST)					tr|H0YCM0|H0YCM0_HUMAN	Serine/threonine-protein kinase PAK 1 (Fragment) OS=Homo sapiens GN=PAK1 PE=1 SV=1	TRUE	1.51609	Axon Inj	Axon Ctrl	0.218296	55.8593	309146	607235	1.31819e+06	803802	1.06052e+06	721642	1.79822e+06	1.02605e+06	33679.1	27239.8	46283.4	59014.1	26920	20323.4	73480.4	59317.4	0	0	0	0	0	0	0	0	759593	1.15161e+06
3190	44972	131.645	3	1005.82	3014.44	-5.75e-05	-0.0190713	59.59	SDSRSESPEPGYVVTSSGLLLPVLLPR	[5] Phospho (ST)|[7] Phospho (ST)	[5] Phospho (ST)	[7] Phospho (ST)				sp|Q96Q42|ALS2_HUMAN	Alsin OS=Homo sapiens GN=ALS2 PE=1 SV=2	TRUE	4.06459	Axon Inj	Axon Ctrl	0.218444	95.8533	8467.59	2747.58	3570.8	0	6851.21	36089	12362.8	4795.85	922.48	123.253	125.375	0	173.91	1016.37	505.179	277.256	0	0	0	0	0	0	0	0	3696.49	15024.7
2614	924	70.9734	2	850.88	1699.75	0.000317511	0.186799	74.68	TLSPTPSAEGYQDVR	[3] Phospho (ST)	[3] Phospho (ST)					tr|A0A0A0MRL6|A0A0A0MRL6_HUMAN	Actin-binding LIM protein 1 OS=Homo sapiens GN=ABLIM1 PE=1 SV=1	TRUE	1.25678	Axon Inj	Axon Ctrl	0.218654	36.4766	2.16856e+06	1.01063e+06	1.38052e+06	1.13687e+06	1.54388e+06	1.52445e+06	2.2204e+06	1.8706e+06	236248	45335.7	48471.8	83467.7	39189.5	42932.6	90731.9	108142	0	0	0	0	0	0	0	0	1.42415e+06	1.78983e+06
6070	15975	106.506	2	1040.01	2078.01	0.00495708	2.38549	34.59	GLLPGGTQVLDGTSGFSPAPK	[17] Phospho (ST)	[17] Phospho (ST)					sp|Q96S94|CCNL2_HUMAN	Cyclin-L2 OS=Homo sapiens GN=CCNL2 PE=1 SV=1	TRUE	3.15544	Axon Inj	Axon Ctrl	0.218769	90.207	2065.58	0	5759.68	2743.6	14439.3	6843.56	8088.45	3978.08	225.03	0	202.23	201.431	366.525	192.733	330.517	229.979	0	0	0	0	0	0	0	0	2642.22	8337.35
4988	15836	132.755	2	903.47	1804.92	0.00250967	1.39046	54.4	IEIEAVAIQGPLTTASL	[16] Phospho (ST)	[16] Phospho (ST)					tr|H0YB34|H0YB34_HUMAN	Ribonuclease UK114 (Fragment) OS=Homo sapiens GN=HRSP12 PE=1 SV=1	TRUE	2.2216	Axon Inj	Axon Ctrl	0.218884	122.647	0	0	1572.32	2638.26	4333.19	409.788	155.713	4455.55	0	0	55.2064	193.698	109.993	11.5407	6.36288	257.583	0	0	0	0	0	0	0	0	1052.65	2338.56
4609	20378	131.865	3	829.087	2484.24	0.00283176	1.13989	55.06	EGPVASPPFMDLEQAVLPAVIPK	[6] Phospho (ST)	[6] Phospho (ST)					tr|F5GWT4|F5GWT4_HUMAN	Serine/threonine-protein kinase WNK1 OS=Homo sapiens GN=WNK1 PE=1 SV=1	TRUE	4.10743	Axon Inj	Axon Ctrl	0.219558	135.393	1930.31	1892.5	0	11466.5	42331.8	12369.7	5555.22	2542.85	210.292	84.8951	0	841.852	1074.54	348.364	227.002	147.006	0	0	0	0	0	0	0	0	3822.31	15699.9
2525	1559	75.8722	3	573.973	1718.9	0.00129567	0.753781	36.19	KVPQVSTPTLVEVSR	[7] Phospho (ST)	[7] Phospho (ST)					tr|A0A0C4DGB6|A0A0C4DGB6_HUMAN	Serum albumin OS=Homo sapiens GN=ALB PE=1 SV=1	TRUE	1.44891	Axon Inj	Axon Ctrl	0.219885	37.017	2.44665e+07	3.91592e+07	3.20144e+07	18291968	2.40229e+07	5.69401e+07	5.08852e+07	3.32289e+07	2.66544e+06	1.75664e+06	1.12407e+06	1.34297e+06	609793	1.60359e+06	2.07931e+06	1.92102e+06	0	0	0	0	0	0	0	1	2.8483e+07	4.12693e+07
6385	33381	116.081	3	839.718	2516.13	0.00294954	1.17225	42.02	SGSPRPTEPTDFLMLFEGSPSGK	[10] Phospho (ST)	[10] Phospho (ST)					tr|I3L2J8|I3L2J8_HUMAN	Centrosomal protein of 131 kDa OS=Homo sapiens GN=CEP131 PE=1 SV=1	TRUE	1.00865	Axon Ctrl	Axon Inj	0.220193	115.306	6549.27	4047.26	4155.49	3431.15	14.176	0	9117.23	8895.88	713.493	181.555	145.905	251.91	0.359841	0	372.555	514.286	0	0	0	0	0	0	0	0	4545.79	4506.82
6386	33381	116.081	3	839.718	2516.13	0.00294954	1.17225	30.52	SGSPRPTEPTDFLMLFEGSPSGK	[7] Phospho (ST)	[7] Phospho (ST)					tr|I3L2J8|I3L2J8_HUMAN	Centrosomal protein of 131 kDa OS=Homo sapiens GN=CEP131 PE=1 SV=1	TRUE	1.00865	Axon Ctrl	Axon Inj	0.220193	115.306	6549.27	4047.26	4155.49	3431.15	14.176	0	9117.23	8895.88	713.493	181.555	145.905	251.91	0.359841	0	372.555	514.286	0	0	0	0	0	0	0	0	4545.79	4506.82
373	905	132.515	3	1045.92	3134.73	0.00387624	1.23655	68.8	LGSLLPVLSPTSLPSPLPATLETPVPAFLK	[12] Phospho (ST)	[12] Phospho (ST)					sp|P48681|NEST_HUMAN	Nestin OS=Homo sapiens GN=NES PE=1 SV=2	TRUE	1.63671	Axon Inj	Axon Ctrl	0.220721	49.5237	2255.9	9304.72	5707.2	8522.72	6135.52	10599.7	7762.3	17714.2	245.763	417.399	200.388	625.727	155.743	298.517	317.189	1024.09	0	0	0	0	0	0	0	0	6447.64	10552.9
370	905	132.515	3	1045.92	3134.73	0.00387624	1.23655	44.77	LGSLLPVLSPTSLPSPLPATLETPVPAFLK	[15] Phospho (ST)	[15] Phospho (ST)					sp|P48681|NEST_HUMAN	Nestin OS=Homo sapiens GN=NES PE=1 SV=2	TRUE	1.63671	Axon Inj	Axon Ctrl	0.220721	49.5237	2255.9	9304.72	5707.2	8522.72	6135.52	10599.7	7762.3	17714.2	245.763	417.399	200.388	625.727	155.743	298.517	317.189	1024.09	0	0	0	0	0	0	0	0	6447.64	10552.9
376	905	132.515	3	1045.92	3134.73	0.00387624	1.23655	41.44	LGSLLPVLSPTSLPSPLPATLETPVPAFLK	[9] Phospho (ST)	[9] Phospho (ST)					sp|P48681|NEST_HUMAN	Nestin OS=Homo sapiens GN=NES PE=1 SV=2	TRUE	1.63671	Axon Inj	Axon Ctrl	0.220721	49.5237	2255.9	9304.72	5707.2	8522.72	6135.52	10599.7	7762.3	17714.2	245.763	417.399	200.388	625.727	155.743	298.517	317.189	1024.09	0	0	0	0	0	0	0	0	6447.64	10552.9
5628	6499	94.7909	3	898.102	2691.29	0.0025813	0.959132	47.06	NMTVEQLLTGSPTSPTVEPEKPTR	[14] Phospho (ST)	[14] Phospho (ST)					tr|K7ES11|K7ES11_HUMAN	(E3-independent) E2 ubiquitin-conjugating enzyme (Fragment) OS=Homo sapiens GN=UBE2O PE=1 SV=1	TRUE	3.55607	Axon Ctrl	Axon Inj	0.221317	200	13872.7	2603.69	0	30923.1	0	0	13329.2	0	1511.32	116.798	0	2270.33	0	0	544.667	0	0	0	0	0	0	0	0	0	11849.9	3332.29
3291	10351	85.4596	2	854.847	1707.68	0.00199838	1.17024	63.1	GSESPNSFLDQEYR	[4] Phospho (ST)	[4] Phospho (ST)					sp|Q8WXI2|CNKR2_HUMAN	Connector enhancer of kinase suppressor of ras 2 OS=Homo sapiens GN=CNKSR2 PE=1 SV=1	TRUE	3.25363	Axon Inj	Axon Ctrl	0.221391	80.8531	11081.1	6030.42	0	5318.45	11315.6	13470.1	25393.3	22799.8	1207.2	270.517	0	390.474	287.234	379.354	1037.64	1318.1	0	0	0	0	0	0	0	0	5607.5	18244.7
2599	10974	111.969	3	950.11	2847.31	0.00299495	1.05186	35.97	TEVLLDQPEIWGSGQPINPSMESPK	[21] Oxidation (M)|[23] Phospho (ST)	[21] Oxidation (M)	[23] Phospho (ST)				sp|Q9BQI5|SGIP1_HUMAN	SH3-containing GRB2-like protein 3-interacting protein 1 OS=Homo sapiens GN=SGIP1 PE=1 SV=2	TRUE	1.6023	Axon Inj	Axon Ctrl	0.22184	58.9849	21839.5	17487.4	33700.7	5625.81	19736.6	44911.5	39303.3	22074.6	2379.25	784.466	1183.28	413.04	500.991	1264.83	1606.04	1276.17	0	0	0	0	0	0	0	0	19663.4	31506.5
5177	806	72.2401	2	1020.51	2039	0.00186707	0.915678	39.61	SPAVATSTAAPPPPSSPLPSK	[20] Phospho (ST)	[20] Phospho (ST)					tr|F8W726|F8W726_HUMAN	Ubiquitin-associated protein 2-like OS=Homo sapiens GN=UBAP2L PE=1 SV=2	TRUE	10.2987	Axon Ctrl	Axon Inj	0.222441	181.532	8748.61	17195.4	5901.44	426792	12599.2	862.085	0	31072.3	953.095	771.363	207.208	31334.5	319.817	24.2787	0	1796.34	0	0	0	0	0	0	0	0	114659	11133.4
5175	806	72.2401	2	1020.51	2039	0.00186707	0.915678	35.17	SPAVATSTAAPPPPSSPLPSK	[16] Phospho (ST)	[16] Phospho (ST)					tr|F8W726|F8W726_HUMAN	Ubiquitin-associated protein 2-like OS=Homo sapiens GN=UBAP2L PE=1 SV=2	TRUE	10.2987	Axon Ctrl	Axon Inj	0.222441	181.532	8748.61	17195.4	5901.44	426792	12599.2	862.085	0	31072.3	953.095	771.363	207.208	31334.5	319.817	24.2787	0	1796.34	0	0	0	0	0	0	0	0	114659	11133.4
6230	22298	51.1185	2	706.296	1410.58	-0.000472658	-0.335081	38.46	SSSNVNGGPELDR	[2] Phospho (ST)	[2] Phospho (ST)					tr|G5E9L9|G5E9L9_HUMAN	Doublecortin and CaM kinase-like 2, isoform CRA_c OS=Homo sapiens GN=DCLK2 PE=1 SV=1	TRUE	2.64664	Axon Ctrl	Axon Inj	0.222449	200	3477.65	10396.4	2628.72	0	6235.38	0	0	0	378.863	466.372	92.2978	0	158.278	0	0	0	0	0	0	0	0	0	0	0	4125.7	1558.85
4527	4378	97.5248	2	813.43	1624.85	0.00256236	1.57699	78.58	LTGSQLSITQVASIK	[4] Phospho (ST)	[4] Phospho (ST)					sp|Q9UJF2|NGAP_HUMAN	Ras GTPase-activating protein nGAP OS=Homo sapiens GN=RASAL2 PE=1 SV=2	TRUE	4.58229	Axon Ctrl	Axon Inj	0.222722	91.8174	1925.75	32334.8	9820.91	48488.7	6476.51	4770.82	6957.16	1997.24	209.796	1450.5	344.825	3559.98	164.399	134.359	284.289	115.464	0	0	0	0	0	0	0	0	23142.5	5050.43
3001	532	63.2909	2	548.774	1095.53	0.000121053	0.110497	41.8	TTSISPALAR	[5] Phospho (ST)	[5] Phospho (ST)					sp|Q9UKE5|TNIK_HUMAN	TRAF2 and NCK-interacting protein kinase OS=Homo sapiens GN=TNIK PE=1 SV=1	TRUE	1.63361	Axon Ctrl	Axon Inj	0.222763	60.4793	259751	176663	399291	527478	329479	120886	80463	303632	28297.9	7924.91	14019.7	38726.7	8363.43	3404.48	3287.94	17553.5	0	0	0	0	0	0	0	0	340796	208615
4062	608	55.429	2	1188.47	2374.93	0.00106914	0.450179	61.44	EGEEPTVYSDEEEPKDESAR	[9] Phospho (ST)	[9] Phospho (ST)					sp|O00264|PGRC1_HUMAN	Membrane-associated progesterone receptor component 1 OS=Homo sapiens GN=PGRMC1 PE=1 SV=3	TRUE	5.67316	Axon Inj	Axon Ctrl	0.22277	145.784	93374.6	774188	110446	0	3.75081e+06	589960	1.08137e+06	126257	10172.5	34729.2	3877.92	0	95210	16614.9	44187.9	7299.12	0	0	0	0	0	0	0	0	244502	1.3871e+06
3626	7646	88.4571	2	713.839	1425.66	-0.00280019	-1.96413	54.76	FSLSPSLGPQASR	[4] Phospho (ST)	[4] Phospho (ST)					sp|Q9NYF3|FA53C_HUMAN	Protein FAM53C OS=Homo sapiens GN=FAM53C PE=1 SV=1	TRUE	4.3917	Axon Ctrl	Axon Inj	0.223063	142.119	255272	31974.9	22264	16853.1	11664.1	19669.4	31049.9	11930.5	27810	1434.36	781.717	1237.33	296.08	553.943	1268.79	689.72	0	0	0	0	0	0	0	0	81591	18578.5
4678	13558	126.072	3	1305.93	3914.75	0.00738398	1.8862	45.43	GQYYGGSLPNVNQIGSGTMDLPFQTPFQSSGLDTSR	[7] Phospho (ST)|[19] Oxidation (M)	[7] Phospho (ST)	[19] Oxidation (M)				tr|M0QX46|M0QX46_HUMAN	CREB-regulated transcription coactivator 1 OS=Homo sapiens GN=CRTC1 PE=1 SV=1	TRUE	1.68426	Axon Inj	Axon Ctrl	0.224043	62.3381	16910.3	73582.5	87758.3	34184.2	68026.9	138305	43697.8	107767	1842.25	3300.82	3081.31	2509.76	1726.78	3895.05	1785.61	6230.2	0	0	0	0	0	0	0	0	53108.8	89449.2
4332	10182	121.767	3	1313.86	3938.56	0.0102478	2.60193	81.15	GVNFAEEPMQSDSEDGEEEEAAPADAGAFNAPVINR	[9] Oxidation (M)|[11] Phospho (ST)|[13] Phospho (ST)	[9] Oxidation (M)	[11] Phospho (ST)	[13] Phospho (ST)			sp|P31323|KAP3_HUMAN	cAMP-dependent protein kinase type II-beta regulatory subunit OS=Homo sapiens GN=PRKAR2B PE=1 SV=3	TRUE	2.80992	Axon Inj	Axon Ctrl	0.22409	115.186	63775.1	225969	436871	177191	1.72928e+06	341148	237662	231523	6947.81	10136.7	15339.1	13009.1	43895.8	9607.67	9711.54	13384.7	0	0	0	0	0	0	0	0	225951	634905
3041	2569	96.3634	3	968.139	2901.39	0.00367528	1.26673	48.4	SQSLTNAFNLPEPAPPRPSLSQDEVK	[3] Phospho (ST)	[3] Phospho (ST)					sp|P17600|SYN1_HUMAN	Synapsin-1 OS=Homo sapiens GN=SYN1 PE=1 SV=3	TRUE	2.50267	Axon Inj	Axon Ctrl	0.224094	88.8447	51364.1	197093	383075	63500.9	841391	92216.7	578587	227241	5595.73	8841.35	13450.3	4662.16	21357.7	2597.07	23642.7	13137.2	0	0	0	0	0	0	0	0	173758	434859
3042	2569	96.3634	3	968.139	2901.39	0.00367528	1.26673	30.02	SQSLTNAFNLPEPAPPRPSLSQDEVK	[1] Phospho (ST)	[1] Phospho (ST)					sp|P17600|SYN1_HUMAN	Synapsin-1 OS=Homo sapiens GN=SYN1 PE=1 SV=3	TRUE	2.50267	Axon Inj	Axon Ctrl	0.224094	88.8447	51364.1	197093	383075	63500.9	841391	92216.7	578587	227241	5595.73	8841.35	13450.3	4662.16	21357.7	2597.07	23642.7	13137.2	0	0	0	0	0	0	0	0	173758	434859
4982	15628	97.9518	3	1207.84	3620.51	0.00368823	1.01871	47.58	YMAENPTAGVVQEEEEDNLEYDSDGNPIAPTK	[2] Oxidation (M)|[23] Phospho (ST)	[2] Oxidation (M)	[23] Phospho (ST)				sp|Q86XP3|DDX42_HUMAN	ATP-dependent RNA helicase DDX42 OS=Homo sapiens GN=DDX42 PE=1 SV=1	TRUE	985.063	Axon Ctrl	Axon Inj	0.224245	200	0	9038.42	7160.38	0	16.4444	0	0	0	0	405.453	251.411	0	0.417422	0	0	0	0	0	0	0	0	0	0	0	4049.7	4.11111
3138	2031	87.9007	3	838.338	2511.99	-0.00277651	-1.1053	36.26	AEGEWEDQEALDYFSDKESGK	[15] Phospho (ST)	[15] Phospho (ST)					sp|Q9NYF8|BCLF1_HUMAN	Bcl-2-associated transcription factor 1 OS=Homo sapiens GN=BCLAF1 PE=1 SV=2	TRUE	1.87437	Axon Inj	Axon Ctrl	0.224453	64.364	2.59373e+06	1.65899e+06	3.756e+06	2.06384e+06	2.23975e+06	5.74458e+06	2.33107e+06	8.56432e+06	282567	74420.2	131878	151525	56853.5	161783	95254	495117	0	0	0	0	0	0	0	0	2.51814e+06	4.71993e+06
3486	1025	109.404	2	884.413	1766.81	0.00222787	1.26096	44.19	DLDLLASVPSPSSSGSR	[10] Phospho (ST)	[10] Phospho (ST)					tr|A0A087WV97|A0A087WV97_HUMAN	Stromal membrane-associated protein 2 OS=Homo sapiens GN=SMAP2 PE=1 SV=1	TRUE	2.71212	Axon Ctrl	Axon Inj	0.224962	90.2784	667687	1.31006e+06	111198	1.06516e+06	237604	112452	675985	136926	72739.4	58767.8	3904.31	78202.4	6031.3	3166.95	27622.6	7915.9	0	0	0	0	0	0	0	0	788525	290742
5459	3696	72.8751	2	681.819	1361.62	0.000956922	0.702781	54.57	SPPLLESPDATR	[7] Phospho (ST)	[7] Phospho (ST)					sp|Q15036|SNX17_HUMAN	Sorting nexin-17 OS=Homo sapiens GN=SNX17 PE=1 SV=1	TRUE	2.67529	Axon Inj	Axon Ctrl	0.22522	81.0669	779230	1.45723e+06	25150.1	724089	471895	4.27692e+06	1.78176e+06	1.45705e+06	84891.2	65369.7	883.054	53161.7	11978.5	120450	72807.7	84234.7	0	0	0	0	0	0	0	0	746425	1.99691e+06
4696	6660	102.314	3	953.78	2858.32	0.00259195	0.906812	45.37	TYETPPPSPGLDPTFSNQPVPPDAVR	[4] Phospho (ST)	[4] Phospho (ST)					tr|A0A087WVY2|A0A087WVY2_HUMAN	MAGUK p55 subfamily member 2 (Fragment) OS=Homo sapiens GN=MPP2 PE=1 SV=1	TRUE	1.72924	Axon Inj	Axon Ctrl	0.22532	52.7409	18881.5	39531.2	65666.4	31172.1	45540.4	106204	86754.3	29968	2056.99	1773.32	2305.64	2288.61	1155.99	2991.01	3545.02	1732.5	0	0	0	0	0	0	0	0	38812.8	67116.8
6082	16533	53.4371	3	588.953	1763.84	0.00205608	1.16569	55.33	KAPAGPSLEETSVSSPK	[15] Phospho (ST)	[15] Phospho (ST)					tr|A0A087WXZ7|A0A087WXZ7_HUMAN	HEAT repeat-containing protein 6 OS=Homo sapiens GN=HEATR6 PE=1 SV=1	TRUE	20.1833	Axon Ctrl	Axon Inj	0.225548	178.309	589.652	6149.04	8035.56	165715	3036.98	2120.56	29.668	3755.28	64.2381	275.839	282.139	12166.5	77.09	59.7207	1.21232	217.099	0	0	0	0	0	0	0	0	45122.2	2235.62
3475	12713	109.345	3	943.11	2826.31	0.00177359	0.627529	57.25	RLSLESEGAGEGAAASPELSALEEAFR	[16] Phospho (ST)	[16] Phospho (ST)					sp|O94811|TPPP_HUMAN	Tubulin polymerization-promoting protein OS=Homo sapiens GN=TPPP PE=1 SV=1	TRUE	1.35714	Axon Inj	Axon Ctrl	0.226231	38.5283	13309.3	13140.6	13360.4	4698.02	13259.2	12790.1	19667.1	14687.6	1449.95	589.473	469.1	344.922	336.569	360.204	803.653	849.112	0	0	0	0	0	0	0	0	11127.1	15101
5842	10546	79.8858	2	918.894	1835.77	0.00183495	0.999551	67.74	TSLDIEEYSDTEVQK	[9] Phospho (ST)	[9] Phospho (ST)					sp|P51580|TPMT_HUMAN	Thiopurine S-methyltransferase OS=Homo sapiens GN=TPMT PE=1 SV=1	TRUE	4.11724	Axon Ctrl	Axon Inj	0.226244	104.969	546130	272441	2.03335e+06	406166	350327	402090	0	38910.6	59496.7	12221.4	71393.6	29820.2	8892.64	11323.9	0	2249.49	0	0	0	0	0	0	0	0	814521	197832
5843	10546	79.8858	2	918.894	1835.77	0.00183495	0.999551	35.82	TSLDIEEYSDTEVQK	[11] Phospho (ST)	[11] Phospho (ST)					sp|P51580|TPMT_HUMAN	Thiopurine S-methyltransferase OS=Homo sapiens GN=TPMT PE=1 SV=1	TRUE	4.11724	Axon Ctrl	Axon Inj	0.226244	104.969	546130	272441	2.03335e+06	406166	350327	402090	0	38910.6	59496.7	12221.4	71393.6	29820.2	8892.64	11323.9	0	2249.49	0	0	0	0	0	0	0	0	814521	197832
3308	5814	126.871	3	1067.89	3200.64	0.00417725	1.30513	49.57	LGGQLPVVAISLSEYPASGALSQPTSIPGSPK	[30] Phospho (ST)	[30] Phospho (ST)					sp|Q86UU1|PHLB1_HUMAN	Pleckstrin homology-like domain family B member 1 OS=Homo sapiens GN=PHLDB1 PE=1 SV=1	TRUE	1.83372	Axon Ctrl	Axon Inj	0.226449	64.4848	76909.9	18752.8	43836.5	23952.9	28240.7	34172.2	15075.7	11648.4	8378.75	841.226	1539.16	1758.59	716.857	962.381	616.035	673.413	0	0	0	0	0	0	0	0	40863	22284.2
2126	25002	66.9302	2	643.283	1284.55	0.00167137	1.30113	38.59	SSATLWNSPSR	[8] Phospho (ST)	[8] Phospho (ST)					sp|Q3KQU3|MA7D1_HUMAN	MAP7 domain-containing protein 1 OS=Homo sapiens GN=MAP7D1 PE=1 SV=1	TRUE	2.26808	Axon Ctrl	Axon Inj	0.226489	89.2122	691309	90229.6	266061	160381	69870.1	74438.7	84977.7	303313	75312.9	4047.59	9341.77	11775	1773.57	2096.4	3472.43	17535	0	0	0	0	0	0	0	0	301995	133150
6052	15584	74.0174	2	722.829	1443.64	8.06e-06	0.00558171	39.74	ILSQSTDSLNMR	[5] Phospho (ST)	[5] Phospho (ST)					tr|V9GYF5|V9GYF5_HUMAN	Rho guanine nucleotide exchange factor 2 (Fragment) OS=Homo sapiens GN=ARHGEF2 PE=1 SV=1	TRUE	1070.1	Axon Inj	Axon Ctrl	0.226635	200	0	0	0	17.9008	5902.9	0	13252.7	0	0	0	0	1.31425	149.838	0	541.541	0	0	0	0	0	0	0	0	0	4.47519	4788.89
5354	11131	73.3433	3	588.604	1762.79	-1.32e-05	-0.00750569	32.06	GLSDHVSLDGQELGTR	[7] Phospho (ST)	[7] Phospho (ST)					sp|Q7L8J4|3BP5L_HUMAN	SH3 domain-binding protein 5-like OS=Homo sapiens GN=SH3BP5L PE=1 SV=1	TRUE	3.11141	Axon Inj	Axon Ctrl	0.226915	145.195	2982.77	14222.4	0	921.425	3060.29	3416.19	19047	30875.8	324.95	637.999	0	67.6498	77.6819	96.2091	778.313	1784.98	0	0	0	0	0	0	0	0	4531.65	14099.8
5620	6397	81.918	2	643.289	1284.56	-1.22e-05	-0.00953198	48.66	SFSDVLPESPK	[9] Phospho (ST)	[9] Phospho (ST)					tr|A0A0C4DFW0|A0A0C4DFW0_HUMAN	GTPase-activating Rap/Ran-GAP domain-like protein 3 OS=Homo sapiens GN=GARNL3 PE=1 SV=1	TRUE	2.06992	Axon Ctrl	Axon Inj	0.227172	89.9963	181453	41141.2	48162.1	38416.7	22523.8	72283	23189.2	31368.9	19767.9	1845.55	1691.03	2820.5	571.739	2035.69	947.576	1813.49	0	0	0	0	0	0	0	0	77293.2	37341.2
1067	9	99.6976	2	869.376	1736.74	0.00149956	0.863433	94.36	GMYDGPVFDLTTTPK	[2] Oxidation (M)|[13] Phospho (ST)	[2] Oxidation (M)	[13] Phospho (ST)				sp|Q14195|DPYL3_HUMAN	Dihydropyrimidinase-related protein 3 OS=Homo sapiens GN=DPYSL3 PE=1 SV=1	TRUE	1.65468	Axon Inj	Axon Ctrl	0.227327	48.5324	3.20537e+07	3.9769e+07	6.81678e+07	2.95972e+07	8.84835e+07	3.03816e+07	1.06661e+08	5.50869e+07	3.49201e+06	1.78399e+06	2.39346e+06	2.17299e+06	2.24605e+06	855629	4.35848e+06	3.18467e+06	0	0	0	0	0	0	0	0	4.23969e+07	7.01534e+07
1810	5568	65.3603	2	468.731	935.447	-0.00108479	-1.15964	36.3	ALSPAELR	[3] Phospho (ST)	[3] Phospho (ST)					tr|A0A0G2JNZ2|A0A0G2JNZ2_HUMAN	Protein scribble homolog OS=Homo sapiens GN=SCRIB PE=1 SV=1	FALSE	17.9049	Axon Inj	Axon Ctrl	0.227388	200	0	0	0	2416.01	40634.6	190.918	0	2432.81	0	0	0	177.38	1031.46	5.37678	0	140.645	0	0	0	0	0	0	0	0	604.001	10814.6
1821	5568	65.3603	2	468.731	935.447	-0.00108479	-1.15964	36.3	ALSPAELR	[3] Phospho (ST)	[3] Phospho (ST)					tr|A0A0G2JPP5|A0A0G2JPP5_HUMAN	Protein scribble homolog OS=Homo sapiens GN=SCRIB PE=1 SV=1	FALSE	17.9049	Axon Inj	Axon Ctrl	0.227388	200	0	0	0	2416.01	40634.6	190.918	0	2432.81	0	0	0	177.38	1031.46	5.37678	0	140.645	0	0	0	0	0	0	0	0	604.001	10814.6
3853	22377	129.401	3	1134.83	3401.47	0.0046024	1.35306	55.08	AMTPEQEETASLLSSVTQGMESAYVSPSGYR	[2] Oxidation (M)|[11] Phospho (ST)	[2] Oxidation (M)	[11] Phospho (ST)				sp|Q15276|RABE1_HUMAN	Rab GTPase-binding effector protein 1 OS=Homo sapiens GN=RABEP1 PE=1 SV=2	TRUE	2.08462	Axon Inj	Axon Ctrl	0.227612	81.4331	18624.4	72926	154096	50182.8	139961	335865	75320.9	65543.8	2028.99	3271.37	5410.52	3684.36	3552.75	9458.86	3077.82	3789.2	0	0	0	0	0	0	0	0	73957.3	154173
3852	22377	129.401	3	1134.83	3401.47	0.0046024	1.35306	45.89	AMTPEQEETASLLSSVTQGMESAYVSPSGYR	[2] Oxidation (M)|[17] Phospho (ST)	[2] Oxidation (M)	[17] Phospho (ST)				sp|Q15276|RABE1_HUMAN	Rab GTPase-binding effector protein 1 OS=Homo sapiens GN=RABEP1 PE=1 SV=2	TRUE	2.08462	Axon Inj	Axon Ctrl	0.227612	81.4331	18624.4	72926	154096	50182.8	139961	335865	75320.9	65543.8	2028.99	3271.37	5410.52	3684.36	3552.75	9458.86	3077.82	3789.2	0	0	0	0	0	0	0	0	73957.3	154173
5960	25394	89.7582	2	686.333	1370.65	0.0005389	0.39317	36.9	SMPVLGSVSSVTK	[1] Phospho (ST)	[1] Phospho (ST)					sp|A0MZ66|SHOT1_HUMAN	Shootin-1 OS=Homo sapiens GN=SHTN1 PE=1 SV=4	TRUE	18.6892	Axon Ctrl	Axon Inj	0.227712	194.88	5634.7	20579.6	0	16081.9	0	2219.39	43.743	0	613.858	923.175	0	1180.71	0	62.5039	1.78746	0	0	0	0	0	0	0	0	0	10574	565.782
6289	25718	110.489	3	1179.17	3534.48	0.000315853	0.0893632	58.31	EKPSFIDLETFNAGSDVGSDSEYESPFMGGAR	[19] Phospho (ST)|[28] Oxidation (M)	[19] Phospho (ST)	[28] Oxidation (M)				tr|F5H385|F5H385_HUMAN	Zinc transporter ZIP3 OS=Homo sapiens GN=SLC39A3 PE=1 SV=1	TRUE	2.1677	Axon Ctrl	Axon Inj	0.228178	70.4322	14107.3	59491.9	13097.3	49947.4	6257.88	16726.5	27798.2	12253.9	1536.88	2668.74	459.864	3667.08	158.849	471.064	1135.91	708.418	0	0	0	0	0	0	0	0	34161	15759.1
3643	7492	93.2338	2	956.935	1911.86	0.00136172	0.712249	48.55	EVDGLLTSEPMGSPVSSK	[13] Phospho (ST)	[13] Phospho (ST)					tr|H3BUF6|H3BUF6_HUMAN	Ataxin-2-like protein OS=Homo sapiens GN=ATXN2L PE=1 SV=1	TRUE	1.82841	Axon Inj	Axon Ctrl	0.22822	100.116	233172	1.15459e+06	32551.4	535627	852040	377373	1.58785e+06	758998	25402.3	51793.7	1142.93	39325.1	21628	10627.9	64883.9	43878.9	0	0	0	0	0	0	0	0	488986	894065
5423	3040	91.2618	3	956.449	2866.32	0.00403665	1.4083	57.85	SPISHEGSLSSAAMSPSFSPSLSPLAAR	[14] Oxidation (M)|[23] Phospho (ST)	[14] Oxidation (M)	[23] Phospho (ST)				sp|Q96JQ0|PCD16_HUMAN	Protocadherin-16 OS=Homo sapiens GN=DCHS1 PE=1 SV=1	TRUE	1.96168	Axon Ctrl	Axon Inj	0.228273	97.413	22270.5	24997.6	30840	87599.1	41665.3	6508.99	594.138	35703.9	2426.21	1121.36	1082.83	6431.41	1057.62	183.311	24.2782	2064.1	0	0	0	0	0	0	0	0	41426.8	21118.1
3882	16903	116.001	3	871.066	2610.18	0.00305494	1.1704	36.94	EGDPVSLSTPLETEFGSPSELSPR	[22] Phospho (ST)	[22] Phospho (ST)					sp|Q9BUR4|WAP53_HUMAN	Telomerase Cajal body protein 1 OS=Homo sapiens GN=WRAP53 PE=1 SV=1	TRUE	2.254	Axon Inj	Axon Ctrl	0.228431	75.7953	1511.63	10808.4	5911.48	3198.81	17117.7	21568.7	6175.48	3441.96	164.68	484.853	207.56	234.853	434.514	607.435	252.347	198.986	0	0	0	0	0	0	0	0	5357.59	12076
2278	2810	77.5619	2	770.856	1539.7	0.000877219	0.569735	37.78	SLPTTVPESPNYR	[1] Phospho (ST)	[1] Phospho (ST)					sp|Q6PKG0|LARP1_HUMAN	La-related protein 1 OS=Homo sapiens GN=LARP1 PE=1 SV=2	TRUE	1.38535	Axon Ctrl	Axon Inj	0.228451	130.082	99117.4	0	0	45916.9	37418.6	15957	46777.3	4538.5	10798.1	0	0	3371.16	949.827	449.393	1911.45	262.378	0	0	0	0	0	0	0	0	36258.6	26172.9
6206	21097	87.1336	2	545.234	1088.45	-0.000102948	-0.0945817	36.65	GSLSLDDFR	[4] Phospho (ST)	[4] Phospho (ST)					sp|Q9Y5W7|SNX14_HUMAN	Sorting nexin-14 OS=Homo sapiens GN=SNX14 PE=1 SV=3	TRUE	3.52586	Axon Inj	Axon Ctrl	0.228473	200	0	1361.52	0	0	0	3368.12	283.874	1148.53	0	61.0763	0	0	0	94.8555	11.5999	66.3987	0	0	0	0	0	0	0	0	340.381	1200.13
1225	14999	120.253	2	1563.71	3125.4	0.00633758	2.02777	49.66	SDSPEIPFQAAAGPSDGLDASSPGNSFVGLR	[3] Phospho (ST)	[3] Phospho (ST)					tr|A6NNK5|A6NNK5_HUMAN	Tumor suppressor p53-binding protein 1 OS=Homo sapiens GN=TP53BP1 PE=1 SV=2	TRUE	2.48	Axon Inj	Axon Ctrl	0.228774	134.94	5453.09	0	35927.5	113136	27042	151319	97876.3	106964	594.073	0	1261.46	8306.31	686.43	4261.55	3999.5	6183.79	0	0	0	0	0	0	0	0	38629.2	95800.4
1788	4309	92.3777	2	681.79	1361.57	0.000116415	0.0855005	49.82	ENSFGSPLEFR	[6] Phospho (ST)	[6] Phospho (ST)					sp|Q9UQ35|SRRM2_HUMAN	Serine/arginine repetitive matrix protein 2 OS=Homo sapiens GN=SRRM2 PE=1 SV=2	TRUE	9.59405	Axon Inj	Axon Ctrl	0.228793	133.227	5368.13	45114	4116.6	5606.64	22141	391020	161579	2873.15	584.817	2023.76	144.539	411.632	562.023	11012.2	6602.56	166.102	0	0	0	0	0	0	0	0	15051.3	144403
563	22676	132.709	3	953.464	2857.37	0.00397135	1.38986	32	APSLDSSLPQLPSPSSPGAPLLSNLPR	[15] Phospho (ST)|[16] Phospho (ST)	[15] Phospho (ST)	[16] Phospho (ST)				tr|E9PGC8|E9PGC8_HUMAN	Microtubule-associated protein 1A OS=Homo sapiens GN=MAP1A PE=1 SV=1	TRUE	3.3811	Axon Ctrl	Axon Inj	0.229224	140.898	83519.2	114339	53428.9	877237	36336.2	28988.1	18446.3	250004	9098.79	5129.11	1875.96	64405.6	922.35	816.383	753.767	14453.1	0	0	0	0	0	0	0	0	282131	83443.5
3465	1547	68.5902	3	1013.12	3036.35	0.00227365	0.748812	31.15	ATAQPPTETGESSQAEENIEAVDETKPK	[2] Phospho (ST)	[2] Phospho (ST)					sp|P17677|NEUM_HUMAN	Neuromodulin OS=Homo sapiens GN=GAP43 PE=1 SV=1	TRUE	4.07031	Axon Inj	Axon Ctrl	0.229239	153.319	23532.2	690.53	126423	4162.93	464593	22634.2	131603	11288	2563.65	30.9764	4438.88	305.637	11793.2	637.442	5377.67	652.579	0	0	0	0	0	0	0	0	38702.2	157530
1445	4555	102.909	2	802.833	1603.65	0.000783794	0.488756	32.22	DMSPLSETEMALGK	[3] Phospho (ST)|[10] Oxidation (M)	[3] Phospho (ST)	[10] Oxidation (M)				tr|E7EVA0|E7EVA0_HUMAN	Microtubule-associated protein OS=Homo sapiens GN=MAP4 PE=1 SV=1	TRUE	1.99621	Axon Inj	Axon Ctrl	0.229254	51.7949	1082.13	4140.85	5638.03	5525.44	12002.4	10512.8	2467.49	7728.13	117.89	185.753	197.959	405.671	304.666	296.07	100.829	446.776	0	0	0	0	0	0	0	0	4096.61	8177.71
4276	1858	104.004	3	1042.81	3125.4	0.0012059	0.385839	80.05	KISENSYSLDDLEIGPGQLSSSTFDSEK	[6] Phospho (ST)	[6] Phospho (ST)					tr|F8VRN8|F8VRN8_HUMAN	LIM domain and actin-binding protein 1 OS=Homo sapiens GN=LIMA1 PE=1 SV=1	TRUE	2.04398	Axon Ctrl	Axon Inj	0.229263	83.1869	139345	26079.7	92732.9	58360.2	4355.08	32636	82130.9	35731.9	15180.6	1169.9	3255.98	4284.73	110.549	919.117	3356.1	2065.72	0	0	0	0	0	0	0	0	79129.5	38713.4
4277	1858	104.004	3	1042.81	3125.4	0.0012059	0.385839	64.25	KISENSYSLDDLEIGPGQLSSSTFDSEK	[3] Phospho (ST)	[3] Phospho (ST)					tr|F8VRN8|F8VRN8_HUMAN	LIM domain and actin-binding protein 1 OS=Homo sapiens GN=LIMA1 PE=1 SV=1	TRUE	2.04398	Axon Ctrl	Axon Inj	0.229263	83.1869	139345	26079.7	92732.9	58360.2	4355.08	32636	82130.9	35731.9	15180.6	1169.9	3255.98	4284.73	110.549	919.117	3356.1	2065.72	0	0	0	0	0	0	0	0	79129.5	38713.4
3095	1688	63.7407	2	621.305	1240.59	-0.000602285	-0.485481	56.8	VDSPTVTTTLK	[3] Phospho (ST)	[3] Phospho (ST)					tr|G3V5R9|G3V5R9_HUMAN	Kinesin light chain 1 OS=Homo sapiens GN=KLC1 PE=1 SV=1	TRUE	1.76425	Axon Inj	Axon Ctrl	0.229416	82.1679	140466	241947	711304	189532	1.04844e+06	227355	543546	444640	15302.8	10853.5	24974.8	13915.2	26613.4	6402.92	22210.8	25705.4	0	0	0	0	0	0	0	0	320813	565995
3581	19509	62.4586	3	1128.48	3382.42	0.00340924	1.00793	41.04	REESPMDVDQPSPSAQDTQSIASDGTPQGEK	[6] Oxidation (M)|[12] Phospho (ST)	[6] Oxidation (M)	[12] Phospho (ST)				sp|Q7Z6Z7|HUWE1_HUMAN	E3 ubiquitin-protein ligase HUWE1 OS=Homo sapiens GN=HUWE1 PE=1 SV=3	TRUE	Infinity	Axon Inj	Axon Ctrl	0.229697	199.94	0	0	0	0	10.1333	0	0	45163	0	0	0	0	0.257221	0	0	2610.95	0	0	0	0	0	0	0	0	0	11293.3
1902	1984	76.0342	2	612.797	1223.58	-0.000401086	-0.327797	41.93	ASGVAVSDGVIK	[N-term] Acetyl (Protein N-term)|[2] Phospho (ST)	[N-term] Acetyl (Protein N-term)	[2] Phospho (ST)				sp|P23528|COF1_HUMAN	Cofilin-1 OS=Homo sapiens GN=CFL1 PE=1 SV=3	TRUE	1.70669	Axon Ctrl	Axon Inj	0.229911	109.804	59284.5	85521.2	28098.7	129768	11443.2	26748.4	22435.4	116718	6458.6	3836.38	986.584	9527.42	290.472	753.309	916.774	6747.66	0	0	0	0	0	0	0	0	75668.2	44336.2
[truncated: 2,533 more rows]
[truncated: 11 more columns]

## Sheet: Neuronal_Phosphorilation Change
												Upstream effectors																		Normalized Abundance
[truncated: 374 more rows]
[truncated: 5 more columns]

[truncated: 1 more sheets: Neuronal_Posphorylation_Total]
