# Supplementary material for: Unraveling axonal mechanisms of traumatic brain injury
Source: Acta Neuropathol Commun. 2022 Sep 21;10:140. doi: 10.1186/s40478-022-01414-8 (PMC9494812; doi:10.1186/s40478-022-01414-8)
Supplement: Supplementary file 12 — Additional file 12: Table S3. Kinase analysis results. [file 40478_2022_1414_MOESM12_ESM.xlsx]

## Sheet: Kinase_Substrate_Axonal
Kinase.Gene	Substrate.Gene	Substrate.Mod	Source	log2FC
ADRBK1	SLC9A3R1	S280	NetworKIN	-2.39593
ADRBK1	GPSM1	S471	NetworKIN	11.1791
AKT1	CTNND1	S349	NetworKIN	-1.88897
AKT1	PIKFYVE	S307	PhosphoSitePlus	0.85599
AURKB	SMC4	S41	NetworKIN	1.15056
CAMK1	EIF4G3	S495	NetworKIN	-5.64386
CAMK2A	KCTD12	S187	NetworKIN	6.13011
CAMK2A	SH3KBP1	S230	NetworKIN	-3.32193
CAMK2A	PIKFYVE	S307	NetworKIN	0.85599
CAMK2A	EBAG9	S36	NetworKIN	-5.05889
CAMK2A	HNRNPM	S618	NetworKIN	2.94298
CAMK2A	SASH1	S839	NetworKIN	-2.39593
CAMK4	ADD3	S683	NetworKIN	12.3486
CDK1	MAP1B	S1208	NetworKIN	3.88166
CDK1	MAP1B	S1396	NetworKIN	1.59932
CDK1	SVIL	S245	NetworKIN	-2.12029
CDK1	SORBS3	S348	NetworKIN	2.74201
CDK1	SMC4	S41	NetworKIN	1.15056
CDK1	EIF4G3	S495	NetworKIN	-5.64386
CDK1	APC	S744	NetworKIN	-1.73697
CDK1	PACS1	S781	NetworKIN	-2.25154
CDK1	DPYSL2	T509	NetworKIN	12.7905
CDK1	SLC9A3R1	S280	PhosphoSitePlus	-2.39593
CDK2	RTN4	S15	NetworKIN	-2.64386
CDK2	SPTBN1	S2341	NetworKIN	-1.64386
CDK5	MAP1B	S1208	NetworKIN	3.88166
CDK5	MAP1B	S1396	NetworKIN	1.59932
CDK5	MAP1B	S1400	NetworKIN	1.59932
CDK5	RTN4	S15	NetworKIN	-2.64386
CDK5	MAP1B	S1620	NetworKIN	-1.18442
CDK5	BIN1	S303	NetworKIN	1.33914
CDK5	NEFM	S837	NetworKIN	-2.47393
CDK5	DPYSL2	T509	NetworKIN	12.7905
CLK1	SRRM1	S616	NetworKIN	1.41684
CLK1	ADD3	S683	NetworKIN	12.3486
CSNK1A1	RPLP1	S104	NetworKIN	1.92979
CSNK1A1	MAP1B	S1208	NetworKIN	3.88166
CSNK1A1	MAP1B	S1415	NetworKIN	1.59932
CSNK1A1	RTN4	S15	NetworKIN	-2.64386
CSNK1A1	MYH10	S1952	NetworKIN	1.5008
CSNK1A1	SPTBN1	S2341	NetworKIN	-1.64386
CSNK1A1	SMAP2	S240	NetworKIN	-1.68966
CSNK1A1	SORBS3	S348	NetworKIN	2.74201
CSNK1A1	CTNND1	S349	NetworKIN	-1.88897
CSNK1A1	TRAPPC10	S711	NetworKIN	14.3011
CSNK1A1	APC	S744	NetworKIN	-1.73697
CSNK1A1	MYH10	T1960	NetworKIN	1.5008
CSNK1D	MAP1B	S1208	NetworKIN	3.88166
CSNK1D	MAP1B	S1415	NetworKIN	1.59932
CSNK1D	APC	S744	NetworKIN	-1.73697
CSNK1D	PACS1	S781	NetworKIN	-2.25154
CSNK1E	APC	S744	NetworKIN	-1.73697
CSNK2A1	RPLP1	S104	NetworKIN	1.92979
CSNK2A1	MAP1B	S1415	NetworKIN	1.59932
CSNK2A1	PAK2	S2	NetworKIN	14.8605
CSNK2A1	STRN	S245	NetworKIN	-4.64386
CSNK2A1	EMD	S8	NetworKIN	3.21257
CSNK2A1	SIN3A	S832	NetworKIN	-1.64386
CSNK2A1	EEF1D	S162	PhosphoSitePlus	6.41295
CSNK2A1	MYH10	S1952	PhosphoSitePlus	1.5008
CSNK2A1	MYH10	T1960	PhosphoSitePlus	1.5008
CSNK2A2	MAP1B	S1415	NetworKIN	1.59932
CSNK2A2	MAP1B	S1620	NetworKIN	-1.18442
DAPK3	MYH10	T1960	NetworKIN	1.5008
DAPK3	DPYSL2	T509	NetworKIN	12.7905
DAPK3	TRAF2	T7	NetworKIN	1.18269
GSK3A	MAP1B	S1208	NetworKIN	3.88166
GSK3A	MAP1B	S1396	NetworKIN	1.59932
GSK3A	MAP1B	S1400	NetworKIN	1.59932
GSK3A	MAP1B	S1415	NetworKIN	1.59932
GSK3A	MAP1B	S1620	NetworKIN	-1.18442
GSK3A	MAP1B	S1653	NetworKIN	1.08406
GSK3A	APC	S744	NetworKIN	-1.73697
GSK3A	DPYSL2	T509	NetworKIN	12.7905
GSK3A	STMN3	S60	PhosphoSitePlus	-2.55639
GSK3B	MAP1B	S1208	NetworKIN	3.88166
GSK3B	MAP1B	S1396	NetworKIN	1.59932
GSK3B	MAP1B	S1400	NetworKIN	1.59932
GSK3B	MAP1B	S1415	NetworKIN	1.59932
GSK3B	MAP1B	S1620	NetworKIN	-1.18442
GSK3B	MAP1B	S1653	NetworKIN	1.08406
GSK3B	CTNND1	S349	NetworKIN	-1.88897
GSK3B	APC	S744	NetworKIN	-1.73697
GSK3B	DPYSL2	T509	PhosphoSitePlus	12.7905
MAP2K1	PAK2	S2	NetworKIN	14.8605
MAP2K4	PAK2	S2	NetworKIN	14.8605
MAP2K7	PAK2	S2	NetworKIN	14.8605
MAPK1	MAP1B	S1396	NetworKIN	1.59932
MAPK1	MAP1B	S1400	NetworKIN	1.59932
MAPK1	FYTTD1	S16	NetworKIN	-6.64386
MAPK1	MAP1B	S1620	NetworKIN	-1.18442
MAPK1	SNAP91	S313	NetworKIN	6.12247
MAPK1	SORBS3	S348	NetworKIN	2.74201
MAPK1	SRRM1	S616	NetworKIN	1.41684
MAPK1	APC	S744	NetworKIN	-1.73697
MAPK1	PACS1	S781	NetworKIN	-2.25154
MAPK1	NEFM	S837	NetworKIN	-2.47393
MAPK1	TRAF2	T7	NetworKIN	1.18269
MAPK11	NEFM	S837	NetworKIN	-2.47393
MAPK12	NEFM	S837	NetworKIN	-2.47393
MAPK13	SMC4	S41	NetworKIN	1.15056
MAPK13	NEFM	S837	NetworKIN	-2.47393
MAPK14	NEFM	S837	NetworKIN	-2.47393
MAPK3	MAP1B	S1208	NetworKIN	3.88166
MAPK3	MAP1B	S1396	NetworKIN	1.59932
MAPK3	MAP1B	S1400	NetworKIN	1.59932
MAPK3	RTN4	S15	NetworKIN	-2.64386
MAPK3	FYTTD1	S16	NetworKIN	-6.64386
MAPK3	MAP1B	S1620	NetworKIN	-1.18442
MAPK3	TANC2	S169	NetworKIN	4.13093
MAPK3	SPTBN1	S2341	NetworKIN	-1.64386
MAPK3	SVIL	S245	NetworKIN	-2.12029
MAPK3	SLC9A3R1	S280	NetworKIN	-2.39593
MAPK3	BIN1	S303	NetworKIN	1.33914
MAPK3	SNAP91	S313	NetworKIN	6.12247
MAPK3	BUD13	S325	NetworKIN	-2.32193
MAPK3	GPSM1	S471	NetworKIN	11.1791
MAPK3	EIF4G3	S495	NetworKIN	-5.64386
MAPK3	EIF4ENIF1	S564	NetworKIN	-2.05889
MAPK3	SRRM1	S616	NetworKIN	1.41684
MAPK3	APC	S744	NetworKIN	-1.73697
MAPK3	PACS1	S781	NetworKIN	-2.25154
MAPK3	NEFM	S837	NetworKIN	-2.47393
MAPK3	DPYSL2	T509	NetworKIN	12.7905
MAPK3	TRAF2	T7	NetworKIN	1.18269
MAPK8	MAP1B	S1208	NetworKIN	3.88166
MAPK8	MAP1B	S1396	NetworKIN	1.59932
MAPK8	MAP1B	S1400	NetworKIN	1.59932
MAPK8	MAP1B	S1415	NetworKIN	1.59932
MAPK8	MAP1B	S1620	NetworKIN	-1.18442
MAPK8	MAP1B	S1653	NetworKIN	1.08406
MAPK8	TRAF2	T7	NetworKIN	1.18269
MARK4	MYH10	S1952	NetworKIN	1.5008
MARK4	MYH10	T1960	NetworKIN	1.5008
NEK2	APC	S744	NetworKIN	-1.73697
PAK1	KCTD12	S187	NetworKIN	6.13011
PAK1	SH3KBP1	S230	NetworKIN	-3.32193
PAK1	ATL2	S24	NetworKIN	3.40054
PAK1	PIKFYVE	S307	NetworKIN	0.85599
PAK1	CTNND1	S349	NetworKIN	-1.88897
PAK1	EBAG9	S36	NetworKIN	-5.05889
PAK1	SRRM1	S616	NetworKIN	1.41684
PAK1	SASH1	S839	NetworKIN	-2.39593
PAK2	PAK2	S2	NetworKIN	14.8605
PAK2	SH3KBP1	S230	NetworKIN	-3.32193
PRKACA	ATL2	S24	NetworKIN	3.40054
PRKACA	PIKFYVE	S307	NetworKIN	0.85599
PRKACA	EBAG9	S36	NetworKIN	-5.05889
PRKCA	HNRNPM	S618	NetworKIN	2.94298
PRKCA	ADD3	S683	NetworKIN	12.3486
PRKCB	SMAP2	S240	NetworKIN	-1.68966
PRKCB	HNRNPM	S618	NetworKIN	2.94298
PRKCB	ADD3	S683	NetworKIN	12.3486
PRKCZ	HNRNPM	S618	NetworKIN	2.94298
PRKCZ	ADD3	S683	NetworKIN	12.3486
PRKG2	SLC9A3R1	S280	NetworKIN	-2.39593
PRKG2	ZYX	S344	NetworKIN	-2.39593
PRKG2	EMD	S8	NetworKIN	3.21257
ROCK1	RTN4	S15	NetworKIN	-2.64386
ROCK1	DPYSL2	T509	NetworKIN	12.7905
ROCK2	RTN4	S15	NetworKIN	-2.64386
ROCK2	MYH10	S1952	NetworKIN	1.5008
ROCK2	PIKFYVE	S307	NetworKIN	0.85599
ROCK2	MYH10	T1960	NetworKIN	1.5008
ROCK2	DPYSL2	T509	NetworKIN	12.7905
TRPM6	MYH10	S1952	NetworKIN	1.5008

## Sheet: Kinase Scores_Axonal
Kinase.Gene	mS	Enrichment	m	z.score	p.value	FDR
MAPK3	0.551026	0.309759	22	-1.09041	0.137767	0.394957
CSNK1A1	1.48768	0.836302	12	-0.190991	0.424267	0.481938
MAPK1	0.0338112	0.019007	11	-1.09582	0.136579	0.394957
CDK1	0.801542	0.450587	10	-0.585162	0.27922	0.396337
CSNK2A1	2.74767	1.5446	9	0.550272	0.291066	0.396337
GSK3A	1.89737	1.06661	9	0.0673012	0.473171	0.481938
GSK3B	1.97153	1.1083	9	0.109423	0.456433	0.481938
CDK5	1.86346	1.04754	8	0.0452913	0.481938	0.481938
PAK1	-0.107781	-0.0605889	8	-1.01034	0.156166	0.394957
MAPK8	1.39456	0.783954	7	-0.192518	0.423668	0.481938
CAMK2A	-0.141278	-0.0794196	6	-0.890517	0.186594	0.394957
ROCK2	2.80084	1.57449	5	0.432658	0.332632	0.421204
CSNK1D	0.37312	0.209749	4	-0.532318	0.297253	0.396337
DAPK3	5.15798	2.89956	3	1.10813	0.133903	0.394957
PRKACA	-0.267455	-0.15035	3	-0.671069	0.251088	0.394957
PRKCB	4.53398	2.54878	3	0.903497	0.183131	0.394957
PRKG2	-0.526429	-0.295932	3	-0.755996	0.224826	0.394957
ADRBK1	4.39158	2.46873	2	0.699572	0.242097	0.394957
AKT1	-0.516489	-0.290345	2	-0.614607	0.269407	0.396337
CDK2	-2.14386	-1.20517	2	-1.05035	0.146779	0.394957
CLK1	6.88273	3.86913	2	1.3666	0.0858753	0.394957
CSNK2A2	0.207447	0.116616	2	-0.420766	0.336963	0.421204
MAPK13	-0.661686	-0.371967	2	-0.653484	0.256722	0.394957
MARK4	1.5008	0.843676	2	-0.074459	0.470323	0.481938
PAK2	5.76929	3.24321	2	1.06847	0.142655	0.394957
PRKCA	7.64581	4.29809	2	1.57092	0.0581006	0.387338
PRKCZ	7.64581	4.29809	2	1.57092	0.0581006	0.387338
ROCK1	5.0733	2.85195	2	0.882108	0.188859	0.394957
AURKB	1.15056	0.646787	1	-0.118963	0.452652	0.481938
CAMK1	-5.64386	-3.17269	1	-1.40538	0.0799545	0.394957
CAMK4	12.3486	6.94178	1	2.00121	0.0226848	0.226848
CSNK1E	-1.73697	-0.976435	1	-0.66567	0.252811	0.394957
MAP2K1	14.8605	8.35383	1	2.4768	0.00662839	0.0883785
MAP2K4	14.8605	8.35383	1	2.4768	0.00662839	0.0883785
MAP2K7	14.8605	8.35383	1	2.4768	0.00662839	0.0883785
MAPK11	-2.47393	-1.39072	1	-0.805203	0.210351	0.394957
MAPK12	-2.47393	-1.39072	1	-0.805203	0.210351	0.394957
MAPK14	-2.47393	-1.39072	1	-0.805203	0.210351	0.394957
NEK2	-1.73697	-0.976435	1	-0.66567	0.252811	0.394957
TRPM6	1.5008	0.843676	1	-0.0526505	0.479005	0.481938

## Sheet: Kinase_Substrate_Neuronal
Kinase.Gene	Substrate.Gene	Substrate.Mod	Source	log2FC
ACVR2B	SNX1	S32	NetworKIN	0.773996
ACVR2B	SNX1	S39	NetworKIN	0.773996
ACVR2B	SNX1	T41	NetworKIN	0.773996
ADRBK1	RAF1	S259	NetworKIN	-1.35845
ADRBK1	AKAP12	S483	NetworKIN	-0.746616
AKT1	RAF1	S259	NetworKIN	-1.35845
AKT1	PSMA5	S56	NetworKIN	-1.88897
AKT1	CTNND1	S920	NetworKIN	-1.25154
AKT2	RAF1	S259	NetworKIN	-1.35845
AKT3	RAF1	S259	NetworKIN	-1.35845
ARAF	MAP2K2	S23	NetworKIN	-1.35845
ARAF	RAF1	S259	NetworKIN	-1.35845
ATR	NPM1	S125	PhosphoSitePlus	-1.02915
AURKA	PSMA5	S56	NetworKIN	-1.88897
AURKB	NPM1	S125	NetworKIN	-1.02915
AURKB	PSMA5	S56	NetworKIN	-1.88897
AURKB	NPM1	S70	NetworKIN	0.978196
BLK	GSK3A	Y279	NetworKIN	-1.59946
BLK	MTMR3	Y614	NetworKIN	-0.818579
BMX	GSK3A	Y279	NetworKIN	-1.59946
BMX	MTMR3	Y614	NetworKIN	-0.818579
BTK	GSK3A	Y279	NetworKIN	-1.59946
BTK	MTMR3	Y614	NetworKIN	-0.818579
CAMK1	EIF4G3	S495	NetworKIN	-0.608232
CAMK2A	NEK1	S1052	NetworKIN	-0.997117
CAMK2A	NES	S1286	NetworKIN	1.46467
CAMK2A	KIF1A	S1370	NetworKIN	-0.793357
CAMK2A	CAMSAP1	S1427	NetworKIN	-2.05889
CAMK2A	C11orf58	S17	NetworKIN	-0.698998
CAMK2A	PRKRA	S18	NetworKIN	-0.72261
CAMK2A	RTN4	S181	NetworKIN	-0.873027
CAMK2A	SLK	S189	NetworKIN	-1.59946
CAMK2A	EIF2S2	S2	NetworKIN	-1.51457
CAMK2A	RAF1	S259	NetworKIN	-1.35845
CAMK2A	SPAST	S268	NetworKIN	-1.51457
CAMK2A	MAP2	S285	NetworKIN	-1.64386
CAMK2A	EBAG9	S36	NetworKIN	-0.710756
CAMK2A	MAP7D1	S366	NetworKIN	-1.2863
CAMK2A	NOS1AP	S371	NetworKIN	1.28096
CAMK2A	PLEKHO2	S390	NetworKIN	-1.05889
CAMK2A	SASH1	S407	NetworKIN	-1.12029
CAMK2A	ARFGAP2	S432	NetworKIN	-3.47393
CAMK2A	ARHGAP21	S459	NetworKIN	-2.39593
CAMK2A	ARHGAP21	S477	NetworKIN	-0.641604
CAMK2A	SLC1A3	S512	NetworKIN	-1.55639
CAMK2A	KLC2	S582	NetworKIN	-0.739372
CAMK2A	MTMR3	S613	NetworKIN	-0.818579
CAMK2A	HNRNPM	S618	NetworKIN	1.04264
CAMK2A	NUFIP2	S652	NetworKIN	-1.21759
CAMK2A	ANKS1A	S663	NetworKIN	-1.02915
CAMK2A	NES	S768	NetworKIN	-2.12029
CAMK2A	CEP170	S881	NetworKIN	-1.21759
CAMK2A	RBM17	T224	NetworKIN	-1.2863
CAMK2A	GFPT1	S261	PhosphoSitePlus	-1.35845
CAMK2G	NOS1AP	S371	NetworKIN	1.28096
CAMK4	TGS1	S89	NetworKIN	0.992768
CDK1	MAP1B	S1208	NetworKIN	0.863938
CDK1	UCHL3	S130	NetworKIN	-2.18442
CDK1	SNAPIN	S133	NetworKIN	-2.25154
CDK1	MAP2	S1353	NetworKIN	-0.612637
CDK1	MAP1B	S1389	NetworKIN	-1.8365
CDK1	DYNC1LI2	S194	NetworKIN	-1.68681
CDK1	MAP4	S280	NetworKIN	-1.64386
CDK1	MAP2	S285	NetworKIN	-1.64386
CDK1	ZEB1	S322	NetworKIN	-1.55639
CDK1	BAG3	S377	NetworKIN	-1.32193
CDK1	BAG3	S386	NetworKIN	-1.05889
CDK1	EIF4G3	S495	NetworKIN	-0.608232
CDK1	MAP4	S507	NetworKIN	0.918386
CDK1	SORBS3	S530	NetworKIN	-1.39593
CDK1	PSMA5	S56	NetworKIN	-1.88897
CDK1	MAP2	S610	NetworKIN	-5.05889
CDK1	SMARCA5	S66	NetworKIN	1.20789
CDK1	STAT3	S727	NetworKIN	-1.18442
CDK1	NF1	S864	NetworKIN	-1.73697
CDK1	GORASP2	T222	NetworKIN	-3.32193
CDK1	ZCCHC8	T479	NetworKIN	-0.831358
CDK1	DPYSL2	T509	NetworKIN	2.90304
CDK1	NES	T851	NetworKIN	-1.59946
CDK1	IRS2	S391	PhosphoSitePlus	-0.617056
CDK1	NPM1	S70	PhosphoSitePlus	0.978196
CDK14	PPP1R2	S87	PhosphoSitePlus	1.95977
CDK2	UCHL3	S130	NetworKIN	-2.18442
CDK2	RTN4	S15	NetworKIN	0.704872
CDK2	ZEB1	S322	NetworKIN	-1.55639
CDK2	BAG3	S386	NetworKIN	-1.05889
CDK2	IRS2	S391	NetworKIN	-0.617056
CDK2	PSMA5	S56	NetworKIN	-1.88897
CDK2	SMARCA5	S66	NetworKIN	1.20789
CDK2	STAT3	S727	NetworKIN	-1.18442
CDK2	NAP1L4	T51	NetworKIN	-0.659723
CDK2	SNAPIN	S133	PhosphoSitePlus	-2.25154
CDK2	TERF2	S365	PhosphoSitePlus	-0.710756
CDK2	ADD3	S423	PhosphoSitePlus	-0.717857
CDK2	NPM1	S70	PhosphoSitePlus	0.978196
CDK2	CRMP1	T509	PhosphoSitePlus	-2.12029
CDK2	DPYSL3	T509	PhosphoSitePlus	0.62293
CDK5	MAP1B	S1208	NetworKIN	0.863938
CDK5	MAP2	S1353	NetworKIN	-0.612637
CDK5	MAP1B	S1378	NetworKIN	-1.2863
CDK5	MAP1B	S1389	NetworKIN	-1.8365
CDK5	RTN4	S15	NetworKIN	0.704872
CDK5	MAP1B	S1501	NetworKIN	-1.47393
CDK5	MAP1B	S1620	NetworKIN	-1.55639
CDK5	MAP1B	S1819	NetworKIN	-1.55639
CDK5	MAP1B	S25	NetworKIN	-1.02915
CDK5	CTNND2	S276	NetworKIN	-0.831358
CDK5	MAP4	S280	NetworKIN	-1.64386
CDK5	MAP2	S285	NetworKIN	-1.64386
CDK5	MAP2	S610	NetworKIN	-5.05889
CDK5	NEFM	S736	NetworKIN	-0.831358
CDK5	MAP1B	S832	NetworKIN	-2.05889
CDK5	SRGAP3	S837	NetworKIN	-1.55639
CDK5	MAP1B	S891	NetworKIN	-1.51457
CDK5	DPYSL2	T509	NetworKIN	2.90304
CDK5	NES	T851	NetworKIN	-1.59946
CDK5	STAT3	S727	PhosphoSitePlus	-1.18442
CDK5	CRMP1	T509	PhosphoSitePlus	-2.12029
CDK6	NPM1	S125	NetworKIN	-1.02915
CDK6	CTNNB1	T556	NetworKIN	-2.25154
CHUK	IRS2	S391	NetworKIN	-0.617056
CLK1	SRRM2	S1179	NetworKIN	-2.39593
CLK1	SAFB	S235	NetworKIN	-0.652901
CLK1	SRRM2	S876	NetworKIN	-1.39593
CLK1	RBM17	S222	PhosphoSitePlus	-1.2863
CSNK1A1	AMPD2	S100	NetworKIN	-1.55639
CSNK1A1	NUCKS1	S113	NetworKIN	2.42223
CSNK1A1	SRRM2	S1179	NetworKIN	-2.39593
CSNK1A1	MAP1B	S1208	NetworKIN	0.863938
CSNK1A1	NPM1	S125	NetworKIN	-1.02915
CSNK1A1	NES	S1286	NetworKIN	1.46467
CSNK1A1	MAP1B	S1376	NetworKIN	-1.68966
CSNK1A1	MAP1B	S1389	NetworKIN	-1.8365
CSNK1A1	RTN4	S15	NetworKIN	0.704872
CSNK1A1	ARHGAP21	S1672	NetworKIN	-0.988504
CSNK1A1	C11orf58	S17	NetworKIN	-0.698998
CSNK1A1	MAP1B	S1819	NetworKIN	-1.55639
CSNK1A1	SMAP2	S240	NetworKIN	0.650765
CSNK1A1	C11orf58	S25	NetworKIN	-0.800877
CSNK1A1	EPS15L1	S253	NetworKIN	-0.793357
CSNK1A1	SNX1	S32	NetworKIN	0.773996
CSNK1A1	ZEB1	S322	NetworKIN	-1.55639
CSNK1A1	MAP1B	S343	NetworKIN	-1.32193
CSNK1A1	SMARCC2	S347	NetworKIN	-1.25154
CSNK1A1	SNX1	S39	NetworKIN	0.773996
CSNK1A1	USP8	S392	NetworKIN	-0.599462
CSNK1A1	SACS	S4264	NetworKIN	-0.943416
CSNK1A1	SLC1A3	S512	NetworKIN	-1.55639
CSNK1A1	RBM8A	S56	NetworKIN	1.05658
CSNK1A1	MAP2	S610	NetworKIN	-5.05889
CSNK1A1	STMN3	S65	NetworKIN	-2.12029
CSNK1A1	SMARCA5	S66	NetworKIN	1.20789
CSNK1A1	TRAPPC10	S711	NetworKIN	-1.68966
CSNK1A1	MAP1B	S831	NetworKIN	-2.18442
CSNK1A1	PPP1R2	S87	NetworKIN	1.95977
CSNK1A1	TGS1	S89	NetworKIN	0.992768
CSNK1A1	GORASP2	T222	NetworKIN	-3.32193
CSNK1A1	SNX1	T41	NetworKIN	0.773996
CSNK1A1	CTNNB1	T556	NetworKIN	-2.25154
CSNK1A1	GPRIN1	T873	NetworKIN	-1.94342
CSNK1D	MAP1B	S1208	NetworKIN	0.863938
CSNK1D	MAP1B	S1376	NetworKIN	-1.68966
CSNK1D	MAP1B	S1389	NetworKIN	-1.8365
CSNK1D	MAP1B	S1819	NetworKIN	-1.55639
CSNK1D	MAP1B	S343	NetworKIN	-1.32193
CSNK1D	MAP2	S610	NetworKIN	-5.05889
CSNK1D	MAP1B	S831	NetworKIN	-2.18442
CSNK1D	MAP2	T1154	NetworKIN	-1.51457
CSNK1D	CTNNB1	T556	NetworKIN	-2.25154
CSNK1E	CTNNB1	T556	NetworKIN	-2.25154
CSNK2A1	NAP1L4	S125	NetworKIN	-0.76366
CSNK2A1	NPM1	S125	NetworKIN	-1.02915
CSNK2A1	NES	S1286	NetworKIN	1.46467
CSNK2A1	MAP1B	S1378	NetworKIN	-1.2863
CSNK2A1	MAP1B	S1389	NetworKIN	-1.8365
CSNK2A1	C11orf58	S25	NetworKIN	-0.800877
CSNK2A1	MAP1B	S343	NetworKIN	-1.32193
CSNK2A1	MAP1B	S831	NetworKIN	-2.18442
CSNK2A1	SIN3A	S832	NetworKIN	1.18903
CSNK2A1	TGS1	S89	NetworKIN	0.992768
CSNK2A1	MAP1B	S891	NetworKIN	-1.51457
CSNK2A1	CTNND1	S920	NetworKIN	-1.25154
CSNK2A1	EIF2S2	S2	PhosphoSitePlus	-1.51457
CSNK2A1	PAK1	S223	PhosphoSitePlus	-0.751465
CSNK2A1	PPP1R2	S87	PhosphoSitePlus	1.95977
CSNK2A2	NAP1L4	S125	NetworKIN	-0.76366
CSNK2A2	NPM1	S125	NetworKIN	-1.02915
CSNK2A2	MAP1B	S1376	NetworKIN	-1.68966
CSNK2A2	MAP1B	S1378	NetworKIN	-1.2863
CSNK2A2	MAP1B	S1389	NetworKIN	-1.8365
CSNK2A2	MAP1B	S1501	NetworKIN	-1.47393
CSNK2A2	MAP1B	S1620	NetworKIN	-1.55639
CSNK2A2	MAP1B	S1819	NetworKIN	-1.55639
CSNK2A2	EIF2S2	S2	NetworKIN	-1.51457
CSNK2A2	MAP1B	S343	NetworKIN	-1.32193
CSNK2A2	MAP1B	S831	NetworKIN	-2.18442
CSNK2A2	MAP1B	S832	NetworKIN	-2.05889
CSNK2A2	PPP1R2	S87	NetworKIN	1.95977
CSNK2A2	MAP1B	S891	NetworKIN	-1.51457
CSNK2A2	CTNNB1	T556	NetworKIN	-2.25154
DAPK3	MAP2	T1154	NetworKIN	-1.51457
DAPK3	PALM	T145	NetworKIN	-2.05889
DAPK3	TRA2A	T202	NetworKIN	-1.73697
DAPK3	USP10	T208	NetworKIN	-1.02915
DAPK3	GORASP2	T222	NetworKIN	-3.32193
DAPK3	RBM17	T224	NetworKIN	-1.2863
DAPK3	G3BP2	T226	NetworKIN	-1.68966
DAPK3	G3BP2	T227	NetworKIN	-1.68966
DAPK3	MAP2K2	T25	NetworKIN	-1.35845
DAPK3	SNX1	T41	NetworKIN	0.773996
DAPK3	FBXL20	T417	NetworKIN	-1.05889
DAPK3	ZCCHC8	T479	NetworKIN	-0.831358
DAPK3	SLC1A4	T506	NetworKIN	-0.662004
DAPK3	DPYSL2	T509	NetworKIN	2.90304
DAPK3	NAP1L4	T51	NetworKIN	-0.659723
DAPK3	CTNNB1	T556	NetworKIN	-2.25154
DAPK3	NES	T851	NetworKIN	-1.59946
DAPK3	GPRIN1	T873	NetworKIN	-1.94342
DAPK3	GPRIN1	T877	NetworKIN	-1.94342
DAPK3	RRAGC	T96	NetworKIN	-1.32193
DAPK3	FASN	T976	NetworKIN	-0.846843
DMPK	RAF1	S259	NetworKIN	-1.35845
EIF2AK2	NPM1	S125	NetworKIN	-1.02915
EIF2AK2	PRKRA	S18	NetworKIN	-0.72261
EIF2AK2	EIF2S2	S2	NetworKIN	-1.51457
EIF2AK2	NPM1	S70	NetworKIN	0.978196
EIF2AK2	STAT3	S727	NetworKIN	-1.18442
FGR	GSK3A	Y279	NetworKIN	-1.59946
FGR	MTMR3	Y614	NetworKIN	-0.818579
FYN	GSK3A	Y279	NetworKIN	-1.59946
FYN	MTMR3	Y614	NetworKIN	-0.818579
GSK3A	SEC31A	S1163	NetworKIN	-0.988504
GSK3A	MAP1B	S1208	NetworKIN	0.863938
GSK3A	MAP1B	S1376	NetworKIN	-1.68966
GSK3A	MAP1B	S1378	NetworKIN	-1.2863
GSK3A	MAP1B	S1389	NetworKIN	-1.8365
GSK3A	MAP1B	S1501	NetworKIN	-1.47393
GSK3A	MAP1B	S1620	NetworKIN	-1.55639
GSK3A	MAP1B	S1653	NetworKIN	1.33914
GSK3A	MAP1B	S1819	NetworKIN	-1.55639
GSK3A	MAP1B	S25	NetworKIN	-1.02915
GSK3A	CTNND2	S276	NetworKIN	-0.831358
GSK3A	MAP1B	S343	NetworKIN	-1.32193
GSK3A	IRS2	S391	NetworKIN	-0.617056
GSK3A	STAT3	S727	NetworKIN	-1.18442
GSK3A	MAP1B	S831	NetworKIN	-2.18442
GSK3A	MAP1B	S832	NetworKIN	-2.05889
GSK3A	TGS1	S89	NetworKIN	0.992768
GSK3A	MAP1B	S891	NetworKIN	-1.51457
GSK3A	ZCCHC8	T479	NetworKIN	-0.831358
GSK3A	DPYSL2	T509	NetworKIN	2.90304
GSK3A	CTNNB1	T556	NetworKIN	-2.25154
GSK3A	STMN3	S60	PhosphoSitePlus	-0.037175
GSK3A	GSK3A	Y279	PhosphoSitePlus	-1.59946
GSK3B	MAP1B	S1208	NetworKIN	0.863938
GSK3B	ILKAP	S13	NetworKIN	-1.51457
GSK3B	MAP1B	S1378	NetworKIN	-1.2863
GSK3B	MAP1B	S1389	NetworKIN	-1.8365
GSK3B	MAP1B	S1501	NetworKIN	-1.47393
GSK3B	MAP1B	S1620	NetworKIN	-1.55639
GSK3B	MAP1B	S1653	NetworKIN	1.33914
GSK3B	MAP1B	S1819	NetworKIN	-1.55639
GSK3B	MAP1B	S25	NetworKIN	-1.02915
GSK3B	CTNND2	S276	NetworKIN	-0.831358
GSK3B	MAP1B	S343	NetworKIN	-1.32193
GSK3B	IRS2	S391	NetworKIN	-0.617056
GSK3B	STAT3	S727	NetworKIN	-1.18442
GSK3B	MAP1B	S831	NetworKIN	-2.18442
GSK3B	MAP1B	S832	NetworKIN	-2.05889
GSK3B	PPP1R2	S87	NetworKIN	1.95977
GSK3B	TGS1	S89	NetworKIN	0.992768
GSK3B	MAP1B	S891	NetworKIN	-1.51457
GSK3B	CTNND1	S920	NetworKIN	-1.25154
GSK3B	ZCCHC8	T479	NetworKIN	-0.831358
GSK3B	CTNNB1	T556	NetworKIN	-2.25154
GSK3B	DPYSL2	T509	PhosphoSitePlus	2.90304
GSK3B	DPYSL3	T509	PhosphoSitePlus	0.62293
HCK	GSK3A	Y279	NetworKIN	-1.59946
HCK	MTMR3	Y614	NetworKIN	-0.818579
HIPK1	DAXX	S690	NetworKIN	-1.25154
HIPK2	NPM1	S125	NetworKIN	-1.02915
HIPK2	RTN4	S181	NetworKIN	-0.873027
HIPK2	TP53BP1	S640	NetworKIN	0.978196
HIPK2	CBL	S669	NetworKIN	-0.751465
IKBKB	IRS2	S391	NetworKIN	-0.617056
IKBKB	STAT3	S727	NetworKIN	-1.18442
IRAK1	STAT3	S727	PhosphoSitePlus	-1.18442
ITK	GSK3A	Y279	NetworKIN	-1.59946
ITK	MTMR3	Y614	NetworKIN	-0.818579
LATS1	RAF1	S259	PhosphoSitePlus	-1.35845
LATS1	YAP1	S61	PhosphoSitePlus	1.26303
LCK	GSK3A	Y279	NetworKIN	-1.59946
LCK	MTMR3	Y614	NetworKIN	-0.818579
LIMK1	CFL1	S3	PhosphoSitePlus	-0.630394
LIMK2	CFL1	S3	PhosphoSitePlus	-0.630394
LYN	GSK3A	Y279	NetworKIN	-1.59946
LYN	MTMR3	Y614	NetworKIN	-0.818579
MAP2K1	RAF1	S259	NetworKIN	-1.35845
MAP2K1	STAT3	S727	NetworKIN	-1.18442
MAP2K1	GORASP2	T222	NetworKIN	-3.32193
MAP2K2	MAP2K2	S23	NetworKIN	-1.35845
MAP2K2	RAF1	S259	NetworKIN	-1.35845
MAP2K2	MAP2K2	T25	NetworKIN	-1.35845
MAP2K2	CTNNB1	T556	NetworKIN	-2.25154
MAP2K4	DAXX	S690	NetworKIN	-1.25154
MAP2K5	STAT3	S727	NetworKIN	-1.18442
MAP2K6	CTNNB1	T556	NetworKIN	-2.25154
MAP4K4	G3BP2	T226	NetworKIN	-1.68966
MAP4K4	G3BP2	T227	NetworKIN	-1.68966
MAPK1	SVIL	S1225	NetworKIN	-1.35845
MAPK1	POLDIP3	S127	NetworKIN	-0.948976
MAPK1	MAP2	S1353	NetworKIN	-0.612637
MAPK1	SGIP1	S149	NetworKIN	-0.846843
MAPK1	ZZEF1	S1518	NetworKIN	-1.32193
MAPK1	MAP1B	S1620	NetworKIN	-1.55639
MAPK1	PRKAB2	S184	NetworKIN	-1.18442
MAPK1	MAP2K2	S23	NetworKIN	-1.35845
MAPK1	MAP2	S285	NetworKIN	-1.64386
MAPK1	CXADR	S306	NetworKIN	-2
MAPK1	GATAD2B	S334	NetworKIN	-1.55639
MAPK1	BAG3	S377	NetworKIN	-1.32193
MAPK1	IRS2	S391	NetworKIN	-0.617056
MAPK1	ADD3	S423	NetworKIN	-0.717857
MAPK1	SACS	S4264	NetworKIN	-0.943416
MAPK1	FCHO2	S488	NetworKIN	-0.628162
MAPK1	SORBS3	S530	NetworKIN	-1.39593
MAPK1	WRAP53	S54	NetworKIN	-0.813499
MAPK1	SAMD4B	S592	NetworKIN	-1.59946
MAPK1	MAP2	S610	NetworKIN	-5.05889
MAPK1	STAT3	S727	NetworKIN	-1.18442
MAPK1	NEFM	S736	NetworKIN	-0.831358
MAPK1	UBE2O	S839	NetworKIN	-1.59946
MAPK1	NF1	S864	NetworKIN	-1.73697
MAPK1	ADD3	T12	NetworKIN	2.22651
MAPK1	G3BP2	T227	NetworKIN	-1.68966
MAPK1	FBXL20	T417	NetworKIN	-1.05889
MAPK1	ZCCHC8	T479	NetworKIN	-0.831358
MAPK1	NAP1L4	T51	NetworKIN	-0.659723
MAPK1	GPRIN1	T877	NetworKIN	-1.94342
MAPK1	FASN	T976	NetworKIN	-0.846843
MAPK1	RBM17	S222	PhosphoSitePlus	-1.2863
MAPK1	GORASP2	T222	PhosphoSitePlus	-3.32193
MAPK10	POLDIP3	S127	NetworKIN	-0.948976
MAPK10	IRS2	S391	NetworKIN	-0.617056
MAPK11	NEFM	S736	NetworKIN	-0.831358
MAPK12	NEFM	S736	NetworKIN	-0.831358
MAPK13	NEFM	S736	NetworKIN	-0.831358
MAPK14	NEFM	S736	NetworKIN	-0.831358
MAPK14	STAT3	S727	PhosphoSitePlus	-1.18442
MAPK3	SEC31A	S1163	NetworKIN	-0.988504
MAPK3	SRRM2	S1179	NetworKIN	-2.39593
MAPK3	MAP1B	S1208	NetworKIN	0.863938
MAPK3	SVIL	S1225	NetworKIN	-1.35845
MAPK3	POLDIP3	S127	NetworKIN	-0.948976
MAPK3	ILKAP	S13	NetworKIN	-1.51457
MAPK3	UCHL3	S130	NetworKIN	-2.18442
MAPK3	SNAPIN	S133	NetworKIN	-2.25154
MAPK3	MAP2	S1353	NetworKIN	-0.612637
MAPK3	MAP1B	S1378	NetworKIN	-1.2863
MAPK3	MAP1B	S1389	NetworKIN	-1.8365
MAPK3	SGIP1	S149	NetworKIN	-0.846843
MAPK3	RTN4	S15	NetworKIN	0.704872
MAPK3	TOMM22	S15	NetworKIN	-0.915936
MAPK3	MAP1B	S1501	NetworKIN	-1.47393
MAPK3	ZZEF1	S1518	NetworKIN	-1.32193
MAPK3	MAP1B	S1620	NetworKIN	-1.55639
MAPK3	TANC2	S169	NetworKIN	-1.25154
MAPK3	PPIL4	S178	NetworKIN	-1.35845
MAPK3	MAP1B	S1819	NetworKIN	-1.55639
MAPK3	PRKAB2	S184	NetworKIN	-1.18442
MAPK3	BUD13	S197	NetworKIN	-1.55639
MAPK3	FASN	S207	NetworKIN	-4.32193
MAPK3	RBM17	S222	NetworKIN	-1.2863
MAPK3	MAP2K2	S23	NetworKIN	-1.35845
MAPK3	GTPBP1	S25	NetworKIN	-3.05889
MAPK3	MAP1B	S25	NetworKIN	-1.02915
MAPK3	MAP2	S285	NetworKIN	-1.64386
MAPK3	CXADR	S306	NetworKIN	-2
MAPK3	ZEB1	S322	NetworKIN	-1.55639
MAPK3	GATAD2B	S334	NetworKIN	-1.55639
MAPK3	SMARCC2	S347	NetworKIN	-1.25154
MAPK3	BAG3	S377	NetworKIN	-1.32193
MAPK3	HUWE1	S3816	NetworKIN	-2.05889
MAPK3	BAG3	S386	NetworKIN	-1.05889
MAPK3	IRS2	S391	NetworKIN	-0.617056
MAPK3	USP8	S392	NetworKIN	-0.599462
MAPK3	ADD3	S423	NetworKIN	-0.717857
MAPK3	POGZ	S425	NetworKIN	-0.673463
MAPK3	SACS	S4264	NetworKIN	-0.943416
MAPK3	AKAP12	S483	NetworKIN	-0.746616
MAPK3	FCHO2	S488	NetworKIN	-0.628162
MAPK3	EIF4G3	S495	NetworKIN	-0.608232
MAPK3	LIMCH1	S523	NetworKIN	-2.25154
MAPK3	SORBS3	S530	NetworKIN	-1.39593
MAPK3	WRAP53	S54	NetworKIN	-0.813499
MAPK3	PSMA5	S56	NetworKIN	-1.88897
MAPK3	MICALL1	S578	NetworKIN	-1.64386
MAPK3	SAMD4B	S592	NetworKIN	-1.59946
MAPK3	MAP2	S610	NetworKIN	-5.05889
MAPK3	STMN3	S65	NetworKIN	-2.12029
MAPK3	STAT3	S727	NetworKIN	-1.18442
MAPK3	NEFM	S736	NetworKIN	-0.831358
MAPK3	SRGAP3	S837	NetworKIN	-1.55639
MAPK3	UBE2O	S839	NetworKIN	-1.59946
MAPK3	NF1	S864	NetworKIN	-1.73697
MAPK3	MAP1B	S891	NetworKIN	-1.51457
MAPK3	ADD3	T12	NetworKIN	2.22651
MAPK3	PALM	T145	NetworKIN	-2.05889
MAPK3	TRA2A	T202	NetworKIN	-1.73697
MAPK3	G3BP2	T227	NetworKIN	-1.68966
MAPK3	FBXL20	T417	NetworKIN	-1.05889
MAPK3	ZCCHC8	T479	NetworKIN	-0.831358
MAPK3	DPYSL2	T509	NetworKIN	2.90304
MAPK3	NAP1L4	T51	NetworKIN	-0.659723
MAPK3	NES	T851	NetworKIN	-1.59946
MAPK3	GPRIN1	T877	NetworKIN	-1.94342
MAPK3	FASN	T976	NetworKIN	-0.846843
MAPK3	GORASP2	T222	PhosphoSitePlus	-3.32193
MAPK7	RAF1	S259	NetworKIN	-1.35845
MAPK7	STAT3	S727	NetworKIN	-1.18442
MAPK8	MAP1B	S1208	NetworKIN	0.863938
MAPK8	POLDIP3	S127	NetworKIN	-0.948976
MAPK8	MAP2	S1353	NetworKIN	-0.612637
MAPK8	MAP1B	S1389	NetworKIN	-1.8365
MAPK8	MAP1B	S1501	NetworKIN	-1.47393
MAPK8	MAP1B	S1620	NetworKIN	-1.55639
MAPK8	MAP1B	S1653	NetworKIN	1.33914
MAPK8	MAP1B	S1819	NetworKIN	-1.55639
MAPK8	MAP1B	S25	NetworKIN	-1.02915
MAPK8	MAP2	S285	NetworKIN	-1.64386
MAPK8	IRS2	S391	NetworKIN	-0.617056
MAPK8	MAP2	S610	NetworKIN	-5.05889
MAPK8	CBL	S669	NetworKIN	-0.751465
MAPK8	MAP1B	S832	NetworKIN	-2.05889
MAPK8	MAP1B	S891	NetworKIN	-1.51457
MAPK8	STAT3	S727	PhosphoSitePlus	-1.18442
MAPK9	POLDIP3	S127	NetworKIN	-0.948976
MAPK9	STAT3	S727	PhosphoSitePlus	-1.18442
MARK1	MAP2	S1353	NetworKIN	-0.612637
MARK1	MAP4	S280	NetworKIN	-1.64386
MARK1	MAP4	S507	NetworKIN	0.918386
MARK1	MAP2	S610	NetworKIN	-5.05889
MARK1	MAP2	T1154	NetworKIN	-1.51457
MARK3	MAP4	S280	NetworKIN	-1.64386
MARK3	MAP4	S507	NetworKIN	0.918386
MARK4	MAP2	S1353	NetworKIN	-0.612637
MARK4	MAP4	S280	NetworKIN	-1.64386
MARK4	MAP4	S507	NetworKIN	0.918386
MARK4	MAP2	S610	NetworKIN	-5.05889
MARK4	MAP2	T1154	NetworKIN	-1.51457
MTOR	AKT1S1	S183	PhosphoSitePlus	-0.780909
NEK1	NEK1	S1052	NetworKIN	-0.997117
NEK1	PRKRA	S18	NetworKIN	-0.72261
NEK1	TP53BP1	S640	NetworKIN	0.978196
NEK2	NPM1	S125	NetworKIN	-1.02915
NEK2	CSNK1D	S382	NetworKIN	-0.77596
NEK2	PPP1R2	S87	NetworKIN	1.95977
NEK2	NPM1	S70	PhosphoSitePlus	0.978196
NEK4	DAXX	S690	NetworKIN	-1.25154
NEK6	STAT3	S727	PhosphoSitePlus	-1.18442
NLK	STAT3	S727	NetworKIN	-1.18442
NLK	G3BP2	T226	NetworKIN	-1.68966
NLK	G3BP2	T227	NetworKIN	-1.68966
PAK1	AMPD2	S100	NetworKIN	-1.55639
PAK1	NEK1	S1052	NetworKIN	-0.997117
PAK1	KIF1A	S1370	NetworKIN	-0.793357
PAK1	MAP1B	S1376	NetworKIN	-1.68966
PAK1	C11orf58	S15	NetworKIN	-0.698998
PAK1	RTN4	S181	NetworKIN	-0.873027
PAK1	SLK	S189	NetworKIN	-1.59946
PAK1	RAF1	S259	NetworKIN	-1.35845
PAK1	SPAST	S268	NetworKIN	-1.51457
PAK1	EBAG9	S36	NetworKIN	-0.710756
PAK1	MAP7D1	S366	NetworKIN	-1.2863
PAK1	PLEKHO2	S390	NetworKIN	-1.05889
PAK1	SASH1	S407	NetworKIN	-1.12029
PAK1	ARHGAP21	S459	NetworKIN	-2.39593
PAK1	ARHGAP21	S477	NetworKIN	-0.641604
PAK1	KLC2	S582	NetworKIN	-0.739372
PAK1	MTMR3	S613	NetworKIN	-0.818579
PAK1	NUFIP2	S652	NetworKIN	-1.21759
PAK1	NES	S768	NetworKIN	-2.12029
PAK1	CEP170	S879	NetworKIN	-1.21759
PAK1	CEP170	S881	NetworKIN	-1.21759
PAK1	RBM17	T224	NetworKIN	-1.2863
PAK2	RAF1	S259	NetworKIN	-1.35845
PAK2	PSMA5	S56	NetworKIN	-1.88897
PAK3	RAF1	S259	NetworKIN	-1.35845
PAK4	RAF1	S259	NetworKIN	-1.35845
PAK5	RAF1	S259	NetworKIN	-1.35845
PAK6	RAF1	S259	NetworKIN	-1.35845
PDK1	RAF1	S259	NetworKIN	-1.35845
PDK1	IRS2	S391	NetworKIN	-0.617056
PDK1	SLC1A3	S512	NetworKIN	-1.55639
PDK1	PSMA5	S56	NetworKIN	-1.88897
PDK1	MAP1B	S832	NetworKIN	-2.05889
PIM1	RAF1	S259	NetworKIN	-1.35845
PLK1	CEP170	S1112	NetworKIN	-0.982791
PLK1	NPM1	S125	NetworKIN	-1.02915
PLK1	SLK	S189	NetworKIN	-1.59946
PLK1	CSNK1D	S382	NetworKIN	-0.77596
PLK1	PSMA5	S56	NetworKIN	-1.88897
PLK1	TP53BP1	S640	NetworKIN	0.978196
PLK1	CEP170	S879	NetworKIN	-1.21759
PLK1	CEP170	S881	NetworKIN	-1.21759
PLK2	NPM1	S125	NetworKIN	-1.02915
PLK4	CSNK1D	S382	NetworKIN	-0.77596
PRKAA1	PRKAB2	S184	NetworKIN	-1.18442
PRKAA1	RAF1	S259	NetworKIN	-1.35845
PRKAA1	STAT3	S727	NetworKIN	-1.18442
PRKAA1	GFPT1	S261	PhosphoSitePlus	-1.35845
PRKAA1	KLC2	S582	PhosphoSitePlus	-0.739372
PRKAA1	YAP1	S61	PhosphoSitePlus	1.26303
PRKAA2	PRKAB2	S184	NetworKIN	-1.18442
PRKAA2	IRS2	S391	NetworKIN	-0.617056
PRKAA2	STAT3	S727	NetworKIN	-1.18442
PRKAA2	CTNNB1	T556	NetworKIN	-2.25154
PRKACA	POLDIP3	S127	NetworKIN	-0.948976
PRKACA	RTN4	S181	NetworKIN	-0.873027
PRKACA	SLK	S189	NetworKIN	-1.59946
PRKACA	EBAG9	S36	NetworKIN	-0.710756
PRKACA	PLEKHO2	S390	NetworKIN	-1.05889
PRKACA	NES	S768	NetworKIN	-2.12029
PRKACA	RAF1	S259	PhosphoSitePlus	-1.35845
PRKCA	RAF1	S259	NetworKIN	-1.35845
PRKCA	SCN2A	S568	NetworKIN	-1.35845
PRKCA	HNRNPM	S618	NetworKIN	1.04264
PRKCA	CBL	S669	NetworKIN	-0.751465
PRKCA	RRAGC	T96	NetworKIN	-1.32193
PRKCB	SMAP2	S240	NetworKIN	0.650765
PRKCB	BCLAF1	S385	NetworKIN	-0.734563
PRKCB	SASH1	S407	NetworKIN	-1.12029
PRKCB	EPB41L3	S460	NetworKIN	-0.732165
PRKCB	SCN2A	S568	NetworKIN	-1.35845
PRKCB	KLC2	S582	NetworKIN	-0.739372
PRKCB	HNRNPM	S618	NetworKIN	1.04264
PRKCB	ANKS1A	S663	NetworKIN	-1.02915
PRKCB	RRAGC	T96	NetworKIN	-1.32193
PRKCD	MAP2K2	S23	NetworKIN	-1.35845
PRKCD	RAF1	S259	NetworKIN	-1.35845
PRKCD	IRS2	S391	NetworKIN	-0.617056
PRKCD	MAP2K2	T25	NetworKIN	-1.35845
PRKCD	STAT3	S727	PhosphoSitePlus	-1.18442
PRKCE	STAT3	S727	PhosphoSitePlus	-1.18442
PRKCG	RAF1	S259	NetworKIN	-1.35845
PRKCH	RAF1	S259	NetworKIN	-1.35845
PRKCI	CTNNB1	T556	NetworKIN	-2.25154
PRKCT	SLK	S189	NetworKIN	-1.59946
PRKCT	RAF1	S259	NetworKIN	-1.35845
PRKCT	STAT3	S727	NetworKIN	-1.18442
PRKCZ	ARHGAP21	S1672	NetworKIN	-0.988504
PRKCZ	RAF1	S259	NetworKIN	-1.35845
PRKCZ	IRS2	S391	NetworKIN	-0.617056
PRKCZ	SASH1	S407	NetworKIN	-1.12029
PRKCZ	ARHGAP21	S459	NetworKIN	-2.39593
PRKCZ	ARHGAP21	S477	NetworKIN	-0.641604
PRKCZ	PSMA5	S56	NetworKIN	-1.88897
PRKCZ	SCN2A	S568	NetworKIN	-1.35845
PRKCZ	HNRNPM	S618	NetworKIN	1.04264
PRKCZ	STAT3	S727	NetworKIN	-1.18442
PRKCZ	CTNNB1	T556	NetworKIN	-2.25154
PRKCZ	RRAGC	T96	NetworKIN	-1.32193
PRKD1	CFL1	S3	PhosphoSitePlus	-0.630394
PRKDC	EIF2S2	S2	NetworKIN	-1.51457
PRKDC	FASN	S207	NetworKIN	-4.32193
PRKDC	LYST	S2124	NetworKIN	-1
PRKDC	TP53BP1	S640	NetworKIN	0.978196
PRKDC	CTNNB1	T556	NetworKIN	-2.25154
PRKG1	RAF1	S259	NetworKIN	-1.35845
PRKG1	CTNNB1	T556	NetworKIN	-2.25154
PRKG2	CTNNB1	T556	NetworKIN	-2.25154
PTK6	GSK3A	Y279	NetworKIN	-1.59946
PTK6	MTMR3	Y614	NetworKIN	-0.818579
RAF1	BAG3	S173	NetworKIN	-0.96016
RAF1	MAP2K2	S23	NetworKIN	-1.35845
RAF1	BAG3	S386	NetworKIN	-1.05889
RAF1	PSMA5	S56	NetworKIN	-1.88897
RAF1	STAT3	S727	NetworKIN	-1.18442
RAF1	NF1	S864	NetworKIN	-1.73697
RAF1	MAP2K2	T25	NetworKIN	-1.35845
RAF1	RAF1	S259	PhosphoSitePlus	-1.35845
ROCK1	RTN4	S15	NetworKIN	0.704872
ROCK1	RTN4	S181	NetworKIN	-0.873027
ROCK1	CFL1	S3	NetworKIN	-0.630394
ROCK1	DPYSL2	T509	NetworKIN	2.90304
ROCK1	SCRIB	S1508	PhosphoSitePlus	-2.64386
ROCK2	NPM1	S125	NetworKIN	-1.02915
ROCK2	RTN4	S15	NetworKIN	0.704872
ROCK2	RTN4	S181	NetworKIN	-0.873027
ROCK2	NPM1	S70	NetworKIN	0.978196
ROCK2	DPYSL2	T509	NetworKIN	2.90304
RPS6KA2	POLDIP3	S127	NetworKIN	-0.948976
RPS6KA3	STAT3	S727	PhosphoSitePlus	-1.18442
SGK1	SLC1A3	S512	NetworKIN	-1.55639
SRRM1	GSK3A	Y279	NetworKIN	-1.59946
SRRM1	MTMR3	Y614	NetworKIN	-0.818579
STK38	YAP1	S61	PhosphoSitePlus	1.26303
TEC	GSK3A	Y279	NetworKIN	-1.59946
TEC	MTMR3	Y614	NetworKIN	-0.818579
TESK1	CFL1	S3	PhosphoSitePlus	-0.630394
TGFBR2	CTNNB1	T556	NetworKIN	-2.25154
TNIK	CTNNB1	T556	NetworKIN	-2.25154
TTK	MAP2	T1154	NetworKIN	-1.51457
TTK	USP10	T208	NetworKIN	-1.02915
TTK	CTNNB1	T556	NetworKIN	-2.25154
TTK	FASN	T976	NetworKIN	-0.846843
TXK	GSK3A	Y279	NetworKIN	-1.59946
TXK	MTMR3	Y614	NetworKIN	-0.818579
YES1	GSK3A	Y279	NetworKIN	-1.59946
YES1	MTMR3	Y614	NetworKIN	-0.818579

## Sheet: Kinase_Scores_Neuronal
Kinase.Gene	mS	Enrichment	m	z.score	p.value	FDR
MAPK3	-1.32872	-1.60812	69	-3.22902	0.000621076	0.0708027
CSNK1A1	-0.728559	-0.881759	35	0.447159	0.32738	0.48488
MAPK1	-1.28025	-1.54946	33	-2.0177	0.0218113	0.414415
CAMK2A	-1.06727	-1.29169	30	-1.02129	0.15356	0.48488
CDK1	-1.08674	-1.31526	25	-1.00763	0.156815	0.48488
GSK3A	-0.858702	-1.03927	23	-0.120383	0.45209	0.48621
GSK3B	-0.679076	-0.821871	23	0.546083	0.292505	0.48488
PAK1	-1.22328	-1.48051	22	-1.4407	0.0748353	0.48488
CDK5	-1.1868	-1.43636	21	-1.27825	0.100582	0.48488
DAPK3	-1.19653	-1.44813	21	-1.31274	0.0946356	0.48488
MAPK8	-1.2275	-1.48562	16	-1.2417	0.107173	0.48488
CDK2	-0.762429	-0.922751	15	0.191248	0.424166	0.48621
CSNK2A1	-0.576583	-0.697826	15	0.748105	0.227198	0.48488
CSNK2A2	-1.33854	-1.62001	15	-1.53499	0.0623936	0.48488
PRKCZ	-1.17371	-1.42051	12	-0.931176	0.175881	0.48488
CSNK1D	-1.83889	-2.22556	9	-2.35027	0.00937996	0.356438
PRKCB	-0.593613	-0.718436	9	0.539956	0.294614	0.48488
PLK1	-0.966664	-1.16993	8	-0.307243	0.379329	0.48621
RAF1	-1.3631	-1.64973	8	-1.17472	0.120053	0.48488
PRKACA	-1.23855	-1.49899	7	-0.843923	0.199356	0.48488
PRKAA1	-0.760349	-0.920234	6	0.124898	0.450302	0.48621
EIF2AK2	-0.694512	-0.840552	5	0.22791	0.409858	0.48621
MARK1	-1.58231	-1.91504	5	-1.30793	0.0954479	0.48488
MARK4	-1.58231	-1.91504	5	-1.30793	0.0954479	0.48488
PDK1	-1.49595	-1.81052	5	-1.15853	0.123323	0.48488
PRKCA	-0.749531	-0.907141	5	0.132729	0.447204	0.48621
PRKCD	-1.17537	-1.42252	5	-0.603942	0.272941	0.48488
PRKDC	-1.62197	-1.96303	5	-1.37653	0.0843283	0.48488
ROCK1	-0.107873	-0.130557	5	1.24276	0.106979	0.48488
ROCK2	0.536786	0.649661	5	2.35798	0.00918737	0.356438
CLK1	-1.43277	-1.73404	4	-0.938454	0.174006	0.48488
HIPK2	-0.418861	-0.506938	4	0.630365	0.264228	0.48488
MAP2K2	-1.58173	-1.91433	4	-1.16894	0.121214	0.48488
NEK2	0.283215	0.342769	4	1.71669	0.0430181	0.48488
PRKAA2	-1.30936	-1.58469	4	-0.747509	0.227378	0.48488
TTK	-1.41053	-1.70713	4	-0.904041	0.182987	0.48488
ACVR2B	0.773996	0.936751	3	2.14434	0.0160026	0.36486
AKT1	-1.49965	-1.815	3	-0.902355	0.183434	0.48488
AURKB	-0.64664	-0.782614	3	0.240687	0.404899	0.48621
MAP2K1	-1.95494	-2.36602	3	-1.51243	0.0652117	0.48488
NEK1	-0.247177	-0.299153	3	0.775968	0.218884	0.48488
NLK	-1.52125	-1.84113	3	-0.931292	0.175851	0.48488
PRKCT	-1.38078	-1.67113	3	-0.743064	0.228721	0.48488
ADRBK1	-1.05253	-1.27386	2	-0.247573	0.402232	0.48621
ARAF	-1.35845	-1.64411	2	-0.582282	0.280188	0.48488
BLK	-1.20902	-1.46325	2	-0.418786	0.337686	0.48488
BMX	-1.20902	-1.46325	2	-0.418786	0.337686	0.48488
BTK	-1.20902	-1.46325	2	-0.418786	0.337686	0.48488
CDK6	-1.64034	-1.98527	2	-0.890699	0.186545	0.48488
FGR	-1.20902	-1.46325	2	-0.418786	0.337686	0.48488
FYN	-1.20902	-1.46325	2	-0.418786	0.337686	0.48488
HCK	-1.20902	-1.46325	2	-0.418786	0.337686	0.48488
IKBKB	-0.90074	-1.09015	2	-0.0814936	0.467525	0.493498
ITK	-1.20902	-1.46325	2	-0.418786	0.337686	0.48488
LATS1	-0.0477098	-0.0577421	2	0.851814	0.197159	0.48488
LCK	-1.20902	-1.46325	2	-0.418786	0.337686	0.48488
LYN	-1.20902	-1.46325	2	-0.418786	0.337686	0.48488
MAP4K4	-1.68966	-2.04496	2	-0.944657	0.172417	0.48488
MAPK10	-0.783016	-0.947667	2	0.0473096	0.481133	0.498425
MAPK14	-1.00789	-1.21983	2	-0.198728	0.421238	0.48621
MAPK7	-1.27144	-1.5388	2	-0.487078	0.313101	0.48488
MAPK9	-1.0667	-1.291	2	-0.263072	0.396248	0.48621
MARK3	-0.362735	-0.43901	2	0.507143	0.306027	0.48488
PAK2	-1.62371	-1.96514	2	-0.872502	0.191467	0.48488
PRKG1	-1.805	-2.18455	2	-1.07085	0.142119	0.48488
PTK6	-1.20902	-1.46325	2	-0.418786	0.337686	0.48488
SRRM1	-1.20902	-1.46325	2	-0.418786	0.337686	0.48488
TEC	-1.20902	-1.46325	2	-0.418786	0.337686	0.48488
TXK	-1.20902	-1.46325	2	-0.418786	0.337686	0.48488
YES1	-1.20902	-1.46325	2	-0.418786	0.337686	0.48488
AKT2	-1.35845	-1.64411	1	-0.411736	0.340267	0.48488
AKT3	-1.35845	-1.64411	1	-0.411736	0.340267	0.48488
ATR	-1.02915	-1.24555	1	-0.156966	0.437636	0.48621
AURKA	-1.88897	-2.28618	1	-0.822169	0.20549	0.48488
CAMK1	-0.608232	-0.73613	1	0.168675	0.433026	0.48621
CAMK2G	1.28096	1.55031	1	1.63025	0.0515245	0.48488
CAMK4	0.992768	1.20153	1	1.40729	0.0796705	0.48488
CDK14	1.95977	2.37187	1	2.15541	0.0155647	0.36486
CHUK	-0.617056	-0.74681	1	0.161848	0.435713	0.48621
CSNK1E	-2.25154	-2.72499	1	-1.10267	0.135085	0.48488
DMPK	-1.35845	-1.64411	1	-0.411736	0.340267	0.48488
HIPK1	-1.25154	-1.51471	1	-0.32902	0.37107	0.48621
IRAK1	-1.18442	-1.43348	1	-0.277097	0.390853	0.48621
LIMK1	-0.630394	-0.762952	1	0.151529	0.439779	0.48621
LIMK2	-0.630394	-0.762952	1	0.151529	0.439779	0.48621
MAP2K4	-1.25154	-1.51471	1	-0.32902	0.37107	0.48621
MAP2K5	-1.18442	-1.43348	1	-0.277097	0.390853	0.48621
MAP2K6	-2.25154	-2.72499	1	-1.10267	0.135085	0.48488
MAPK11	-0.831358	-1.00617	1	-0.00394686	0.498425	0.498425
MAPK12	-0.831358	-1.00617	1	-0.00394686	0.498425	0.498425
MAPK13	-0.831358	-1.00617	1	-0.00394686	0.498425	0.498425
MTOR	-0.780909	-0.945117	1	0.0350831	0.486007	0.498425
NEK4	-1.25154	-1.51471	1	-0.32902	0.37107	0.48621
NEK6	-1.18442	-1.43348	1	-0.277097	0.390853	0.48621
PAK3	-1.35845	-1.64411	1	-0.411736	0.340267	0.48488
PAK4	-1.35845	-1.64411	1	-0.411736	0.340267	0.48488
PAK5	-1.35845	-1.64411	1	-0.411736	0.340267	0.48488
PAK6	-1.35845	-1.64411	1	-0.411736	0.340267	0.48488
PIM1	-1.35845	-1.64411	1	-0.411736	0.340267	0.48488
PLK2	-1.02915	-1.24555	1	-0.156966	0.437636	0.48621
PLK4	-0.77596	-0.939127	1	0.0389121	0.48448	0.498425
PRKCE	-1.18442	-1.43348	1	-0.277097	0.390853	0.48621
PRKCG	-1.35845	-1.64411	1	-0.411736	0.340267	0.48488
PRKCH	-1.35845	-1.64411	1	-0.411736	0.340267	0.48488
PRKCI	-2.25154	-2.72499	1	-1.10267	0.135085	0.48488
PRKD1	-0.630394	-0.762952	1	0.151529	0.439779	0.48621
PRKG2	-2.25154	-2.72499	1	-1.10267	0.135085	0.48488
RPS6KA2	-0.948976	-1.14852	1	-0.0949422	0.46218	0.492416
RPS6KA3	-1.18442	-1.43348	1	-0.277097	0.390853	0.48621
SGK1	-1.55639	-1.88367	1	-0.564872	0.286081	0.48488
STK38	1.26303	1.52862	1	1.61638	0.0530058	0.48488
TESK1	-0.630394	-0.762952	1	0.151529	0.439779	0.48621
TGFBR2	-2.25154	-2.72499	1	-1.10267	0.135085	0.48488
TNIK	-2.25154	-2.72499	1	-1.10267	0.135085	0.48488
